# Supplementary material for: VC-resist glioblastoma cell state: vessel co-option as a key driver of chemoradiation resistance
Source: Nat Commun. 2024 Apr 29;15:3602. doi: 10.1038/s41467-024-47985-z (PMC11058782; doi:10.1038/s41467-024-47985-z)
Supplement: Supplementary file 5 — Supplementary Data File 1 [file 41467_2024_47985_MOESM5_ESM.xlsx]

## Sheet: Cell lines - Dominant states
	AC	MES1	MES2	NPC1	NPC2	OPC	IDH1 mut?	MTMT met?	Alterations
MGG4	8616.62	1641.95	4132.06	8492.88	2648.72	11421.7	IDHwt	M	-4, -8p, -8q11.21, -q24.13, +8q24.21 (MYC), -8q24.22, -q24.23, +8q24.24, -8q24.24, -10, -13q12.11, -q21.31, +13q21.32, -q33.4 (Wakimoto, 2011)
MGG18	2638.52	7949.15	6705.54	3484.89	2770.19	1750.85	IDHwt	M	+1p, +1q21.1, -q32.2, -1q32.2, -q42.3, -4p15.31, -p13, -4q, -9p13.2, -p23, -10, -11, -13, +14, +20, +21, -22 (Wakimoto, 2011)
GL261	3317.35	9914.82	10031.8	5088.61	2566.48	4797.47	IDHwt	M	p14-mut, p16-mut, PTEN-mut, p53-mut, kRAS-mut, EGFR overexpression (Jacobs, 2011)
GCS2	25261.8	22243.1	13728.7	9448.33	6446.95	10654.3	IDHwt	M	EGFRvIII mutation, -9p21, -10q, p53-WT, PTEN-WT (Villalva, 2011)
