# Supplementary material for: VC-resist glioblastoma cell state: vessel co-option as a key driver of chemoradiation resistance
Source: Nat Commun. 2024 Apr 29;15:3602. doi: 10.1038/s41467-024-47985-z (PMC11058782; doi:10.1038/s41467-024-47985-z)
Supplement: Supplementary file 6 — Supplementary Data File 2 [file 41467_2024_47985_MOESM6_ESM.xlsx]

## Sheet: CL3 IKAP
gene ID	avg_log2FC	pct.1	pct.2	padj	AUROC
SPARC	3.867	0.996	0.325	8.18e-152	0.975
TPM1	3.56	0.993	0.333	2.72e-146	0.966
MAP3K7CL	5.597	0.963	0.188	1.23e-142	0.961
MEF2A	4.523	0.985	0.367	1.70e-141	0.959
MYL6	3.44	0.955	0.346	1.35e-133	0.946
CALD1	4.668	0.951	0.374	2.87e-133	0.945
ITGB1	4.412	0.963	0.371	9.86e-133	0.944
IGFBP2	2.774	0.959	0.372	7.79e-132	0.943
BCAM	5.199	0.944	0.3	7.78e-131	0.941
CAVIN1	5.024	0.948	0.314	6.53e-130	0.94
NR3C1	3.978	0.97	0.383	1.10e-128	0.938
TIMP1	3.533	0.933	0.295	2.68e-123	0.929
VIM	1.625	0.978	0.406	2.08e-122	0.927
CRYAB	3.064	0.929	0.187	6.90e-122	0.926
CDH11	4.002	0.951	0.329	5.26e-121	0.925
GSN	3.102	0.929	0.329	6.48e-120	0.923
KANK2	3.742	0.94	0.332	2.43e-119	0.922
TM4SF1	3.854	0.94	0.37	4.00e-117	0.918
ZFP36L1	2.982	0.959	0.357	1.87e-116	0.917
FN1	3.354	0.921	0.297	2.58e-115	0.915
SPTBN1	3.739	0.944	0.394	1.75e-114	0.913
EMP3	2.638	0.929	0.311	1.16e-114	0.913
ITM2B	3.849	0.948	0.409	3.20e-113	0.911
STK38L	4.457	0.921	0.346	1.28e-111	0.908
PDE4DIP	3.516	0.929	0.382	2.40e-111	0.908
ADGRE5	4.376	0.914	0.364	3.90e-111	0.907
NUAK1	4.15	0.906	0.222	7.51e-111	0.907
ZNF106	3.997	0.903	0.361	1.27e-107	0.901
MYLK	3.724	0.899	0.306	2.29e-107	0.9
LTBP1	3.505	0.899	0.231	8.39e-107	0.899
MAP1B	2.958	0.921	0.366	1.58e-106	0.899
SOD3	2.683	0.906	0.218	1.39e-105	0.897
COL6A2	4.302	0.88	0.228	1.00e-104	0.895
IQGAP1	3.676	0.91	0.387	1.88e-104	0.895
PPIC	3.216	0.914	0.36	3.25e-104	0.894
COL11A1	2.976	0.906	0.401	9.62e-104	0.894
CD164	4.074	0.918	0.39	7.25e-103	0.892
CRIP2	2.772	0.925	0.365	4.32e-103	0.892
LMNA	2.4	0.914	0.339	1.04e-102	0.892
NCK2	3.456	0.918	0.363	1.07e-101	0.89
TSC22D2	3.24	0.888	0.357	6.35e-102	0.89
FAT1	3.077	0.906	0.39	2.05e-101	0.889
GRN	3.842	0.91	0.369	2.94e-99	0.885
CHPF	3.715	0.903	0.37	8.32e-99	0.884
LHFPL6	2.384	0.899	0.299	1.73e-98	0.884
EDIL3	3.011	0.895	0.346	7.51e-98	0.882
WWTR1	2.982	0.899	0.368	7.89e-98	0.882
TMED9	4.464	0.895	0.427	3.24e-96	0.879
MEST	3.586	0.858	0.213	7.27e-96	0.879
MAP1LC3C	5.65	0.843	0.161	5.18e-95	0.877
LIMCH1	3.953	0.876	0.33	8.08e-95	0.877
ACTA2	3.365	0.88	0.274	7.11e-95	0.877
A2M	2.394	0.88	0.297	4.34e-95	0.877
SMIM14	4.139	0.895	0.373	1.16e-94	0.876
EHD2	4.285	0.869	0.258	2.67e-94	0.875
CGNL1	5.109	0.843	0.183	1.17e-92	0.872
CNN3	3.147	0.891	0.384	1.45e-92	0.872
ITGA1	4.559	0.854	0.324	4.67e-92	0.871
RGS2	4.053	0.854	0.316	8.65e-92	0.871
ACTN1	3.607	0.869	0.375	8.97e-92	0.871
SAMD4A	2.662	0.895	0.329	7.81e-92	0.871
PDLIM2	4.155	0.895	0.369	1.49e-91	0.87
HSPB3	2.478	0.876	0.343	2.40e-91	0.87
NUCB2	3.827	0.861	0.385	1.81e-90	0.868
LITAF	4.153	0.876	0.381	4.08e-89	0.865
LAPTM4A	2.908	0.884	0.388	8.44e-89	0.865
HACD2	4.773	0.876	0.389	7.18e-88	0.863
OXR1	3.971	0.865	0.388	7.46e-88	0.863
ITGA3	4.375	0.854	0.283	2.49e-87	0.862
CD99	2.341	0.884	0.374	2.01e-86	0.86
GPX3	4.788	0.839	0.184	9.07e-86	0.858
AHNAK	4.398	0.816	0.181	2.40e-85	0.858
LAMB2	3.714	0.85	0.314	2.00e-85	0.858
GUCY1B1	4.482	0.85	0.33	4.07e-85	0.857
CCN2	3.928	0.839	0.192	1.50e-84	0.856
ATP2B1	3.872	0.891	0.415	8.15e-85	0.856
FCGRT	3.565	0.888	0.404	2.79e-84	0.855
TOB1	3.002	0.906	0.383	6.54e-84	0.855
PAM	4.357	0.88	0.368	7.72e-84	0.854
CTDSPL	3.651	0.873	0.362	1.20e-83	0.854
LBH	4.094	0.858	0.269	5.62e-83	0.853
DACT3	3.268	0.88	0.399	2.27e-83	0.853
MFAP4	5.138	0.843	0.155	1.38e-82	0.852
MYH9	4.692	0.861	0.395	2.40e-82	0.851
ADARB1	4.54	0.835	0.32	6.00e-82	0.85
NPC2	3.127	0.854	0.347	2.27e-81	0.849
HSPB1	2.562	0.854	0.302	4.00e-81	0.849
PRSS23	3.6	0.858	0.338	5.94e-81	0.848
LOX	5.206	0.801	0.174	2.30e-80	0.847
SH3BGRL3	2.771	0.861	0.363	2.03e-80	0.847
NEXN	4.267	0.846	0.295	9.48e-80	0.846
CRIM1	3.49	0.854	0.338	7.29e-79	0.844
FNDC3B	4.394	0.861	0.357	5.98e-78	0.842
CXXC5	3.994	0.858	0.421	4.34e-78	0.842
C1QL1	3.15	0.88	0.387	3.82e-78	0.842
ITGA10	2.559	0.824	0.288	6.29e-78	0.842
FABP3	4.02	0.835	0.297	1.10e-77	0.841
TGFB1I1	4.307	0.846	0.372	5.11e-77	0.84
NECTIN2	3.812	0.828	0.286	3.75e-77	0.84
RHOC	2.494	0.839	0.368	3.42e-77	0.84
SRPX2	4.75	0.813	0.203	1.74e-76	0.839
ATP8B1	4.52	0.846	0.297	1.04e-76	0.839
EFHD1	4.505	0.809	0.179	5.52e-76	0.838
RGS3	3.29	0.835	0.335	1.16e-75	0.837
TMEM47	3.185	0.85	0.34	1.54e-75	0.837
SPRY2	3.152	0.813	0.342	1.70e-75	0.837
MFGE8	2.971	0.839	0.364	8.03e-76	0.837
HDAC9	2.855	0.869	0.402	1.73e-75	0.837
P4HB	3.55	0.854	0.389	8.62e-75	0.835
COL6A1	3.21	0.82	0.345	4.37e-74	0.834
MAGED2	2.354	0.854	0.404	3.59e-74	0.834
CDKN2B	3.166	0.831	0.283	9.21e-74	0.833
PDLIM1	1.505	0.869	0.328	5.79e-74	0.833
SEPTIN11	4.072	0.843	0.415	1.46e-73	0.832
SLC40A1	4.772	0.816	0.211	9.87e-73	0.831
UNC5C	2.967	0.831	0.317	7.61e-73	0.831
HAND2	4.251	0.813	0.36	2.27e-72	0.83
ROCK2	3.044	0.873	0.427	1.21e-72	0.83
MRPS6	2.603	0.854	0.424	2.17e-72	0.83
HRC	4.669	0.801	0.188	3.37e-72	0.829
PTPRG	4.139	0.831	0.377	5.40e-72	0.829
PBXIP1	3.982	0.809	0.26	3.78e-72	0.829
MAF	2.867	0.805	0.18	7.21e-72	0.829
TWSG1	4.003	0.82	0.399	2.02e-71	0.828
TIMP3	3.83	0.805	0.237	2.05e-71	0.828
FGFR1	3.403	0.809	0.342	9.44e-72	0.828
RAB13	3.199	0.828	0.399	2.00e-71	0.828
FOXC2	2.837	0.824	0.295	1.66e-71	0.828
SORCS2	4.253	0.775	0.16	3.38e-71	0.827
CDKN1A	2.507	0.79	0.159	5.26e-71	0.827
VCL	3.865	0.843	0.413	1.81e-70	0.826
PDLIM7	3.788	0.835	0.389	8.04e-71	0.826
MAP3K20	2.934	0.865	0.397	5.63e-70	0.824
DAAM1	2.806	0.828	0.382	5.62e-70	0.824
MT-ND4	1.626	0.884	0.404	1.05e-69	0.824
TAGLN	4.591	0.801	0.139	1.73e-69	0.823
TENT5A	3.657	0.801	0.234	1.77e-69	0.823
ZBTB20	1.973	0.85	0.361	5.15e-69	0.822
GPC1	3.948	0.831	0.407	6.41e-68	0.82
NES	3.587	0.787	0.206	3.51e-68	0.82
DUSP1	3.833	0.805	0.336	9.78e-68	0.819
PCP4	2.651	0.794	0.221	1.51e-67	0.819
SPATS2L	2.606	0.843	0.37	2.06e-67	0.819
CEMIP	4.395	0.783	0.219	6.34e-67	0.817
ENAH	3.174	0.828	0.424	2.83e-66	0.816
CALR	3.123	0.824	0.411	1.70e-66	0.816
PALLD	3.454	0.831	0.382	5.72e-66	0.815
SLC5A3	2.106	0.831	0.371	5.84e-66	0.815
IER5L	3.164	0.764	0.334	5.78e-65	0.813
CST3	2.968	0.816	0.41	4.73e-65	0.813
COL9A3	2.345	0.82	0.386	2.97e-64	0.811
RNF144B	4.025	0.79	0.29	7.17e-64	0.81
MCAM	3.289	0.816	0.385	1.23e-63	0.81
AHDC1	2.988	0.805	0.352	5.88e-64	0.81
PLEKHH2	1.861	0.805	0.338	1.45e-63	0.81
CAPN2	4.795	0.805	0.431	1.96e-63	0.809
MSTN	5.91	0.757	0.159	7.58e-63	0.808
CPEB4	3.377	0.82	0.366	4.21e-63	0.808
SEPTIN4	2.865	0.831	0.315	5.65e-63	0.808
RANBP3L	5.065	0.742	0.169	2.26e-62	0.807
FOXO3	4.344	0.816	0.38	1.90e-62	0.807
MYL12A	3.956	0.79	0.384	2.03e-62	0.807
MYBPC2	6.699	0.745	0.108	3.20e-62	0.806
VLDLR	1.41	0.85	0.353	6.75e-62	0.806
CYSLTR1	4.483	0.809	0.388	1.06e-61	0.805
RASSF8	3.457	0.801	0.369	8.91e-62	0.805
CD82	2.031	0.798	0.31	8.30e-62	0.805
SNTA1	4.497	0.772	0.305	4.11e-61	0.804
DNAH11	3.429	0.798	0.296	2.89e-61	0.804
UTRN	3.191	0.783	0.212	2.24e-61	0.804
ANXA5	2.259	0.816	0.377	2.36e-61	0.804
RRAS	4.05	0.76	0.305	8.38e-61	0.803
ITPR1	3.407	0.79	0.361	6.75e-61	0.803
LASP1	4.38	0.772	0.354	2.55e-60	0.802
CTSF	4.047	0.779	0.354	1.63e-60	0.802
PGM2L1	2.782	0.775	0.336	2.56e-60	0.802
CD70	2.626	0.801	0.286	3.01e-60	0.802
ATP2B4	2.859	0.816	0.38	7.06e-60	0.801
CCDC88A	2.049	0.854	0.428	7.11e-60	0.801
MGP	1.851	0.749	0.2	1.72e-59	0.8
FHL1	4.078	0.783	0.413	5.14e-59	0.799
FXYD1	3.562	0.768	0.19	3.64e-59	0.799
SORT1	2.246	0.824	0.398	3.15e-59	0.799
TXNIP	2.147	0.794	0.375	2.91e-59	0.799
DYNC1I1	4.382	0.745	0.232	1.24e-58	0.798
ELL2	3.585	0.768	0.298	9.97e-59	0.798
S100A16	3.294	0.749	0.208	9.93e-59	0.798
CCDC80	4.725	0.764	0.364	3.09e-58	0.797
NUPR1	3.281	0.783	0.336	2.07e-58	0.797
FOXC1	3.428	0.764	0.239	4.74e-58	0.796
TPM4	2.844	0.801	0.398	5.16e-58	0.796
CCN1	3.578	0.753	0.174	1.67e-57	0.795
CD63	2.522	0.772	0.363	1.07e-57	0.795
ARID5B	2.484	0.79	0.365	8.77e-58	0.795
PRRT2	3.286	0.809	0.373	4.53e-57	0.794
ITGAV	3.151	0.824	0.398	3.45e-57	0.794
DDR2	2.451	0.805	0.316	5.31e-57	0.794
CKAP4	4.288	0.805	0.407	8.73e-57	0.793
THRB	3.926	0.798	0.24	5.65e-57	0.793
KDELR3	3.868	0.742	0.194	5.93e-57	0.793
ACBD3	2.192	0.816	0.426	8.45e-57	0.793
ASPH	2.434	0.813	0.42	1.51e-56	0.792
ITM2C	1.729	0.828	0.407	3.27e-56	0.792
APOE	2.843	0.745	0.222	3.90e-56	0.791
MEF2C	2.72	0.779	0.372	3.45e-56	0.791
BDNF	2.12	0.742	0.27	7.83e-56	0.791
ITGB8	2.445	0.79	0.369	3.76e-55	0.789
GPX8	3.339	0.805	0.376	7.74e-55	0.788
HAS3	3.229	0.768	0.312	9.66e-55	0.788
YPEL3	3.224	0.79	0.345	6.82e-55	0.788
PDGFC	2.651	0.779	0.359	1.14e-54	0.788
CLIC4	2.599	0.794	0.393	6.74e-55	0.788
YPEL5	3.199	0.783	0.367	2.42e-54	0.787
AXL	4.79	0.775	0.347	5.91e-54	0.786
THBS1	4.675	0.772	0.336	4.14e-54	0.786
FLNA	2.784	0.783	0.376	5.48e-54	0.786
DSTN	3.501	0.764	0.392	9.68e-54	0.785
ERBB4	2.019	0.805	0.311	1.56e-53	0.785
NBPF2P	0.513	0.693	0.262	1.07e-53	0.785
COL1A2	5.413	0.734	0.173	1.92e-53	0.784
PRICKLE2	2.541	0.772	0.335	8.88e-53	0.783
CYTL1	3.572	0.794	0.42	2.98e-52	0.781
SVIL	2.536	0.816	0.389	5.70e-52	0.781
GNAS	1.997	0.805	0.374	3.72e-52	0.781
SHISA2	3.297	0.745	0.247	1.47e-51	0.78
KLF5	2.949	0.757	0.283	3.50e-51	0.779
TAX1BP1	3.971	0.794	0.414	3.95e-51	0.778
SEZ6L2	2.891	0.715	0.228	8.69e-51	0.778
MYL12B	3.558	0.768	0.379	1.07e-50	0.777
PPDPF	2.594	0.805	0.417	2.04e-50	0.777
BNIP3L	2.363	0.816	0.443	1.05e-50	0.777
KLF6	2.05	0.768	0.362	1.25e-50	0.777
NINJ1	4.025	0.798	0.43	1.71e-49	0.774
ANXA2	3.597	0.678	0.209	1.62e-49	0.774
CTSD	3.582	0.79	0.393	1.51e-49	0.774
PHACTR2	3.559	0.745	0.253	2.85e-49	0.774
GADD45A	2.865	0.757	0.352	2.54e-49	0.774
GLS	2.133	0.783	0.396	2.18e-49	0.774
S100A13	1.815	0.742	0.356	2.41e-49	0.774
IL17B	8.007	0.742	0.114	3.35e-49	0.773
EMP2	3.575	0.828	0.431	3.28e-49	0.773
ATP9A	2.7	0.772	0.376	3.74e-49	0.773
ARF4	2.265	0.787	0.396	5.74e-49	0.773
ZFP36L2	3.14	0.757	0.394	1.16e-48	0.772
GADD45B	2.926	0.742	0.222	8.18e-49	0.772
PKIG	2.891	0.745	0.294	1.17e-48	0.772
VMP1	2.702	0.79	0.4	1.37e-48	0.772
DLGAP4	4.251	0.764	0.377	3.66e-48	0.771
MRC2	3.495	0.723	0.158	1.69e-48	0.771
PDIA3	3.477	0.779	0.428	3.14e-48	0.771
SORBS1	3.396	0.753	0.311	1.67e-48	0.771
CAMK2B	3.352	0.794	0.37	1.77e-48	0.771
TPT1	3.306	0.772	0.404	2.77e-48	0.771
TRPS1	2.339	0.787	0.379	3.61e-48	0.771
FLRT2	3.537	0.73	0.372	4.16e-48	0.77
EMP1	4.11	0.693	0.18	1.64e-47	0.769
ARID5A	2.65	0.727	0.3	1.26e-47	0.769
DDAH1	3.495	0.76	0.389	2.63e-47	0.768
FNBP1L	3.527	0.734	0.302	9.66e-47	0.767
RRAD	3.559	0.715	0.161	1.76e-46	0.766
CITED2	3.453	0.708	0.228	1.50e-46	0.766
FAM210B	2.001	0.749	0.364	1.89e-46	0.766
SPOCK3	3.435	0.73	0.252	5.18e-46	0.765
TMEM100	4.102	0.719	0.224	1.08e-45	0.764
DLC1	2.472	0.7	0.258	1.05e-45	0.764
ATXN1	2.414	0.768	0.345	7.44e-46	0.764
TNS2	2.295	0.787	0.387	7.11e-46	0.764
GALNT5	3.842	0.7	0.229	2.30e-45	0.763
C1orf54	3.704	0.719	0.202	1.50e-45	0.763
NDRG2	2.554	0.787	0.401	2.76e-45	0.763
CDKL5	2.458	0.79	0.404	2.10e-45	0.763
COL15A1	2.321	0.723	0.38	2.51e-45	0.763
CAMK2A	4.499	0.704	0.196	5.62e-45	0.762
P4HA1	3.339	0.783	0.41	1.22e-44	0.761
COLQ	3.311	0.697	0.245	1.37e-44	0.761
UGP2	2.152	0.772	0.414	1.03e-44	0.761
IGFBP5	1.621	0.745	0.297	9.98e-45	0.761
C12orf75	3.797	0.757	0.401	2.22e-44	0.76
COL14A1	3.727	0.697	0.142	1.90e-44	0.76
OLFML2A	3.585	0.678	0.262	2.26e-44	0.76
CYRIA	3.132	0.734	0.316	1.54e-44	0.76
TCF4	2.774	0.772	0.427	2.16e-44	0.76
GCC2	1.551	0.783	0.413	5.95e-44	0.759
EVA1A	3.022	0.663	0.231	1.36e-43	0.758
LAMP1	2.391	0.783	0.405	1.35e-43	0.758
CAP2	2.353	0.745	0.407	1.56e-43	0.758
RRBP1	2.038	0.783	0.41	1.31e-43	0.758
C1orf198	3.574	0.764	0.401	3.39e-43	0.757
ITGA6	3.223	0.738	0.344	3.95e-43	0.757
ANXA1	2.937	0.708	0.153	3.84e-43	0.757
TACC1	2.129	0.76	0.354	2.62e-43	0.757
COL19A1	1.465	0.764	0.388	3.76e-43	0.757
SMIM10	3.232	0.685	0.215	7.48e-43	0.756
CTNNBIP1	2.792	0.727	0.378	5.41e-43	0.756
XBP1	2.608	0.764	0.421	5.16e-43	0.756
CAV1	2.853	0.67	0.212	1.59e-42	0.755
H3-3B	1.475	0.757	0.385	1.69e-42	0.755
SSBP2	1.442	0.79	0.409	9.58e-43	0.755
ADCY1	4.587	0.708	0.206	2.96e-42	0.754
CAV2	2.539	0.719	0.345	1.32e-41	0.752
S100A10	3.069	0.693	0.164	2.31e-41	0.751
CREB3	2.778	0.775	0.414	3.18e-41	0.751
TMEM59L	2.378	0.674	0.186	6.69e-41	0.75
CNTNAP3B	2.19	0.753	0.35	7.73e-41	0.75
LOXL2	3.736	0.73	0.324	1.63e-40	0.749
VWA1	3.607	0.734	0.37	1.75e-40	0.749
MAST4	4.169	0.655	0.297	4.47e-40	0.748
NKAIN2	1.8	0.603	0.242	4.73e-40	0.748
PCSK1	1.768	0.603	0.158	2.96e-40	0.748
MYOZ1	4.515	0.674	0.241	8.21e-40	0.747
FAM114A1	3.32	0.727	0.336	5.92e-40	0.747
TNFRSF12A	3.135	0.685	0.289	5.69e-40	0.747
COL12A1	3.532	0.715	0.19	1.86e-39	0.746
TRIM47	2.879	0.693	0.2	1.27e-39	0.746
GRIA4	2.851	0.742	0.394	3.68e-39	0.745
DEK	2.352	0.745	0.434	2.70e-39	0.745
ATP1B2	2.849	0.704	0.362	1.86e-38	0.743
KIAA0040	4.316	0.693	0.236	4.03e-38	0.742
LSP1P5	2.819	0.678	0.336	4.71e-38	0.742
YAP1	2.408	0.738	0.332	2.44e-38	0.742
CD9	2.25	0.734	0.41	2.38e-38	0.742
SIPA1L1	2.11	0.73	0.365	2.61e-38	0.742
KLHL30	4.181	0.693	0.2	6.52e-38	0.741
BMP4	3.36	0.682	0.269	1.02e-37	0.741
HES1	2.908	0.712	0.216	7.03e-38	0.741
HERPUD1	2.464	0.73	0.376	8.17e-38	0.741
KLHDC8B	3.093	0.667	0.213	2.10e-37	0.74
HEXIM1	2.837	0.76	0.388	1.39e-37	0.74
DMPK	2.799	0.742	0.37	2.08e-37	0.74
SERTAD1	2.76	0.738	0.371	1.91e-37	0.74
ATP2A3	4.841	0.693	0.232	3.39e-37	0.739
BLVRB	3.114	0.693	0.282	3.95e-37	0.739
GNG12	2.883	0.708	0.353	2.74e-37	0.739
EEF1A2	2.464	0.697	0.305	4.63e-37	0.739
LPIN2	2.18	0.734	0.385	2.91e-37	0.739
LPP	1.568	0.73	0.384	2.56e-37	0.739
CSPG4	1.52	0.757	0.39	2.31e-37	0.739
LINC00475	2.672	0.682	0.309	6.48e-37	0.738
ARHGEF2	1.838	0.757	0.383	5.79e-37	0.738
LGI2	1.76	0.723	0.369	1.47e-36	0.737
GLIPR2	2.694	0.712	0.364	2.31e-36	0.736
LAMC1	2.561	0.749	0.394	2.64e-36	0.736
DDX17	1.905	0.727	0.416	3.45e-36	0.736
LRRC17	3.242	0.67	0.222	6.04e-36	0.735
FMOD	5.016	0.689	0.149	1.85e-35	0.734
SESN3	2.993	0.697	0.363	1.02e-35	0.734
ACTG2	2.222	0.7	0.314	2.15e-35	0.733
S100A11	3.818	0.637	0.144	5.18e-35	0.732
IGFBP7	3.151	0.682	0.18	5.33e-35	0.732
GOLGB1	1.556	0.757	0.42	5.95e-35	0.732
GUCY1A1	5.081	0.678	0.237	1.53e-34	0.731
TNFSF9	2.888	0.667	0.256	1.59e-34	0.731
CLEC18A	2.002	0.708	0.336	1.22e-34	0.731
CHD2	1.876	0.742	0.399	9.14e-35	0.731
BAG3	2.642	0.663	0.22	3.03e-34	0.73
TUBB6	2.593	0.727	0.397	1.99e-34	0.73
SEMA3A	1.801	0.712	0.311	2.56e-34	0.73
AHNAK2	4.149	0.667	0.197	4.81e-34	0.729
APP	2.441	0.779	0.426	6.66e-34	0.729
TCF7L1	2.105	0.749	0.424	6.72e-34	0.729
HPGD	0.658	0.569	0.213	6.15e-34	0.729
ASB18	2.169	0.667	0.281	1.15e-33	0.728
TCAP	4.744	0.667	0.219	2.71e-33	0.727
SOCS3	3.287	0.622	0.24	1.54e-33	0.727
SEMA3E	3.039	0.697	0.332	2.19e-33	0.727
PRKG1	1.483	0.708	0.368	2.48e-33	0.727
LMOD1	3.974	0.618	0.262	4.40e-33	0.726
PHLDA3	2.179	0.663	0.304	3.09e-33	0.726
STUM	1.841	0.547	0.21	5.57e-33	0.726
CAPS	1.4	0.685	0.264	5.47e-33	0.726
N4BP2L2	0.857	0.723	0.408	6.59e-33	0.725
SERPINI1	3.132	0.655	0.213	1.42e-32	0.724
GLRX	2.855	0.738	0.361	2.15e-32	0.724
MACF1	2.209	0.712	0.417	1.85e-32	0.724
SMARCA1	1.279	0.734	0.415	2.39e-32	0.724
FRZB	1.243	0.648	0.277	2.15e-32	0.724
GALNT7	3.313	0.727	0.394	3.91e-32	0.723
TMEM54	1.839	0.607	0.224	2.69e-32	0.723
KDM6A	0.645	0.742	0.379	2.66e-32	0.723
SRGAP2	1.044	0.7	0.381	5.75e-32	0.722
RAB27B	4.887	0.625	0.17	1.59e-31	0.721
OBSL1	2.365	0.715	0.397	1.70e-31	0.721
SH3BGRL	2.557	0.753	0.415	2.08e-31	0.72
INPP4B	1.818	0.708	0.369	2.78e-31	0.72
PCSK1N	1.697	0.742	0.43	2.20e-31	0.72
MT-CO1	0.923	0.76	0.431	3.58e-31	0.72
FGF1	3.385	0.644	0.227	5.67e-31	0.719
MAML3	3.044	0.674	0.27	5.36e-31	0.719
IFITM3	2.748	0.734	0.43	5.03e-31	0.719
SPHK1	2.418	0.652	0.211	6.31e-31	0.719
ARRDC4	1.933	0.67	0.361	6.42e-31	0.719
ANGPTL4	2.811	0.644	0.218	1.22e-30	0.718
PKDCC	2.63	0.674	0.359	1.09e-30	0.718
COL4A2	2.455	0.7	0.359	9.81e-31	0.718
THY1	2.319	0.745	0.431	1.54e-30	0.718
C1orf122	1.201	0.73	0.403	1.07e-30	0.718
IGFBP4	3.407	0.693	0.344	1.74e-30	0.717
MAP4	3.234	0.719	0.418	2.24e-30	0.717
HIVEP3	2.43	0.655	0.314	1.99e-30	0.717
FOXN3	1.773	0.7	0.38	2.96e-30	0.717
FAM180A	2.106	0.637	0.232	4.90e-30	0.716
ITGB5	1.941	0.685	0.375	5.18e-30	0.716
PJA2	1.489	0.708	0.433	4.34e-30	0.716
AGRN	1.254	0.715	0.4	6.10e-30	0.716
DOK5	3.549	0.599	0.188	9.50e-30	0.715
S100A2	2.95	0.659	0.168	7.95e-30	0.715
LGALS1	2.06	0.648	0.236	6.80e-30	0.715
SWAP70	2.041	0.633	0.321	1.09e-29	0.715
LMO7	2.568	0.674	0.396	1.62e-29	0.714
DGKI	2.388	0.67	0.318	1.44e-29	0.714
XYLT1	2.129	0.682	0.342	1.88e-29	0.714
GBX2	3.289	0.61	0.174	3.08e-29	0.713
FBN1	3.091	0.648	0.309	2.52e-29	0.713
S100A4	1.428	0.667	0.283	3.42e-29	0.713
TCEAL9	1.299	0.708	0.378	2.48e-29	0.713
JAG2	2.426	0.622	0.228	7.53e-29	0.712
ANTXR2	2.416	0.663	0.344	8.01e-29	0.712
PMP22	1.587	0.715	0.359	5.52e-29	0.712
HIF1A	1.569	0.76	0.454	6.99e-29	0.712
SOX9	3.893	0.663	0.197	1.67e-28	0.711
MRAS	3.37	0.644	0.271	9.65e-29	0.711
CHD9	1.561	0.704	0.386	1.22e-28	0.711
JUND	1.467	0.734	0.408	3.27e-28	0.71
PWWP3B	2.973	0.637	0.259	9.87e-28	0.708
PPP1R15A	2.427	0.693	0.338	1.25e-27	0.708
PTPN14	2.07	0.712	0.379	1.18e-27	0.708
NDRG1	1.63	0.678	0.326	8.68e-28	0.708
TRIM56	1.086	0.723	0.411	6.93e-28	0.708
SEL1L2	2.794	0.64	0.255	1.59e-27	0.707
NRGN	2.54	0.715	0.381	2.14e-27	0.707
TAGLN2	2.204	0.644	0.217	1.35e-27	0.707
MXD1	2.019	0.667	0.374	1.81e-27	0.707
DGKH	1.706	0.712	0.402	1.55e-27	0.707
DOK1	3.736	0.674	0.379	2.98e-27	0.706
ROCK1	3.56	0.742	0.443	7.07e-27	0.705
NEDD9	3.072	0.625	0.266	6.90e-27	0.705
NR5A2	2.541	0.693	0.335	6.38e-27	0.705
KLF2	2.05	0.674	0.33	6.44e-27	0.705
DQX1	3.51	0.614	0.332	1.03e-26	0.704
SYNE1	2.14	0.719	0.411	1.57e-26	0.704
ARHGEF17	3.328	0.652	0.243	2.41e-26	0.703
ANKRD65	1.74	0.569	0.213	2.09e-26	0.703
C4orf47	1.72	0.629	0.25	5.66e-26	0.702
IRF2BP2	1.073	0.715	0.408	3.43e-26	0.702
SERPINE1	4.151	0.599	0.195	8.80e-26	0.701
SYNM	3.547	0.633	0.206	6.81e-26	0.701
FBXW7	2.968	0.693	0.401	7.53e-26	0.701
TMEM132A	2.092	0.682	0.322	1.01e-25	0.701
IGFBP6	3.998	0.592	0.143	1.49e-25	0.7
EHD3	3.698	0.674	0.394	2.16e-25	0.7
MACROD2	2.185	0.682	0.387	1.27e-25	0.7
SHROOM3	3.883	0.596	0.227	2.25e-25	0.699
FKBP9	3.489	0.678	0.411	2.87e-25	0.699
ZSCAN18	2.735	0.655	0.356	2.63e-25	0.699
TNRC6B	1.637	0.708	0.428	2.21e-25	0.699
GNB5	2.007	0.7	0.406	5.60e-25	0.698
CALM1	1.915	0.685	0.4	6.11e-25	0.698
CTHRC1	1.664	0.73	0.471	5.11e-25	0.698
FSTL1	2.57	0.61	0.226	1.20e-24	0.697
HERC4	2.561	0.685	0.401	8.90e-25	0.697
CALU	1.784	0.697	0.428	8.98e-25	0.697
TNNC1	5.408	0.64	0.177	2.49e-24	0.696
PGAM2	3.479	0.607	0.235	1.84e-24	0.696
AKAP6	3.951	0.625	0.323	3.04e-24	0.695
AKAP9	1.448	0.73	0.459	4.58e-24	0.695
PLXNA2	1.056	0.61	0.357	2.68e-24	0.695
FHL2	4.122	0.607	0.268	5.89e-24	0.694
BTG2	1.626	0.704	0.407	4.94e-24	0.694
FOXA3	3.448	0.584	0.199	9.87e-24	0.693
GLIPR1	3.191	0.614	0.21	1.31e-23	0.693
CASQ2	2.989	0.607	0.281	1.54e-23	0.693
IMPA2	2.239	0.682	0.402	1.16e-23	0.693
NR4A2	2.336	0.678	0.368	1.93e-23	0.692
ANKRD12	1.977	0.682	0.385	1.97e-23	0.692
COL1A1	4.683	0.599	0.178	4.37e-23	0.691
SLC20A2	4.316	0.667	0.392	4.99e-23	0.691
CTNNA1	1.246	0.745	0.426	3.04e-23	0.691
ZNF561	3.086	0.685	0.398	9.77e-23	0.69
PEG3	1.916	0.685	0.388	6.11e-23	0.69
ARHGAP18	1.878	0.562	0.215	5.93e-23	0.69
EPHX1	1.353	0.689	0.351	7.20e-23	0.69
MGST3	0.801	0.7	0.375	8.09e-23	0.69
WNT4	3.298	0.588	0.213	1.09e-22	0.689
LOXL3	3.29	0.648	0.344	1.71e-22	0.689
PDGFRB	2.902	0.633	0.232	1.52e-22	0.689
EMC10	1.014	0.715	0.431	1.50e-22	0.689
SHD	0.842	0.543	0.194	1.00e-22	0.689
EPAS1	3.802	0.625	0.189	2.45e-22	0.688
GABRA4	3.499	0.607	0.247	2.12e-22	0.688
OLFML2B	3.374	0.558	0.156	2.18e-22	0.688
KCND3	3.201	0.573	0.194	3.01e-22	0.688
SAMD5	2.588	0.622	0.276	2.21e-22	0.688
ARHGAP20	2.491	0.693	0.338	2.64e-22	0.688
CYSTM1	2.321	0.678	0.392	2.71e-22	0.688
HCLS1	0.467	0.491	0.242	2.99e-22	0.688
SRRM4	0.354	0.543	0.232	1.86e-22	0.688
CPLANE1	0.94	0.663	0.378	4.43e-22	0.687
PCSK7	1.587	0.697	0.413	9.22e-22	0.686
PLAU	1.257	0.562	0.165	7.09e-22	0.686
GUK1	1.123	0.667	0.403	6.88e-22	0.686
ABCB4	0.27	0.536	0.259	7.79e-22	0.686
LGI4	3.661	0.637	0.192	1.28e-21	0.685
FZD9	3.597	0.61	0.269	1.18e-21	0.685
NHS	3.423	0.648	0.18	1.32e-21	0.685
AQP3	3.3	0.584	0.246	1.16e-21	0.685
FBLN1	2.354	0.577	0.225	1.26e-21	0.685
KDM5B	0.972	0.682	0.391	1.70e-21	0.685
SLC48A1	0.822	0.64	0.364	1.77e-21	0.685
TSC22D3	2.063	0.581	0.252	2.05e-21	0.684
MDK	2.034	0.622	0.315	2.28e-21	0.684
TRIB2	1.586	0.652	0.34	1.99e-21	0.684
SASH1	1.996	0.663	0.374	4.71e-21	0.683
CDKN2C	1.503	0.64	0.4	4.47e-21	0.683
COL9A1	1.818	0.64	0.31	8.07e-21	0.682
GMFG	1.575	0.588	0.235	7.48e-21	0.682
BLCAP	1.117	0.667	0.397	7.09e-21	0.682
DLG1	0.939	0.663	0.398	1.04e-20	0.682
GPX1	3.017	0.64	0.379	1.09e-20	0.681
GRM5	2.156	0.599	0.247	1.48e-20	0.681
GPC3	1.23	0.64	0.338	1.67e-20	0.681
P4HA2	2.783	0.64	0.353	3.20e-20	0.68
FZD2	2.772	0.689	0.422	2.58e-20	0.68
MAP6	1.803	0.569	0.183	2.20e-20	0.68
SELENOW	1.773	0.674	0.424	2.34e-20	0.68
SIX1	1.226	0.667	0.423	2.39e-20	0.68
DUSP4	2.781	0.599	0.172	3.84e-20	0.679
CLSTN2	2.44	0.558	0.248	4.49e-20	0.679
DOCK7	1.676	0.67	0.408	5.76e-20	0.679
COBL	1.377	0.689	0.427	4.51e-20	0.679
CSDC2	4.913	0.614	0.178	6.06e-20	0.678
BGN	4.003	0.596	0.138	1.23e-19	0.677
ZNF503	3.84	0.614	0.276	1.62e-19	0.677
FGFR3	2.472	0.558	0.261	1.33e-19	0.677
GNG8	3.033	0.562	0.221	2.00e-19	0.676
TAF7	2.93	0.715	0.48	2.16e-19	0.676
SAP30	2.597	0.648	0.443	2.77e-19	0.676
HAPLN1	2.402	0.633	0.227	2.96e-19	0.676
RUNX1	2.343	0.663	0.399	2.87e-19	0.676
FREM1	1.187	0.539	0.219	2.51e-19	0.676
SDC2	2.652	0.622	0.208	4.63e-19	0.675
GDF15	2.519	0.558	0.153	3.83e-19	0.675
PPP2R5A	1.76	0.689	0.41	4.43e-19	0.675
FST	1.148	0.438	0.171	3.59e-19	0.675
MGLL	1.085	0.629	0.368	3.81e-19	0.675
TGFBR2	3.827	0.64	0.271	8.35e-19	0.674
DNAJB4	3.184	0.659	0.401	8.43e-19	0.674
C1QTNF3	2.971	0.599	0.263	6.96e-19	0.674
PLEKHO1	2.311	0.67	0.412	8.44e-19	0.674
SKIL	2.076	0.637	0.388	5.64e-19	0.674
CDC42EP3	1.996	0.614	0.347	6.72e-19	0.674
PHLDA1	1.363	0.667	0.407	6.74e-19	0.674
PTGR1	2.44	0.633	0.365	1.04e-18	0.673
INSIG2	2.041	0.67	0.386	1.03e-18	0.673
SPNS2	3.35	0.528	0.203	2.71e-18	0.672
ITGA9	3.17	0.588	0.206	2.42e-18	0.672
LGR6	3.824	0.517	0.146	4.15e-18	0.671
RASD1	3.675	0.633	0.312	3.10e-18	0.671
FOSL2	3.343	0.577	0.181	4.32e-18	0.671
RUNX1T1	3.365	0.599	0.242	5.08e-18	0.67
SEMA3B	3.146	0.573	0.226	7.05e-18	0.67
RBM5	1.803	0.652	0.425	7.29e-18	0.67
HTRA1	2.233	0.674	0.411	8.75e-18	0.669
PPFIA4	2.175	0.569	0.23	1.12e-17	0.669
SNRPGP10	1.562	0.513	0.226	9.21e-18	0.669
ADAMTS5	2.769	0.509	0.167	1.51e-17	0.668
ZFHX3	2.028	0.625	0.388	1.40e-17	0.668
SLC26A7	1.715	0.569	0.223	2.15e-17	0.668
GPNMB	1.233	0.569	0.221	1.48e-17	0.668
WWP2	1.023	0.652	0.402	1.91e-17	0.668
TMSB4X	0.931	0.607	0.296	2.33e-17	0.668
ASH1L	0.824	0.667	0.423	1.71e-17	0.668
TM7SF3	0.356	0.674	0.416	1.54e-17	0.668
TNNT2	4.473	0.596	0.203	2.81e-17	0.667
RPS20P22	3.187	0.603	0.334	3.05e-17	0.667
FRMD6	2.494	0.625	0.404	3.73e-17	0.667
AFF4	1.424	0.61	0.367	6.20e-17	0.666
CD163L1	1.145	0.427	0.237	4.10e-17	0.666
SDCBP	0.705	0.678	0.413	6.35e-17	0.666
VSNL1	1.798	0.547	0.248	1.10e-16	0.665
ZNF618	1.705	0.592	0.336	6.82e-17	0.665
BEX3	0.856	0.655	0.417	1.12e-16	0.665
STC1	0.299	0.498	0.239	1.01e-16	0.665
ATE1-AS1	2.814	0.581	0.247	3.08e-16	0.663
H2AC6	1.021	0.614	0.371	2.14e-16	0.663
VSIR	0.645	0.569	0.159	2.72e-16	0.663
MATN3	3.537	0.539	0.19	5.28e-16	0.662
FGD4	2.608	0.629	0.396	3.58e-16	0.662
PPP1R12B	2.186	0.674	0.41	3.70e-16	0.662
RPS5P2	2.146	0.596	0.294	4.65e-16	0.662
PHLDB1	0.35	0.667	0.427	4.10e-16	0.662
INSR	2.485	0.659	0.399	8.79e-16	0.661
AK4	1.198	0.652	0.401	6.05e-16	0.661
MLC1	2.667	0.562	0.19	1.16e-15	0.66
GJD2	2.597	0.596	0.187	1.23e-15	0.66
DNAJC3	1.92	0.637	0.405	1.13e-15	0.66
RYR2	1.421	0.532	0.275	1.36e-15	0.66
BTG1	1.39	0.614	0.378	1.05e-15	0.66
PAK3	0.871	0.64	0.382	1.36e-15	0.66
UGT2B7	0.549	0.352	0.237	1.17e-15	0.66
TUBA4A	2.155	0.562	0.184	1.59e-15	0.659
DOK7	0.507	0.532	0.155	1.59e-15	0.659
GCKR	0.272	0.502	0.275	1.82e-15	0.659
CREB3L1	3.992	0.562	0.244	4.49e-15	0.657
JUNB	1.921	0.625	0.374	4.79e-15	0.657
BASP1	1.202	0.581	0.313	4.68e-15	0.657
PDGFA	1.039	0.625	0.389	4.20e-15	0.657
PPP1R1B	3.357	0.558	0.198	8.57e-15	0.656
TRIM36	2.927	0.532	0.258	1.04e-14	0.656
HRCT1	2.884	0.536	0.275	9.72e-15	0.656
CPE	2.007	0.625	0.405	8.45e-15	0.656
NTRK2	0.974	0.64	0.396	7.61e-15	0.656
MAP1A	0.744	0.652	0.403	9.24e-15	0.656
CHRM3	1.613	0.644	0.432	1.72e-14	0.655
TIMP2	0.797	0.629	0.357	1.10e-14	0.655
PITPNC1	1.948	0.655	0.409	2.15e-14	0.654
EPHA3	1.204	0.633	0.389	1.97e-14	0.654
PFN1P2	0.997	0.614	0.361	1.92e-14	0.654
TIAM2	2.583	0.596	0.35	3.38e-14	0.653
MYO1B	1.905	0.539	0.229	3.61e-14	0.653
PAPPA	1.33	0.532	0.247	3.70e-14	0.653
PTPRN	0.682	0.539	0.239	4.66e-14	0.653
TM7SF2	1.694	0.599	0.407	5.62e-14	0.652
KLF12	0.786	0.633	0.41	7.16e-14	0.652
TMEM63A	0.43	0.588	0.363	6.28e-14	0.652
ISYNA1	3.384	0.599	0.406	1.18e-13	0.651
ZNF385A	3.229	0.596	0.229	1.18e-13	0.651
FERMT2	3.045	0.625	0.411	8.31e-14	0.651
TET2	2.184	0.64	0.411	7.96e-14	0.651
POLR2J3	0.99	0.625	0.399	1.05e-13	0.651
KIAA1109	0.961	0.603	0.379	8.04e-14	0.651
DEPP1	3.164	0.596	0.221	1.64e-13	0.65
PLK2	2.199	0.573	0.213	1.61e-13	0.65
ALCAM	2.017	0.648	0.456	1.30e-13	0.65
TANC1	1.748	0.652	0.408	1.92e-13	0.65
LMO4	1.11	0.618	0.374	1.86e-13	0.65
DUSP5	2.538	0.502	0.182	2.21e-13	0.649
TWIST1	2.006	0.483	0.172	2.01e-13	0.649
EIF4A2	0.889	0.633	0.423	2.39e-13	0.649
IGDCC4	1.915	0.581	0.269	3.64e-13	0.648
JPH1	1.678	0.629	0.422	3.42e-13	0.648
PNRC1	1.021	0.663	0.443	3.75e-13	0.648
PCLO	0.959	0.644	0.362	4.98e-13	0.648
RSRP1	0.456	0.655	0.41	4.38e-13	0.648
ARSJ	3.874	0.562	0.181	7.60e-13	0.647
PHYH	3.689	0.622	0.407	5.71e-13	0.647
FIBIN	2.618	0.637	0.425	5.94e-13	0.647
BACE2	2.278	0.622	0.326	5.88e-13	0.647
IER5	2.48	0.573	0.366	9.17e-13	0.646
DISP1	2	0.64	0.428	1.10e-12	0.646
CCDC8	1.12	0.633	0.449	1.60e-12	0.645
LFNG	2.561	0.479	0.209	2.90e-12	0.644
CHST9	1.859	0.528	0.248	3.05e-12	0.644
CBFA2T2	0.834	0.603	0.392	3.08e-12	0.644
TCEAL2	0.621	0.468	0.263	2.08e-12	0.644
CAMK2N1	2.445	0.547	0.245	4.71e-12	0.643
RPS27	1.489	0.7	0.496	6.72e-12	0.642
TTC3	1.391	0.667	0.452	7.22e-12	0.642
C1orf21	1.22	0.588	0.386	5.75e-12	0.642
UNC45B	3.213	0.517	0.275	9.00e-12	0.641
MIA	2.496	0.599	0.396	1.02e-11	0.641
TP53I3	1.926	0.637	0.402	9.84e-12	0.641
FAM111A	1.321	0.618	0.402	1.14e-11	0.641
ERRFI1	4.141	0.592	0.29	1.27e-11	0.64
AMIGO1	3.018	0.521	0.224	1.90e-11	0.64
COL24A1	1.97	0.502	0.209	1.46e-11	0.64
HRK	1.962	0.622	0.39	1.77e-11	0.64
SLC28A2	1.755	0.483	0.289	1.62e-11	0.64
SLC22A9	1.734	0.438	0.234	1.90e-11	0.64
TP73	1.365	0.457	0.303	1.35e-11	0.64
KCNN4	1.208	0.468	0.198	1.41e-11	0.64
SHROOM2	1.943	0.539	0.223	2.26e-11	0.639
SPRY1	1.862	0.618	0.357	2.02e-11	0.639
ZNF467	1.28	0.502	0.169	2.28e-11	0.639
GLI3	0.527	0.607	0.399	2.12e-11	0.639
CAV3	3.802	0.566	0.281	4.37e-11	0.638
HSPA5	2.2	0.607	0.41	3.02e-11	0.638
SERPINE2	1.873	0.592	0.372	3.24e-11	0.638
GOLGA4	1.615	0.633	0.423	4.30e-11	0.638
LATS2	3.63	0.558	0.289	6.68e-11	0.637
NT5E	2.677	0.581	0.298	5.73e-11	0.637
ATRX	0.921	0.629	0.447	6.19e-11	0.637
TPM2	2.565	0.502	0.242	7.94e-11	0.636
JDP2	1.422	0.577	0.367	1.02e-10	0.636
FAT3	0.694	0.517	0.269	7.33e-11	0.636
EIF4G2	0.318	0.599	0.416	8.09e-11	0.636
H2BC5	2.506	0.539	0.295	1.67e-10	0.635
STK39	1.098	0.644	0.424	1.32e-10	0.635
ZNF519	0.967	0.603	0.411	1.32e-10	0.635
ITGA7	3.47	0.569	0.192	2.29e-10	0.634
CNTN1	1.616	0.629	0.389	2.24e-10	0.634
SHC2	1.53	0.592	0.33	2.30e-10	0.634
LRRN3	2.411	0.566	0.347	3.55e-10	0.633
PMAIP1	1.677	0.558	0.352	3.55e-10	0.633
GPC6	1.185	0.61	0.424	2.84e-10	0.633
ZNF91	0.376	0.648	0.412	2.97e-10	0.633
LAMA5	2.97	0.532	0.26	5.64e-10	0.632
LMCD1	2.839	0.599	0.402	4.82e-10	0.632
CNN1	2.534	0.468	0.247	4.78e-10	0.632
NIBAN1	2.417	0.524	0.293	4.79e-10	0.632
SQSTM1	1.26	0.614	0.399	5.58e-10	0.632
RPS15AP30	1.128	0.464	0.255	4.19e-10	0.632
GPSM2	0.494	0.592	0.399	4.21e-10	0.632
NUDT4	1.388	0.584	0.395	6.31e-10	0.631
PPP1CB	1.136	0.633	0.429	7.53e-10	0.631
SYNE2	0.973	0.592	0.41	6.81e-10	0.631
ACTG1	1.043	0.618	0.416	1.25e-9	0.63
SMARCA2	0.849	0.637	0.424	1.27e-9	0.63
AUTS2	0.583	0.599	0.388	1.24e-9	0.63
SMAD7	2.286	0.494	0.252	1.98e-9	0.629
TNFRSF19	2.03	0.472	0.219	1.48e-9	0.629
ARX	0.754	0.517	0.242	1.68e-9	0.629
FIBCD1	0.698	0.468	0.215	1.63e-9	0.629
PIK3IP1	3.301	0.577	0.346	2.48e-9	0.628
ZNF217	1.752	0.558	0.289	2.86e-9	0.628
SYT17	1.589	0.539	0.277	2.68e-9	0.628
COL27A1	1.443	0.603	0.364	2.35e-9	0.628
NR2F1	1.042	0.614	0.376	2.51e-9	0.628
RHBDL2	0.997	0.509	0.371	3.01e-9	0.628
FBXO32	1.388	0.573	0.389	3.58e-9	0.627
UGCG	3.894	0.562	0.398	5.40e-9	0.626
EGFR	2.898	0.491	0.29	6.37e-9	0.626
SLC38A2	2.315	0.558	0.385	4.98e-9	0.626
PCDHGA10	1.945	0.573	0.377	5.05e-9	0.626
MAP1LC3B	1.548	0.584	0.414	4.72e-9	0.626
EIF1	1.137	0.592	0.388	5.14e-9	0.626
CA2	0.592	0.356	0.179	5.57e-9	0.626
OLFM3	3.683	0.543	0.169	8.06e-9	0.625
PDIA4	1.454	0.614	0.429	9.41e-9	0.625
DDX5	1.003	0.599	0.423	7.57e-9	0.625
DNAJB2	0.679	0.599	0.401	8.13e-9	0.625
MDM2	2.369	0.599	0.426	1.36e-8	0.624
SEMA5A	1.18	0.581	0.392	1.43e-8	0.624
RAMP1	3.867	0.532	0.187	2.25e-8	0.623
CYP51A1P3	2.383	0.513	0.234	1.91e-8	0.623
STK17A	2.023	0.584	0.399	1.89e-8	0.623
FAM214A	1.227	0.577	0.392	1.55e-8	0.623
C6orf62	0.636	0.562	0.389	1.89e-8	0.623
ZNF462	0.488	0.61	0.441	1.72e-8	0.623
ZSCAN30	1.133	0.599	0.424	3.26e-8	0.622
GAS6	1.091	0.524	0.325	2.28e-8	0.622
DCLK2	1.084	0.539	0.375	2.91e-8	0.622
MT-CO2	0.334	0.599	0.427	2.87e-8	0.622
DAB2	3.135	0.502	0.185	4.90e-8	0.621
NR2F2	2.585	0.607	0.418	4.23e-8	0.621
RAB32	2.095	0.476	0.291	3.88e-8	0.621
UCP2	2.057	0.603	0.424	5.55e-8	0.62
HSP90B1	1.978	0.618	0.432	5.06e-8	0.62
ACSL3	1.676	0.588	0.422	5.08e-8	0.62
PGM1	1.004	0.599	0.431	6.58e-8	0.62
NRIP1	2.871	0.551	0.358	9.85e-8	0.619
MYLIP	1.544	0.577	0.383	1.02e-7	0.619
PRRX1	1.338	0.614	0.455	1.30e-7	0.618
DHRS3	0.925	0.521	0.327	1.34e-7	0.618
GSE1	0.793	0.536	0.369	1.06e-7	0.618
G0S2	2.377	0.528	0.223	1.77e-7	0.617
FAM43A	1.985	0.521	0.273	1.96e-7	0.617
GADD45G	1.89	0.528	0.299	1.59e-7	0.617
KNG1	1.636	0.356	0.217	2.03e-7	0.617
C1QTNF7	2.008	0.483	0.29	2.31e-7	0.616
SLC38A4	3.977	0.483	0.221	3.92e-7	0.615
UCMA	3.745	0.547	0.269	4.16e-7	0.615
COL4A1	2.673	0.566	0.375	4.43e-7	0.615
MYCN	2.34	0.378	0.188	3.87e-7	0.615
MSMP	2.096	0.517	0.265	3.92e-7	0.615
EGR1	1.039	0.517	0.297	4.07e-7	0.615
DUSP6	1.031	0.547	0.331	3.99e-7	0.615
MTRNR2L12	2.144	0.633	0.452	5.53e-7	0.614
ISG15	0.617	0.547	0.371	6.74e-7	0.614
RHBDF1	0.552	0.554	0.379	5.45e-7	0.614
MTRNR2L1	0.524	0.629	0.439	6.62e-7	0.614
SNAPC1	3.073	0.61	0.437	8.94e-7	0.613
CNFN	2.292	0.566	0.284	7.55e-7	0.613
DIAPH3	2.231	0.517	0.386	9.34e-7	0.613
H2AC19	1.634	0.513	0.3	8.60e-7	0.613
SZT2	1.358	0.566	0.413	8.06e-7	0.613
PARP14	0.685	0.532	0.368	8.09e-7	0.613
NHLRC3	0.459	0.588	0.418	8.37e-7	0.613
IER2	1.273	0.528	0.379	1.07e-06	0.612
GPRC5C	4.556	0.506	0.243	1.78e-06	0.611
PALMD	2.914	0.371	0.21	1.73e-06	0.611
PEG10	2.675	0.569	0.406	1.54e-06	0.611
HLA-C	2.194	0.509	0.355	1.45e-06	0.611
ITIH6	1.739	0.592	0.414	1.51e-06	0.611
NCAN	1.434	0.596	0.468	1.67e-06	0.611
LAMB1	1.312	0.573	0.425	1.49e-06	0.611
CREBRF	1.037	0.573	0.381	1.68e-06	0.611
CAPG	3.29	0.491	0.168	2.79e-06	0.61
B3GALT2	2.998	0.472	0.237	2.56e-06	0.61
MYBPHL	2.392	0.352	0.227	2.74e-06	0.61
TLE1	1.006	0.547	0.4	2.67e-06	0.61
PRKCA	0.903	0.566	0.388	2.16e-06	0.61
ERBIN	0.475	0.584	0.417	2.34e-06	0.61
TP53INP1	0.391	0.543	0.398	2.57e-06	0.61
HBEGF	3.326	0.494	0.238	3.72e-06	0.609
PPARGC1A	2.44	0.536	0.242	2.99e-06	0.609
CDH22	1.401	0.479	0.205	2.91e-06	0.609
RSRC2	1.246	0.599	0.438	3.6e-06	0.609
ZEB1	0.992	0.566	0.422	3.3e-06	0.609
PIK3R3	0.615	0.607	0.441	3.67e-06	0.609
FOSL1	3.101	0.412	0.271	5.09e-06	0.608
MBNL2	2.814	0.566	0.413	4.48e-06	0.608
KRT18	2.594	0.461	0.265	5.42e-06	0.608
RND3	2.339	0.558	0.37	4.06e-06	0.608
ZNF638	0.904	0.622	0.446	4.57e-06	0.608
KYNU	0.352	0.569	0.417	5.3e-06	0.608
CBLN2	2.95	0.502	0.217	7.72e-06	0.607
UBC	1.437	0.629	0.472	6.21e-06	0.607
ARL4C	1.25	0.446	0.246	7.72e-06	0.607
NUMA1	1.025	0.599	0.431	7.84e-06	0.607
ID4	0.704	0.551	0.355	6.64e-06	0.607
SNED1	3.159	0.498	0.262	1.07e-05	0.606
AJUBA	3.074	0.509	0.259	8.27e-06	0.606
MYO6	2.331	0.569	0.413	1.04e-05	0.606
VGLL2	1.989	0.513	0.364	9.54e-06	0.606
HIPK3	1.289	0.539	0.366	8.62e-06	0.606
KCNH2	0.393	0.457	0.272	8.89e-06	0.606
CRYBG3	0.304	0.487	0.37	1.11e-05	0.606
ZNF667	0.293	0.599	0.386	9.61e-06	0.606
TNNC2	2.91	0.483	0.167	1.2e-05	0.605
DMRTA1	2.747	0.551	0.327	1.19e-05	0.605
RCAN1	2.634	0.539	0.415	1.36e-05	0.605
ALPK2	1.911	0.524	0.181	1.3e-05	0.605
CCDC149	0.641	0.566	0.369	1.21e-05	0.605
TMEM106C	1.927	0.573	0.422	1.66e-05	0.604
H4C8	1.112	0.524	0.338	1.63e-05	0.604
ABCA12	0.882	0.449	0.263	2.13e-05	0.604
BACH2	0.682	0.472	0.282	2.16e-05	0.604
PALM2AKAP2	3.263	0.506	0.36	2.72e-05	0.603
PPP1R14B	2.347	0.614	0.472	3e-05	0.603
NACC2	0.68	0.554	0.365	2.76e-05	0.603
HAPLN2	0.673	0.472	0.223	2.86e-05	0.603
MTRNR2L11	0.368	0.577	0.426	2.2e-05	0.603
A4GALT	2.099	0.446	0.184	3.09e-05	0.602
CFL2	1.911	0.599	0.428	3.13e-05	0.602
SIX4	1.594	0.539	0.397	4.19e-05	0.602
HPX	1.406	0.378	0.227	3.93e-05	0.602
LRRC4C	1.21	0.453	0.317	3.3e-05	0.602
PFN2	0.956	0.581	0.466	3.63e-05	0.602
PLEKHA4	0.802	0.569	0.392	3.74e-05	0.602
CLN5	0.737	0.577	0.397	3.44e-05	0.602
BARD1	0.622	0.562	0.429	3.99e-05	0.602
SHOX2	0.253	0.539	0.378	3.53e-05	0.602
PTGFRN	1.979	0.453	0.21	5.18e-05	0.601
EPS8	0.878	0.573	0.428	5.35e-05	0.601
INKA1	0.409	0.427	0.273	4.47e-05	0.601
TRIP11	0.312	0.61	0.452	5.58e-05	0.601
KITLG	3.168	0.464	0.215	6.86e-05	0.6
MFSD6	2.159	0.502	0.34	6.91e-05	0.6
PPP3CA	2.081	0.532	0.412	6.45e-05	0.6
DBNDD1	1.684	0.551	0.361	7.88e-05	0.6
TTLL9	1.61	0.412	0.255	7.68e-05	0.6
ZNF493	0.845	0.528	0.402	6.32e-05	0.6
MYADM	2.81	0.532	0.35	0.000108	0.599
ARRDC3	1.792	0.562	0.407	9.52e-05	0.599
MAFA	1.196	0.416	0.222	8.82e-05	0.599
DST	1.157	0.577	0.423	9.97e-05	0.599
ACSS2	1.023	0.502	0.333	9.99e-05	0.599
GMPR	0.974	0.513	0.31	8.83e-05	0.599
FLT3LG	0.73	0.442	0.32	9.87e-05	0.599
CTSC	0.685	0.566	0.436	9.96e-05	0.599
ALPL	0.498	0.33	0.231	8.35e-05	0.599
SH2D3C	1.796	0.412	0.15	0.00013	0.598
RPS13	1.068	0.678	0.532	0.000151	0.598
CPVL	0.933	0.404	0.188	0.000125	0.598
GRIP2	0.98	0.442	0.25	0.000271	0.596
BBC3	0.939	0.539	0.382	0.000277	0.596
DYSF	3.183	0.506	0.209	0.000295	0.595
GABRD	2.763	0.468	0.261	0.000287	0.595
CSGALNACT1	2.116	0.517	0.328	0.000299	0.595
CEACAM1	0.945	0.416	0.285	0.000291	0.595
TBC1D8B	0.557	0.581	0.443	0.000314	0.595
RPL5P18	0.359	0.367	0.264	0.000337	0.595
LRP1	1.362	0.569	0.42	0.0004	0.594
DPYSL3	0.665	0.562	0.429	0.000434	0.594
SERPINF1	0.564	0.539	0.413	0.000495	0.594
DDHD1	0.263	0.543	0.416	0.000463	0.594
GSG1L	2.237	0.423	0.262	0.000604	0.593
COLGALT2	0.964	0.521	0.398	0.000661	0.593
PRRG4	0.322	0.472	0.35	0.000682	0.593
SMTN	1.958	0.539	0.401	0.000748	0.592
PPP1R14C	1.273	0.479	0.342	0.000873	0.592
SMAD9	0.345	0.521	0.368	0.000797	0.592
TRIP6	4.181	0.476	0.286	0.000973	0.591
CALM2	2.28	0.622	0.461	0.00107	0.591
GLCCI1	1.841	0.487	0.401	0.000955	0.591
MT2A	1.08	0.554	0.393	0.00113	0.591
PDE4D	0.933	0.371	0.221	0.00111	0.591
HAPLN3	0.456	0.397	0.217	0.00118	0.591
CEBPD	2.696	0.532	0.311	0.00136	0.59
PGM2	1.913	0.569	0.438	0.00137	0.59
COL20A1	0.923	0.543	0.402	0.00143	0.59
C11orf96	0.887	0.539	0.391	0.00129	0.59
NBPF9	0.252	0.547	0.421	0.00136	0.59
TNNI1	3.29	0.461	0.255	0.00177	0.589
H2BP2	0.942	0.416	0.275	0.00172	0.589
ID1	0.567	0.551	0.379	0.00203	0.589
SORL1	0.306	0.502	0.386	0.00224	0.589
MBNL1	2.46	0.558	0.422	0.00275	0.588
LAMA4	1.213	0.521	0.392	0.00233	0.588
CEBPB	0.859	0.524	0.397	0.00272	0.588
FOS	0.781	0.502	0.314	0.00236	0.588
MYH3	1.894	0.397	0.247	0.00325	0.587
GFOD1	1.647	0.569	0.431	0.00351	0.587
CPXM1	1.211	0.539	0.411	0.00378	0.587
FAM189A2	0.302	0.39	0.173	0.00327	0.587
SPEG	3.124	0.502	0.246	0.00424	0.586
DNAJB11	1.917	0.547	0.432	0.00492	0.586
KLF10	1.73	0.498	0.354	0.00431	0.586
COL4A5	1.265	0.438	0.28	0.00437	0.586
TMTC1	0.584	0.543	0.409	0.00403	0.586
TCEAL3	0.531	0.524	0.392	0.00505	0.586
TMEM45A	1.253	0.584	0.449	0.00543	0.585
RFTN2	0.903	0.543	0.426	0.00588	0.585
SON	2.178	0.528	0.409	0.00734	0.584
RIN2	2.072	0.588	0.436	0.00741	0.584
FAM171B	1.569	0.536	0.412	0.00816	0.584
TTLL7	0.822	0.506	0.371	0.00835	0.584
KHDC4	0.65	0.528	0.399	0.00731	0.584
TCF7L2	0.633	0.543	0.401	0.00824	0.584
INPPL1	0.604	0.554	0.417	0.0071	0.584
H4C9	0.557	0.539	0.419	0.00767	0.584
WSB1	0.525	0.554	0.392	0.00901	0.584
JSRP1	1.214	0.333	0.233	0.0107	0.583
JAG1	1.17	0.479	0.381	0.00947	0.583
SCRG1	1.167	0.607	0.51	0.0102	0.583
FTL	0.985	0.532	0.393	0.0102	0.583
TULP4	0.613	0.521	0.401	0.0107	0.583
ATG101	2.842	0.524	0.41	0.0131	0.582
LDB3	2.129	0.438	0.271	0.0154	0.582
HOXA13	1.91	0.472	0.361	0.0147	0.582
SMIM5	1.79	0.449	0.299	0.0152	0.582
PTPRT	0.622	0.397	0.191	0.0122	0.582
ETV5	0.357	0.502	0.38	0.0151	0.582
OGT	0.334	0.536	0.402	0.0153	0.582
ARPC5	0.31	0.569	0.46	0.0144	0.582
PROSER2	4.226	0.509	0.244	0.0196	0.581
ETV4	1.767	0.506	0.254	0.0188	0.581
SLC7A8	0.399	0.472	0.379	0.0161	0.581
SNAP25	0.306	0.513	0.395	0.0163	0.581
BAALC	1.388	0.494	0.382	0.021	0.58
KISS1R	1.333	0.3	0.243	0.0255	0.58
IL1R1	1.19	0.423	0.261	0.0231	0.58
FAM50A	0.562	0.569	0.427	0.0215	0.58
BRD8	0.411	0.569	0.445	0.0206	0.58
MALSU1	3.326	0.528	0.425	0.0338	0.579
SYTL2	2.273	0.442	0.276	0.0268	0.579
IGF2R	1.78	0.532	0.378	0.0326	0.579
ARID4A	0.998	0.509	0.418	0.0318	0.579
CD46	0.699	0.551	0.443	0.0285	0.579
SLC9A3R2	2.983	0.547	0.438	0.0396	0.578
SPRY4	0.93	0.483	0.316	0.0345	0.578
HES4	0.765	0.491	0.362	0.0345	0.578
SLC35D2	0.729	0.382	0.258	0.0351	0.578
SPTAN1	2.063	0.539	0.407	0.0538	0.577
CHRNA1	1.829	0.449	0.271	0.0479	0.577
RPRML	1.769	0.442	0.278	0.0473	0.577
RNA5SP202	1.691	0.513	0.355	0.0511	0.577
TOX	0.905	0.517	0.41	0.0545	0.577
ANKRD1	4.354	0.479	0.188	0.0678	0.576
SERINC2	0.742	0.434	0.278	0.0626	0.576
POLD3	0.605	0.532	0.447	0.0591	0.576
TRPV4	0.284	0.386	0.238	0.0596	0.576
H2BC7	1.987	0.356	0.276	0.0759	0.575
COL5A3	1.97	0.348	0.242	0.0793	0.575
PLAC1	0.545	0.375	0.258	0.0801	0.575
DIPK2A	1.716	0.502	0.42	0.139	0.573
TMEM191A	1.263	0.401	0.204	0.138	0.573
YWHAZ	0.767	0.558	0.447	0.15	0.573
RALYL	1.863	0.408	0.282	0.155	0.572
TGIF1	1.394	0.487	0.37	0.181	0.572
CDH8	1.077	0.491	0.396	0.177	0.572
SLFN12	1.041	0.449	0.275	0.158	0.572
BEX2	1.024	0.416	0.319	0.19	0.572
KCNK3	0.821	0.442	0.305	0.188	0.572
CALCRL	1.854	0.416	0.32	0.209	0.571
EEA1	1.596	0.547	0.455	0.233	0.571
FTH1	0.281	0.539	0.414	0.205	0.571
EBF1	2.407	0.498	0.26	0.3	0.57
GPR37	1.016	0.476	0.332	0.295	0.57
PCSK2	0.823	0.506	0.352	0.251	0.57
THSD7A	2.802	0.352	0.215	0.345	0.569
CYP46A1	2.016	0.517	0.432	0.328	0.569
BTD	1.86	0.536	0.425	0.327	0.569
ZNF471	0.981	0.528	0.426	0.338	0.569
THSD4	0.938	0.438	0.336	0.364	0.569
TUG1	0.711	0.532	0.424	0.32	0.569
E2F7	0.509	0.382	0.37	0.347	0.569
PLOD2	2.584	0.547	0.405	0.4	0.568
BMP2	2.12	0.464	0.357	0.415	0.568
CFH	1.047	0.36	0.201	0.408	0.568
RNF150	0.465	0.509	0.401	0.426	0.568
NCAM1	0.385	0.517	0.413	0.483	0.568
CPA4	4.248	0.408	0.265	0.592	0.567
BST2	3.044	0.472	0.186	0.6	0.567
SLC14A1	2.169	0.449	0.333	0.511	0.567
PIM1	1.779	0.371	0.233	0.509	0.567
RHOBTB3	1.109	0.479	0.373	0.519	0.567
ADCY8	0.924	0.393	0.254	0.588	0.567
FRY	0.769	0.483	0.337	0.561	0.567
SHOC1	0.463	0.416	0.276	0.597	0.567
RASSF1	2.137	0.442	0.369	0.691	0.566
SLC38A6	0.284	0.498	0.425	0.619	0.566
KRT16P6	2.134	0.367	0.198	0.905	0.565
MAMDC2	1.972	0.419	0.304	0.903	0.565
MECOM	1.197	0.434	0.283	0.801	0.565
NTRK3	0.867	0.476	0.395	0.841	0.565
MN1	3.425	0.423	0.198	1	0.564
KCNK6	0.843	0.476	0.395	1	0.564
ANGPTL2	0.573	0.509	0.407	0.975	0.564
CCDC110	0.418	0.337	0.21	0.961	0.564
DTNA	1.363	0.453	0.333	1	0.563
LTBP4	0.901	0.461	0.387	1	0.563
BMP7	0.658	0.524	0.454	1	0.563
NUP210L	0.448	0.401	0.275	1	0.563
VEGFC	3.123	0.419	0.184	1	0.562
MYLPF	2.741	0.434	0.259	1	0.562
C12orf57	0.865	0.607	0.504	1	0.561
HOMER3	0.734	0.472	0.388	1	0.561
INHBE	1.693	0.307	0.279	1	0.438
HSPA8P16	1.281	0.251	0.233	1	0.436
NBR1	1.144	0.277	0.32	1	0.436
PDRG1	0.598	0.36	0.418	1	0.436
LPIN1	0.307	0.337	0.397	1	0.436
TWISTNB	1.176	0.352	0.428	0.666	0.434
YBX3	0.784	0.382	0.477	0.622	0.434
IL11	1.932	0.251	0.254	0.596	0.433
MRLN	0.278	0.217	0.361	0.545	0.433
MARCKS	0.382	0.363	0.422	0.449	0.432
HEY2	0.319	0.3	0.359	0.425	0.432
SMCO1	1.74	0.251	0.336	0.36	0.431
DLX5	1.036	0.303	0.303	0.249	0.43
ACHE	2.159	0.333	0.241	0.223	0.429
ST3GAL5	0.305	0.311	0.42	0.201	0.429
MT3	1.028	0.292	0.318	0.176	0.428
VEGFA	0.318	0.363	0.427	0.114	0.426
SCGB3A2	0.645	0.213	0.352	0.0889	0.425
OXTR	1.662	0.187	0.288	0.0586	0.424
ZNF804A	0.361	0.315	0.418	0.0679	0.424
DNAJB13	2.251	0.243	0.3	0.0551	0.423
CHML	0.419	0.337	0.436	0.0562	0.423
AIMP1P1	2.253	0.33	0.222	0.0434	0.422
ELAVL2	1.363	0.281	0.417	0.0437	0.422
NDUFB5P1	0.595	0.236	0.375	0.0326	0.421
SNX22	0.519	0.315	0.41	0.0295	0.421
CLDN6	0.745	0.169	0.339	0.0258	0.42
HSPA4	0.343	0.375	0.47	0.0218	0.42
LMOD2	1.687	0.255	0.301	0.0159	0.419
ALDH1B1	1.581	0.378	0.469	0.0194	0.419
HSPA6	2.281	0.184	0.278	0.0109	0.417
TMEM74B	0.838	0.097	0.272	0.00576	0.415
CSPG5	0.521	0.195	0.281	0.00633	0.415
FEZ1	0.89	0.292	0.443	0.0039	0.413
METTL7B	0.774	0.243	0.255	0.00389	0.413
FDFT1	0.633	0.303	0.401	0.00311	0.413
RGS16	0.583	0.285	0.39	0.00398	0.413
PIK3R1	0.414	0.341	0.468	0.00254	0.412
ADAMTS1	2.3	0.232	0.353	0.00115	0.409
RPL26P27	2.095	0.131	0.298	0.00111	0.409
SLC7A5	0.641	0.213	0.358	0.00105	0.409
GLI2	1.371	0.266	0.283	0.000575	0.407
CDK6	1.268	0.307	0.434	0.000302	0.405
SOX4	0.374	0.307	0.433	0.000283	0.405
NFIB	1.822	0.333	0.447	0.000282	0.404
GNAI1	0.446	0.296	0.474	0.000235	0.404
DNER	0.723	0.255	0.433	9.57e-05	0.401
TRIB3	0.642	0.3	0.414	5.87e-05	0.4
ACKR3	1.31	0.281	0.428	2.38e-05	0.397
LRRC4B	1.519	0.184	0.372	1.39e-05	0.395
SLITRK2	0.474	0.195	0.354	5.74e-06	0.393
TYR	0.48	0.12	0.264	4.31e-06	0.392
PAPSS2	0.485	0.24	0.328	1.36e-06	0.388
SACS	0.342	0.273	0.43	4.42e-7	0.385
APOD	0.743	0.3	0.444	1.24e-7	0.382
GABRB1	2.165	0.225	0.286	4.05e-8	0.379
EIF5	0.408	0.288	0.43	3.42e-8	0.379
EN1	2.287	0.165	0.269	3.29e-8	0.378
GALNTL5	0.298	0.15	0.319	3.03e-8	0.378
MARCKSL1	0.608	0.333	0.5	2.42e-9	0.372
BNIP3	1.055	0.303	0.453	3.99e-10	0.368
SLC20A1	1.433	0.225	0.419	3.61e-10	0.367
ASNS	0.362	0.247	0.383	3.77e-10	0.367
RCAN2	0.914	0.124	0.261	8.96e-11	0.364
SFRP1	0.577	0.262	0.445	4.10e-11	0.362
EBNA1BP2	0.73	0.288	0.437	1.20e-11	0.359
NEFH	0.65	0.127	0.274	2.11e-12	0.356
MCM3	0.453	0.247	0.433	3.15e-12	0.356
PNPLA3	0.319	0.24	0.447	3.51e-13	0.352
RNA5SP218	1.306	0.195	0.476	9.38e-16	0.34
RANGAP1	0.537	0.213	0.407	4.30e-16	0.338
ETS1	0.524	0.206	0.415	2.44e-16	0.337
CLDN10	1.132	0.161	0.269	1.10e-18	0.327
RPE65	0.776	0.15	0.268	3.39e-21	0.317
KLHL4	0.428	0.086	0.263	5.55e-21	0.317
SMYD1	1.157	0.18	0.265	3.36e-24	0.305
HSPH1	0.295	0.199	0.421	7.44e-29	0.288
HNRNPU	0.551	0.225	0.497	1.99e-29	0.286
SHMT2	0.289	0.202	0.477	1.85e-32	0.276
FAM162A	0.526	0.191	0.512	3.77e-36	0.264
CFAP20	0.388	0.097	0.464	1.17e-41	0.248
DCTPP1	1.074	0.131	0.495	1.18e-53	0.215

## Sheet: MGG4 NesHI
ENSEMBL ID	gene ID	log2FoldChange	padj
ENSG00000154589	LY96	3.37319	0.00389333
ENSG00000145040	UCN2	3.16222	0.0132748
ENSG00000206199	ANKUB1	3.0351	0.0319168
ENSG00000111181	SLC6A12	2.96935	3.58055e-06
ENSG00000130513	GDF15	2.91317	0.00268844
ENSG00000158022	TRIM63	2.87165	0.031491
ENSG00000166509	CLEC3A	2.86179	0.0357566
ENSG00000101892	ATP1B4	2.7098	0.00405851
ENSG00000156510	HKDC1	2.67949	0.0297103
ENSG00000197084	LCE1C	2.61797	0.000469666
ENSG00000109846	CRYAB	2.5923	0.00593529
ENSG00000120215	MLANA	2.56019	2.45628e-06
ENSG00000152583	SPARCL1	2.49615	3.83837e-07
ENSG00000135046	ANXA1	2.46818	0.000171765
ENSG00000180672		2.40692	0.00580194
ENSG00000133110	POSTN	2.36269	0.0042054
ENSG00000120885	CLU	2.30626	0.00036426
ENSG00000166793	YPEL4	2.27594	0.0229896
ENSG00000186844	LCE1A	2.21727	0.0223728
ENSG00000148677	ANKRD1	2.20514	0.0316378
ENSG00000026508	CD44	2.19201	0.00115511
ENSG00000153002	CPB1	2.18883	0.0489473
ENSG00000077274	CAPN6	2.11229	0.000319693
ENSG00000080166	DCT	2.09217	3.61432e-31
ENSG00000173110	HSPA6	2.09095	1.96016e-33
ENSG00000176046	NUPR1	2.06875	0.0243346
ENSG00000134827	TCN1	2.0371	0.000352144
ENSG00000136931	NR5A1	2.03438	0.0223689
ENSG00000124762	CDKN1A	2.00502	1.07526e-28
ENSG00000173714	WFIKKN2	1.95363	0.0417122
ENSG00000243955	GSTA1	1.91311	0.00915307
ENSG00000164949	GEM	1.90358	9.2792e-10
ENSG00000077498	TYR	1.87035	0.000955321
ENSG00000184564	SLITRK6	1.85962	0.00425782
ENSG00000229722	AL078590.1	1.85881	0.019266
ENSG00000115594	IL1R1	1.84276	1.46348e-06
ENSG00000253522	MIR3142HG	1.81789	0.00041865
ENSG00000087510	TFAP2C	1.80924	0.000849057
ENSG00000049540	ELN	1.80559	1.13756e-05
ENSG00000168621	GDNF	1.78879	2.78228e-05
ENSG00000115155	OTOF	1.73722	0.00840757
ENSG00000187955	COL14A1	1.72735	5.33958e-10
ENSG00000005884	ITGA3	1.70122	6.63903e-08
ENSG00000185559	DLK1	1.69342	7.33484e-05
ENSG00000116962	NID1	1.65907	0.0179864
ENSG00000167601	AXL	1.63166	0.000929204
ENSG00000185664	PMEL	1.6163	3.59258e-19
ENSG00000106366	SERPINE1	1.59871	0.00533696
ENSG00000013588	GPRC5A	1.59574	0.0401524
ENSG00000157227	MMP14	1.571	1.47882e-06
ENSG00000136235	GPNMB	1.54518	6.27206e-47
ENSG00000127824	TUBA4A	1.51582	0.0164652
ENSG00000086730	LAT2	1.5156	0.0347994
ENSG00000053747	LAMA3	1.51413	0.00782165
ENSG00000168824	NSG1	1.50296	0.000116882
ENSG00000136999	NOV	1.48762	0.00218815
ENSG00000267586	LINC00907	1.47482	0.00533201
ENSG00000165966	PDZRN4	1.43166	0.0428273
ENSG00000130203	APOE	1.38668	1.17911e-25
ENSG00000176406	RIMS2	1.38581	0.0139598
ENSG00000118257	NRP2	1.3624	4.75986e-20
ENSG00000109610	SOD3	1.36093	1.31123e-16
ENSG00000102575	ACP5	1.34416	8.19026e-06
ENSG00000163191	S100A11	1.33451	0.0314949
ENSG00000066248	NGEF	1.33446	0.0327747
ENSG00000172061	LRRC15	1.32749	0.0441752
ENSG00000143507	DUSP10	1.31819	0.000230638
ENSG00000198796	ALPK2	1.31775	0.0319168
ENSG00000142449	FBN3	1.31599	0.0446934
ENSG00000241956	AC109466.1	1.28542	0.0484206
ENSG00000163453	IGFBP7	1.27905	0.00224096
ENSG00000160712	IL6R	1.27867	0.00298027
ENSG00000135842	FAM129A	1.27465	0.0325695
ENSG00000079385	CEACAM1	1.27349	2.28904e-06
ENSG00000166106	ADAMTS15	1.26395	0.0409413
ENSG00000157873	TNFRSF14	1.23931	2.60803e-07
ENSG00000145632	PLK2	1.23407	2.21567e-05
ENSG00000170075	GPR37L1	1.23091	8.19026e-06
ENSG00000105519	CAPS	1.21344	6.12123e-17
ENSG00000014914	MTMR11	1.20101	0.00031307
ENSG00000188064	WNT7B	1.19514	0.00481301
ENSG00000134531	EMP1	1.19455	0.000110069
ENSG00000126353	CCR7	1.19444	1.59709e-07
ENSG00000011028	MRC2	1.19088	1.01908e-21
ENSG00000178297	TMPRSS9	1.18498	8.19026e-06
ENSG00000148204	CRB2	1.17778	0.0145732
ENSG00000153902	LGI4	1.17751	0.00045657
ENSG00000125931	CITED1	1.17637	0.00604074
ENSG00000165192	ASB11	1.16693	2.11688e-08
ENSG00000108375	RNF43	1.1503	0.0363422
ENSG00000173482	PTPRM	1.13375	7.2987e-06
ENSG00000153208	MERTK	1.1319	3.44027e-09
ENSG00000175899	A2M	1.12838	0.0164136
ENSG00000128564	VGF	1.09548	5.90216e-20
ENSG00000197565	COL4A6	1.09467	0.036012
ENSG00000092529	CAPN3	1.09187	0.00287146
ENSG00000173805	HAP1	1.09131	0.000308259
ENSG00000134363	FST	1.07481	0.000118427
ENSG00000056736	IL17RB	1.05832	0.00522847
ENSG00000185070	FLRT2	1.04629	0.01811
ENSG00000171502	COL24A1	1.03999	0.000149219
ENSG00000162998	FRZB	1.03426	1.97821e-31
ENSG00000114270	COL7A1	1.03297	2.15674e-09
ENSG00000131016	AKAP12	1.02367	1.11906e-17
ENSG00000110427	KIAA1549L	1.01528	5.24199e-13
ENSG00000103044	HAS3	1.01286	0.000116369
ENSG00000135424	ITGA7	1.00778	2.2943e-07
ENSG00000184985	SORCS2	1.00485	0.000526942
ENSG00000113361	CDH6	1.00369	0.000415234
ENSG00000169436	COL22A1	1.00175	0.0116818
ENSG00000176170	SPHK1	1.00031	3.05454e-12
ENSG00000174938	SEZ6L2	0.983705	0.00762079
ENSG00000177098	SCN4B	0.979023	0.014262
ENSG00000172183	ISG20	0.976441	0.00718623
ENSG00000143850	PLEKHA6	0.972506	0.0235052
ENSG00000041982	TNC	0.968758	0.00822713
ENSG00000174871	CNIH2	0.965902	0.0369816
ENSG00000144596	GRIP2	0.964807	0.00031307
ENSG00000055732	MCOLN3	0.961445	0.0212714
ENSG00000182492	BGN	0.939018	2.11688e-08
ENSG00000121310	ECHDC2	0.921459	0.000720087
ENSG00000188042	ARL4C	0.916655	0.00382995
ENSG00000162490	DRAXIN	0.915245	0.00254974
ENSG00000163536	SERPINI1	0.91208	0.0250875
ENSG00000258727	AL135999.1	0.91066	0.0395987
ENSG00000158270	COLEC12	0.907176	0.00111943
ENSG00000143369	ECM1	0.90263	0.0171966
ENSG00000196154	S100A4	0.89954	0.000286025
ENSG00000138080	EMILIN1	0.892421	0.00226233
ENSG00000107317	PTGDS	0.885221	1.25992e-09
ENSG00000128591	FLNC	0.884663	0.00572424
ENSG00000164099	PRSS12	0.88268	0.0147643
ENSG00000162975	KCNF1	0.880857	0.0273173
ENSG00000077942	FBLN1	0.87666	0.000578259
ENSG00000080573	COL5A3	0.876531	0.00647242
ENSG00000197747	S100A10	0.876491	0.0033131
ENSG00000143061	IGSF3	0.876368	0.0438453
ENSG00000163637	PRICKLE2	0.864117	0.00370694
ENSG00000106484	MEST	0.854895	1.15799e-05
ENSG00000125864	BFSP1	0.846124	0.0286525
ENSG00000137727	ARHGAP20	0.844854	0.0207508
ENSG00000120875	DUSP4	0.844144	0.00906298
ENSG00000111859	NEDD9	0.836639	0.014262
ENSG00000006534	ALDH3B1	0.829323	0.0118595
ENSG00000188643	S100A16	0.827311	0.00204214
ENSG00000116016	EPAS1	0.824988	0.0227553
ENSG00000154493	C10orf90	0.81272	0.0100333
ENSG00000214402	LCNL1	0.797943	0.0127156
ENSG00000102265	TIMP1	0.796987	1.04476e-06
ENSG00000104413	ESRP1	0.790637	0.0108068
ENSG00000171819	ANGPTL7	0.790447	0.000164568
ENSG00000176463	SLCO3A1	0.789202	2.80237e-11
ENSG00000250722	SELENOP	0.786647	0.0069505
ENSG00000214548	MEG3	0.782276	0.000234045
ENSG00000081138	CDH7	0.781693	0.00641982
ENSG00000134070	IRAK2	0.779807	0.0131626
ENSG00000087074	PPP1R15A	0.776834	5.20437e-07
ENSG00000125726	CD70	0.770256	0.00031307
ENSG00000111341	MGP	0.770089	8.68546e-20
ENSG00000024422	EHD2	0.767848	0.00191687
ENSG00000159674	SPON2	0.76667	0.000476417
ENSG00000145536	ADAMTS16	0.765191	0.000294915
ENSG00000111199	TRPV4	0.764433	0.00389035
ENSG00000096433	ITPR3	0.760029	0.0237492
ENSG00000085117	CD82	0.759954	0.0012537
ENSG00000176641	RNF152	0.750683	0.00718623
ENSG00000134508	CABLES1	0.739258	0.00401253
ENSG00000172201	ID4	0.736123	2.55851e-06
ENSG00000099860	GADD45B	0.733921	0.000578259
ENSG00000105976	MET	0.731236	5.60982e-05
ENSG00000214595	EML6	0.723971	0.00643288
ENSG00000122877	EGR2	0.719429	1.04476e-06
ENSG00000142227	EMP3	0.719403	0.000331339
ENSG00000160862	AZGP1	0.716894	0.0316378
ENSG00000164946	FREM1	0.707985	0.0292108
ENSG00000100427	MLC1	0.707385	0.0240764
ENSG00000110492	MDK	0.704575	0.013539
ENSG00000114757	PEX5L	0.697887	0.00390601
ENSG00000214357	NEURL1B	0.697582	9.10218e-05
ENSG00000213347	MXD3	0.694527	1.72894e-05
ENSG00000187323	DCC	0.69226	0.0117338
ENSG00000178202	KDELC2	0.691712	0.00118294
ENSG00000147883	CDKN2B	0.682867	0.0499512
ENSG00000165434	PGM2L1	0.68266	0.00601599
ENSG00000159784	FAM131B	0.681194	1.13756e-05
ENSG00000108381	ASPA	0.674301	0.000929204
ENSG00000204262	COL5A2	0.672406	5.38952e-05
ENSG00000134775	FHOD3	0.669012	0.00641982
ENSG00000171094	ALK	0.668882	0.0489473
ENSG00000111846	GCNT2	0.660674	0.00312601
ENSG00000166341	DCHS1	0.651884	3.48984e-05
ENSG00000050165	DKK3	0.650097	0.0273173
ENSG00000106211	HSPB1	0.648277	6.05292e-12
ENSG00000142173	COL6A2	0.648187	2.84907e-07
ENSG00000078900	TP73	0.64176	3.58055e-06
ENSG00000162522	KIAA1522	0.636688	0.0189631
ENSG00000187773	FAM69C	0.636475	0.00148578
ENSG00000064547	LPAR2	0.63452	0.0271897
ENSG00000006210	CX3CL1	0.631862	0.000565473
ENSG00000140511	HAPLN3	0.629968	0.0133282
ENSG00000136002	ARHGEF4	0.629004	0.000139104
ENSG00000187210	GCNT1	0.622754	0.00371952
ENSG00000123240	OPTN	0.612598	0.00105389
ENSG00000151929	BAG3	0.611041	0.000435216
ENSG00000117598	PLPPR5	0.607646	0.00096788
ENSG00000130751	NPAS1	0.606325	0.0447669
ENSG00000129946	SHC2	0.603187	3.47074e-05
ENSG00000177426	TGIF1	0.602875	0.00491143
ENSG00000175197	DDIT3	0.600098	0.000700845
ENSG00000261827		0.59867	1.00784e-05
ENSG00000078804	TP53INP2	0.593403	0.00286158
ENSG00000049323	LTBP1	0.59146	0.00169529
ENSG00000100867	DHRS2	0.589817	0.0125682
ENSG00000089041	P2RX7	0.586564	4.75583e-11
ENSG00000251562	MALAT1	0.583404	0.000280128
ENSG00000122012	SV2C	0.581943	0.0087237
ENSG00000187416	LHFPL3	0.578884	0.0355211
ENSG00000105974	CAV1	0.577551	0.0102154
ENSG00000152910	CNTNAP4	0.576989	0.00572424
ENSG00000183779	ZNF703	0.576982	0.000281699
ENSG00000272841	AL139393.2	0.57073	0.0273173
ENSG00000140451	PIF1	0.570619	0.0069505
ENSG00000143882	ATP6V1C2	0.568594	0.0162492
ENSG00000164877	MICALL2	0.567354	0.0187145
ENSG00000109472	CPE	0.565228	0.0253104
ENSG00000105270	CLIP3	0.563877	0.00361719
ENSG00000130066	SAT1	0.563541	1.00334e-07
ENSG00000145685	LHFPL2	0.559769	0.0262262
ENSG00000077264	PAK3	0.550524	0.0042054
ENSG00000168010	ATG16L2	0.547281	0.00312601
ENSG00000197582	GPX1P1	0.547155	0.0423004
ENSG00000108018	SORCS1	0.547114	1.00784e-05
ENSG00000100473	COCH	0.54601	0.00112697
ENSG00000182179	UBA7	0.540939	0.0126901
ENSG00000146950	SHROOM2	0.537418	0.00641982
ENSG00000172349	IL16	0.533362	0.00725996
ENSG00000197852	FAM212B	0.532721	0.00375278
ENSG00000091490	SEL1L3	0.530964	0.00052231
ENSG00000076716	GPC4	0.530095	0.00475933
ENSG00000019582	CD74	0.52824	0.0235052
ENSG00000102554	KLF5	0.527903	0.00287146
ENSG00000104783	KCNN4	0.527107	0.0439429
ENSG00000135116	HRK	0.525976	0.0198116
ENSG00000203727	SAMD5	0.524306	0.0206686
ENSG00000139880	CDH24	0.521641	0.0100333
ENSG00000166900	STX3	0.518648	0.000152822
ENSG00000112769	LAMA4	0.513848	3.98336e-05
ENSG00000169302	STK32A	0.513661	0.0372235
ENSG00000148339	SLC25A25	0.513259	0.000517201
ENSG00000167766	ZNF83	0.508767	0.0458602
ENSG00000167702	KIFC2	0.508269	0.0145286
ENSG00000102032	RENBP	0.506697	0.0336228
ENSG00000168077	SCARA3	0.506203	0.00166802
ENSG00000164741	DLC1	0.505576	9.58458e-05
ENSG00000175063	UBE2C	0.505259	0.000321782
ENSG00000178878	APOLD1	0.504014	0.0369836
ENSG00000100234	TIMP3	0.503554	0.00593529
ENSG00000144645	OSBPL10	0.502665	0.0432351
ENSG00000138639	ARHGAP24	0.502652	0.0144334
ENSG00000139318	DUSP6	0.501187	0.00836169
ENSG00000183856	IQGAP3	0.499242	0.00139668
ENSG00000204580	DDR1	0.492642	1.52521e-05
ENSG00000135919	SERPINE2	0.491652	3.68289e-07
ENSG00000185650	ZFP36L1	0.490692	0.000294915
ENSG00000163975	MELTF	0.482886	0.0477435
ENSG00000196843	ARID5A	0.482496	0.0273598
ENSG00000142156	COL6A1	0.481459	0.0069505
ENSG00000134222	PSRC1	0.478461	0.0046141
ENSG00000111665	CDCA3	0.47813	0.00603046
ENSG00000065534	MYLK	0.4773	0.000217232
ENSG00000163171	CDC42EP3	0.475415	0.00597405
ENSG00000145431	PDGFC	0.473462	0.000352144
ENSG00000114626	ABTB1	0.467749	0.0448375
ENSG00000112902	SEMA5A	0.46592	0.0249217
ENSG00000169439	SDC2	0.465834	0.0273173
ENSG00000162772	ATF3	0.463612	0.0237289
ENSG00000103647	CORO2B	0.463189	5.60982e-05
ENSG00000166801	FAM111A	0.462451	0.000475609
ENSG00000147526	TACC1	0.456124	0.00052231
ENSG00000145555	MYO10	0.455343	0.000101647
ENSG00000169169	CPT1C	0.454667	0.0171587
ENSG00000089639	GMIP	0.454064	0.02831
ENSG00000175445	LPL	0.4496	0.000386157
ENSG00000113140	SPARC	0.447746	3.74217e-07
ENSG00000134871	COL4A2	0.44667	0.0100333
ENSG00000101104	PABPC1L	0.446618	0.0484206
ENSG00000091592	NLRP1	0.446016	0.0166927
ENSG00000198053	SIRPA	0.44368	1.32102e-05
ENSG00000198715	GLMP	0.441775	0.00593529
ENSG00000163565	IFI16	0.439524	0.00788045
ENSG00000109452	INPP4B	0.436515	0.00143678
ENSG00000049089	COL9A2	0.436429	0.0105575
ENSG00000017373		0.435854	0.0325695
ENSG00000139083	ETV6	0.433287	0.0447141
ENSG00000147408	CSGALNACT1	0.428352	0.043098
ENSG00000181982	CCDC149	0.426339	0.0249217
ENSG00000124098	FAM210B	0.425171	0.000209448
ENSG00000174456	C12orf76	0.420709	8.33527e-05
ENSG00000143195	ILDR2	0.419211	0.0179864
ENSG00000175866	BAIAP2	0.41785	0.0255634
ENSG00000137807	KIF23	0.417565	0.00165294
ENSG00000101447	FAM83D	0.416596	0.00287146
ENSG00000163430	FSTL1	0.415232	0.000131177
ENSG00000173546	CSPG4	0.4145	2.98354e-06
ENSG00000109323	MANBA	0.414408	0.0033942
ENSG00000001461	NIPAL3	0.414016	0.00118294
ENSG00000198729	PPP1R14C	0.412232	0.000308259
ENSG00000204248	COL11A2	0.411597	0.0198116
ENSG00000135678	CPM	0.408819	0.00580194
ENSG00000104081	BMF	0.408321	0.00229219
ENSG00000165801	ARHGEF40	0.407489	0.00388502
ENSG00000167995	BEST1	0.405563	0.020836
ENSG00000177606	JUN	0.404249	0.00586382
ENSG00000123485	HJURP	0.403562	0.0273173
ENSG00000125945	ZNF436	0.403263	0.00425782
ENSG00000121743	GJA3	0.397995	0.0267841
ENSG00000131409	LRRC4B	0.397914	0.0274175
ENSG00000100097	LGALS1	0.39597	0.0131753
ENSG00000165895	ARHGAP42	0.39581	0.00782165
ENSG00000161011	SQSTM1	0.394793	2.58269e-05
ENSG00000185262	UBALD2	0.394104	0.0143557
ENSG00000174080	CTSF	0.392579	0.00593529
ENSG00000173442	EHBP1L1	0.388971	0.0344375
ENSG00000109265	KIAA1211	0.386693	0.0273598
ENSG00000020577	SAMD4A	0.385724	0.0185991
ENSG00000170312	CDK1	0.385111	0.000283297
ENSG00000130702	LAMA5	0.383484	0.0369836
ENSG00000164733	CTSB	0.38207	0.00251047
ENSG00000154553	PDLIM3	0.381923	0.00488545
ENSG00000184661	CDCA2	0.381813	0.0046482
ENSG00000170345	FOS	0.37822	0.0069505
ENSG00000183963	SMTN	0.377457	0.00358523
ENSG00000064300	NGFR	0.374866	2.1819e-05
ENSG00000198598	MMP17	0.374388	0.00500568
ENSG00000170775	GPR37	0.374198	0.000364838
ENSG00000152527	PLEKHH2	0.374075	0.0164819
ENSG00000181045	SLC26A11	0.373171	0.0357566
ENSG00000170624	SGCD	0.372288	0.0114457
ENSG00000109046	WSB1	0.371466	0.00769116
ENSG00000104368	PLAT	0.37081	0.00473616
ENSG00000117984	CTSD	0.368985	0.00191126
ENSG00000132561	MATN2	0.368909	0.0181447
ENSG00000105894	PTN	0.366045	0.00215507
ENSG00000169607	CKAP2L	0.365518	0.0370728
ENSG00000136153	LMO7	0.364194	0.00718623
ENSG00000056998	GYG2	0.362404	0.0102154
ENSG00000116667	C1orf21	0.36199	0.0033131
ENSG00000168003	SLC3A2	0.361703	0.00154554
ENSG00000196576	PLXNB2	0.361185	0.000153988
ENSG00000080986	NDC80	0.361179	0.022606
ENSG00000154803	FLCN	0.360061	0.00869782
ENSG00000182481	KPNA2	0.358815	0.00298027
ENSG00000092096	SLC22A17	0.358066	0.0130161
ENSG00000189058	APOD	0.358006	4.26361e-05
ENSG00000132688	NES	0.357697	0.0262262
ENSG00000018408	WWTR1	0.356319	0.00652976
ENSG00000135476	ESPL1	0.355729	0.0235052
ENSG00000163399	ATP1A1	0.354578	0.001133
ENSG00000187678	SPRY4	0.354333	0.00239219
ENSG00000130827	PLXNA3	0.353544	0.00263346
ENSG00000172037	LAMB2	0.350156	0.000486216
ENSG00000197461	PDGFA	0.348825	0.0446934
ENSG00000160789	LMNA	0.347713	0.00469716
ENSG00000197256	KANK2	0.345363	0.00326069
ENSG00000115306	SPTBN1	0.344749	0.024901
ENSG00000075223	SEMA3C	0.343476	0.0402047
ENSG00000129244	ATP1B2	0.343164	0.00744605
ENSG00000133639	BTG1	0.342712	0.00268292
ENSG00000159840	ZYX	0.342465	0.0126532
ENSG00000007237	GAS7	0.340679	0.000344458
ENSG00000075218	GTSE1	0.339794	0.00418368
ENSG00000071991	CDH19	0.336435	0.0209672
ENSG00000087586	AURKA	0.335522	0.00796114
ENSG00000188157	AGRN	0.335516	0.00319625
ENSG00000030582	GRN	0.332313	0.00173871
ENSG00000140545	MFGE8	0.330333	0.000932503
ENSG00000101203	COL20A1	0.330054	0.0489473
ENSG00000139926	FRMD6	0.330021	0.00533201
ENSG00000112984	KIF20A	0.329163	0.0087677
ENSG00000134243	SORT1	0.32888	0.00303447
ENSG00000132002	DNAJB1	0.328574	0.00298027
ENSG00000106624	AEBP1	0.327263	0.0195381
ENSG00000166886	NAB2	0.319792	0.031491
ENSG00000164111	ANXA5	0.319185	0.00382995
ENSG00000183580	FBXL7	0.318228	0.0306305
ENSG00000163956	LRPAP1	0.317652	0.0033942
ENSG00000101144	BMP7	0.312898	0.0241206
ENSG00000105559	PLEKHA4	0.309561	0.0305464
ENSG00000143772	ITPKB	0.305457	0.0280324
ENSG00000161800	RACGAP1	0.303568	0.0108459
ENSG00000065413	ANKRD44	0.303269	0.0441237
ENSG00000135862	LAMC1	0.303077	0.0368905
ENSG00000135924	DNAJB2	0.298734	0.0247983
ENSG00000175727	MLXIP	0.297757	0.00370694
ENSG00000167191	GPRC5B	0.296743	0.00218783
ENSG00000077782	FGFR1	0.295259	0.0219658
ENSG00000149503	INCENP	0.292989	0.0179864
ENSG00000197324	LRP10	0.292137	0.0393551
ENSG00000131747	TOP2A	0.290579	0.00843048
ENSG00000065308	TRAM2	0.289698	0.0446934
ENSG00000091136	LAMB1	0.286622	0.0427235
ENSG00000169855	ROBO1	0.285959	0.0200868
ENSG00000139289	PHLDA1	0.284938	0.00448504
ENSG00000175455	CCDC14	0.282655	0.0185228
ENSG00000117115	PADI2	0.274592	0.0195381
ENSG00000087086	FTL	0.263866	0.0112763
ENSG00000035862	TIMP2	0.262288	0.00626949

## Sheet: MGG18 NesHI
ENSEMBL ID	gene ID	log2FoldChange	padj
ENSG00000170421	KRT8	3.21171	7.07938e-11
ENSG00000162645	GBP2	3.01714	2.3425e-13
ENSG00000157110	RBPMS	2.84432	0.0494784
ENSG00000164116	GUCY1A1	2.74363	1.85244e-06
ENSG00000186081	KRT5	2.45407	9.61112e-05
ENSG00000124107	SLPI	2.44434	9.03672e-23
ENSG00000166482	MFAP4	2.44422	2.8571e-08
ENSG00000175699	CCDC197	2.41553	1.01113e-11
ENSG00000117595	IRF6	2.30079	5.27693e-05
ENSG00000170454	KRT75	2.29133	5.01163e-08
ENSG00000145423	SFRP2	2.20525	2.64733e-07
ENSG00000136235	GPNMB	2.1802	6.48889e-26
ENSG00000100628	ASB2	2.15471	8.74189e-21
ENSG00000171346	KRT15	2.14387	0.0195906
ENSG00000175785	PRIMA1	2.13035	0.000371135
ENSG00000109846	CRYAB	2.10839	1.97505e-05
ENSG00000205420	KRT6A	2.08887	0.00232202
ENSG00000164023	SGMS2	2.07894	0.000182645
ENSG00000184012	TMPRSS2	2.06998	0.00331207
ENSG00000187164	SHTN1	2.06896	9.38738e-06
ENSG00000158089	GALNT14	2.06479	0.000143934
ENSG00000182985	CADM1	2.06086	0.00127845
ENSG00000162949	CAPN13	2.05197	0.0235132
ENSG00000076356	PLXNA2	2.03907	0.0180907
ENSG00000258711	AL358334.2	2.03765	0.00427492
ENSG00000007372	PAX6	2.03216	0.0105827
ENSG00000145824	CXCL14	2.0306	0.00154779
ENSG00000128482	RNF112	2.00943	0.0173691
ENSG00000143217	NECTIN4	1.99892	0.0195626
ENSG00000128683	GAD1	1.98237	0.00156286
ENSG00000167767	KRT80	1.95678	1.21953e-05
ENSG00000154096	THY1	1.95563	7.77105e-06
ENSG00000182463	TSHZ2	1.94745	0.000510702
ENSG00000182752	PAPPA	1.92238	0.000176822
ENSG00000137440	FGFBP1	1.9203	0.000173586
ENSG00000133401	PDZD2	1.91416	7.27591e-09
ENSG00000188293	IGFL1	1.90132	0.0471044
ENSG00000020633	RUNX3	1.89782	0.0116192
ENSG00000112414	ADGRG6	1.894	0.0142695
ENSG00000197410	DCHS2	1.89185	0.000178385
ENSG00000272512	AL645608.8	1.8838	0.000178385
ENSG00000180447	GAS1	1.85679	0.00475152
ENSG00000173110	HSPA6	1.85563	0.0126198
ENSG00000138162	TACC2	1.8544	8.01861e-12
ENSG00000147697	GSDMC	1.8222	0.0116192
ENSG00000137558	PI15	1.79149	5.01357e-07
ENSG00000139508	SLC46A3	1.74825	1.16173e-07
ENSG00000128422	KRT17	1.74798	7.0139e-12
ENSG00000166147	FBN1	1.74301	6.95977e-06
ENSG00000154451	GBP5	1.73194	0.00805255
ENSG00000137033	IL33	1.72391	7.18296e-07
ENSG00000196154	S100A4	1.72211	0.0392519
ENSG00000141579	ZNF750	1.71335	2.19103e-13
ENSG00000128262	POM121L9P	1.70642	0.0286493
ENSG00000175445	LPL	1.69752	0.00244826
ENSG00000185479	KRT6B	1.69259	0.0349885
ENSG00000135378	PRRG4	1.66085	0.0113392
ENSG00000138829	FBN2	1.65661	0.00035877
ENSG00000011677	GABRA3	1.65534	0.00037196
ENSG00000130635	COL5A1	1.65527	0.00400334
ENSG00000156675	RAB11FIP1	1.64276	0.025953
ENSG00000163083	INHBB	1.60506	0.0116192
ENSG00000099998	GGT5	1.60128	2.71737e-06
ENSG00000135547	HEY2	1.59979	0.000146826
ENSG00000269113	TRABD2B	1.59868	0.0250371
ENSG00000101134	DOK5	1.57853	8.94112e-06
ENSG00000143768	LEFTY2	1.57685	0.00432284
ENSG00000138798	EGF	1.57083	0.0313691
ENSG00000180616	SSTR2	1.56563	0.0327809
ENSG00000175793	SFN	1.56157	8.34354e-10
ENSG00000130203	APOE	1.55738	2.57212e-67
ENSG00000115525	ST3GAL5	1.5463	0.000414941
ENSG00000010818	HIVEP2	1.54335	0.00133939
ENSG00000145632	PLK2	1.53971	0.0064721
ENSG00000160862	AZGP1	1.5337	0.00693907
ENSG00000150510	FAM124A	1.52574	0.00543437
ENSG00000162551	ALPL	1.48628	4.22802e-05
ENSG00000101670	LIPG	1.46595	2.83606e-06
ENSG00000187957	DNER	1.4512	0.0157724
ENSG00000170537	TMC7	1.45075	0.00805255
ENSG00000184845	DRD1	1.45047	0.0170487
ENSG00000159216	RUNX1	1.43792	0.00293258
ENSG00000150630	VEGFC	1.43313	0.0258823
ENSG00000165272	AQP3	1.42222	0.0328105
ENSG00000130294	KIF1A	1.42044	0.00168156
ENSG00000188015	S100A3	1.38688	0.0167782
ENSG00000116254	CHD5	1.37427	2.05893e-12
ENSG00000104140	RHOV	1.37419	7.17912e-19
ENSG00000117594	HSD11B1	1.37278	0.00514415
ENSG00000171368	TPPP	1.37065	0.000830608
ENSG00000054179	ENTPD2	1.36702	0.0272676
ENSG00000188290	HES4	1.36359	1.14576e-24
ENSG00000123610	TNFAIP6	1.36343	0.000927185
ENSG00000069667	RORA	1.35344	1.12473e-14
ENSG00000099994	SUSD2	1.34693	0.0144188
ENSG00000120885	CLU	1.32765	8.71303e-13
ENSG00000206077	ZDHHC11B	1.31239	0.0272557
ENSG00000171951	SCG2	1.29178	0.0066715
ENSG00000143502	SUSD4	1.28387	0.00292909
ENSG00000196754	S100A2	1.28297	0.00367528
ENSG00000147689	FAM83A	1.25724	0.000122456
ENSG00000224259	LINC01133	1.25638	0.00103976
ENSG00000158055	GRHL3	1.25576	5.31909e-06
ENSG00000185567	AHNAK2	1.2443	0.0379375
ENSG00000147606	SLC26A7	1.22785	2.27109e-25
ENSG00000147408	CSGALNACT1	1.22656	0.00687735
ENSG00000132205	EMILIN2	1.21842	2.17121e-13
ENSG00000134317	GRHL1	1.21732	0.00613639
ENSG00000170323	FABP4	1.20444	1.2058e-21
ENSG00000198947	DMD	1.20243	6.31726e-05
ENSG00000196872	KIAA1211L	1.19828	0.0100388
ENSG00000123095	BHLHE41	1.18658	0.00525909
ENSG00000016602	CLCA4	1.18603	0.000244413
ENSG00000133055	MYBPH	1.18591	7.38687e-15
ENSG00000155465	SLC7A7	1.18062	0.000101072
ENSG00000100505	TRIM9	1.17333	4.78032e-06
ENSG00000104312	RIPK2	1.17047	0.000429621
ENSG00000145362	ANK2	1.16718	0.00382458
ENSG00000111341	MGP	1.16344	2.33269e-05
ENSG00000120875	DUSP4	1.16172	6.263e-07
ENSG00000092969	TGFB2	1.15743	0.000695117
ENSG00000235505	AP002004.1	1.15593	1.88571e-05
ENSG00000105409	ATP1A3	1.15176	0.0175762
ENSG00000143416	SELENBP1	1.14325	0.00343547
ENSG00000066629	EML1	1.14039	0.00200039
ENSG00000162595	DIRAS3	1.13351	0.00583922
ENSG00000134755	DSC2	1.12914	0.00462906
ENSG00000123201	GUCY1B2	1.12516	0.046635
ENSG00000178038	ALS2CL	1.12313	6.66654e-06
ENSG00000115902	SLC1A4	1.10423	1.34524e-30
ENSG00000185950	IRS2	1.10203	1.31139e-05
ENSG00000134369	NAV1	1.10044	1.87673e-16
ENSG00000131773	KHDRBS3	1.09784	0.0472096
ENSG00000113070	HBEGF	1.09669	0.00017794
ENSG00000153292	ADGRF1	1.09066	0.00514413
ENSG00000124145	SDC4	1.08877	3.20024e-06
ENSG00000158125	XDH	1.08682	1.66769e-13
ENSG00000108691	CCL2	1.08111	2.89636e-08
ENSG00000174600	CMKLR1	1.08095	0.0353743
ENSG00000166922	SCG5	1.07898	0.000808195
ENSG00000185022	MAFF	1.07877	0.0147998
ENSG00000164949	GEM	1.07771	7.03598e-29
ENSG00000108551	RASD1	1.07173	0.00432284
ENSG00000159899	NPR2	1.07162	0.0303856
ENSG00000137441	FGFBP2	1.06996	0.0109925
ENSG00000115041	KCNIP3	1.06074	0.0350517
ENSG00000178343	SHISA3	1.05584	0.000989983
ENSG00000148053	NTRK2	1.05444	0.00229278
ENSG00000113739	STC2	1.04844	6.76394e-05
ENSG00000175175	PPM1E	1.0465	0.000716053
ENSG00000184545	DUSP8	1.04164	0.000645152
ENSG00000115295	CLIP4	1.04043	2.62873e-05
ENSG00000198435	NRARP	1.03931	5.5017e-35
ENSG00000150551	LYPD1	1.03918	1.97505e-05
ENSG00000076554	TPD52	1.03154	0.00243572
ENSG00000022267	FHL1	1.03139	0.000943787
ENSG00000164683	HEY1	1.03067	4.55564e-05
ENSG00000169435	RASSF6	1.01977	0.00869032
ENSG00000104332	SFRP1	1.00686	0.000140028
ENSG00000162692	VCAM1	1.00654	1.79824e-06
ENSG00000154319	FAM167A	1.00596	0.0197982
ENSG00000162772	ATF3	1.00462	4.36213e-05
ENSG00000108602	ALDH3A1	1.00167	0.0311598
ENSG00000074181	NOTCH3	0.99572	1.00494e-34
ENSG00000103742	IGDCC4	0.978811	8.71303e-13
ENSG00000139946	PELI2	0.973726	0.0134895
ENSG00000133048	CHI3L1	0.9716	3.68885e-08
ENSG00000176845	METRNL	0.968893	3.68292e-05
ENSG00000145391	SETD7	0.965868	1.09527e-07
ENSG00000163898	LIPH	0.965305	0.000267244
ENSG00000186832	KRT16	0.959735	2.75615e-07
ENSG00000160223	ICOSLG	0.958196	0.0048851
ENSG00000107742	SPOCK2	0.9545	0.000123825
ENSG00000004468	CD38	0.952434	0.00249116
ENSG00000130508	PXDN	0.934746	2.0883e-10
ENSG00000104290	FZD3	0.931527	0.00170837
ENSG00000091831	ESR1	0.927775	0.00959028
ENSG00000152503	TRIM36	0.92646	0.0291686
ENSG00000162496	DHRS3	0.925185	8.1349e-05
ENSG00000164741	DLC1	0.925053	0.0110887
ENSG00000112769	LAMA4	0.924914	0.000146085
ENSG00000166750	SLFN5	0.923764	0.00663311
ENSG00000128487	SPECC1	0.919994	0.000228171
ENSG00000124882	EREG	0.916897	0.000191787
ENSG00000103740	ACSBG1	0.916525	4.30603e-05
ENSG00000073331	ALPK1	0.914062	0.0334332
ENSG00000170365	SMAD1	0.913613	0.000196036
ENSG00000076716	GPC4	0.909235	3.51183e-08
ENSG00000112186	CAP2	0.904274	1.46026e-10
ENSG00000135919	SERPINE2	0.902749	0.0101285
ENSG00000112175	BMP5	0.901298	0.0252474
ENSG00000111728	ST8SIA1	0.891084	0.00310703
ENSG00000103044	HAS3	0.88873	7.40501e-16
ENSG00000171132	PRKCE	0.885959	0.0112345
ENSG00000110777	POU2AF1	0.885369	3.69076e-06
ENSG00000168994	PXDC1	0.883545	0.000686788
ENSG00000166145	SPINT1	0.882376	0.046635
ENSG00000146674	IGFBP3	0.880283	0.000244413
ENSG00000188910	GJB3	0.880258	0.00865514
ENSG00000134470	IL15RA	0.877323	0.000238178
ENSG00000226332	AL354836.1	0.874558	0.00168228
ENSG00000113083	LOX	0.863209	6.31984e-06
ENSG00000100311	PDGFB	0.858589	0.0130345
ENSG00000198910	L1CAM	0.85681	0.00694101
ENSG00000101115	SALL4	0.844256	0.0367296
ENSG00000182168	UNC5C	0.844155	5.74949e-14
ENSG00000144229	THSD7B	0.839241	0.000105236
ENSG00000020577	SAMD4A	0.832008	1.75334e-05
ENSG00000154639	CXADR	0.830777	5.70653e-16
ENSG00000137266	SLC22A23	0.826254	0.008328
ENSG00000130066	SAT1	0.824687	4.59384e-05
ENSG00000144452	ABCA12	0.819218	4.5218e-05
ENSG00000143375	CGN	0.81909	0.00016141
ENSG00000112964	GHR	0.818341	0.000121672
ENSG00000162849	KIF26B	0.818333	0.0158254
ENSG00000133069	TMCC2	0.816093	0.0111601
ENSG00000128342	LIF	0.815747	0.000583686
ENSG00000198576	ARC	0.814938	9.41757e-06
ENSG00000140557	ST8SIA2	0.809587	9.92215e-05
ENSG00000166173	LARP6	0.808464	0.00133646
ENSG00000006327	TNFRSF12A	0.807234	7.27071e-07
ENSG00000136099	PCDH8	0.805872	1.16344e-10
ENSG00000229164		0.801338	2.51638e-06
ENSG00000114541	FRMD4B	0.795499	8.96076e-05
ENSG00000131941	RHPN2	0.79357	0.00866716
ENSG00000179388	EGR3	0.791158	0.0011005
ENSG00000168140	VASN	0.785729	0.000856106
ENSG00000168389	MFSD2A	0.77962	2.39885e-13
ENSG00000142494	SLC47A1	0.779029	0.00147815
ENSG00000169946	ZFPM2	0.776468	0.0183461
ENSG00000162878	PKDCC	0.771945	0.00569816
ENSG00000163430	FSTL1	0.76822	0.0264745
ENSG00000062096	ARSF	0.764291	0.0410786
ENSG00000163453	IGFBP7	0.76237	1.08092e-09
ENSG00000242265	PEG10	0.761778	0.000724334
ENSG00000155893	PXYLP1	0.761483	4.17952e-06
ENSG00000054598	FOXC1	0.761303	0.00212204
ENSG00000151276	MAGI1	0.748511	0.000349119
ENSG00000128283	CDC42EP1	0.747287	1.08092e-09
ENSG00000117228	GBP1	0.744089	8.6282e-06
ENSG00000249992	TMEM158	0.73947	6.04955e-08
ENSG00000145819	ARHGAP26	0.738606	1.16478e-06
ENSG00000171617	ENC1	0.728608	2.29021e-22
ENSG00000181649	PHLDA2	0.725119	0.0157457
ENSG00000113389	NPR3	0.724169	0.0104499
ENSG00000106366	SERPINE1	0.722741	2.10264e-06
ENSG00000143878	RHOB	0.722571	4.56549e-09
ENSG00000163827	LRRC2	0.716381	0.00542088
ENSG00000165548	TMEM63C	0.716109	0.00883086
ENSG00000260822	AC004656.1	0.714046	0.00134101
ENSG00000103723	AP3B2	0.713986	0.0191723
ENSG00000055732	MCOLN3	0.712142	0.00625545
ENSG00000226742	HSBP1L1	0.707161	0.0436585
ENSG00000139793	MBNL2	0.706377	1.43213e-05
ENSG00000145555	MYO10	0.698794	2.21141e-14
ENSG00000114270	COL7A1	0.695568	2.35956e-21
ENSG00000187017	ESPN	0.694305	0.00136301
ENSG00000130208	APOC1	0.690793	0.000142623
ENSG00000140416	TPM1	0.689838	1.38956e-09
ENSG00000120594	PLXDC2	0.687786	3.8356e-07
ENSG00000100767	PAPLN	0.686236	1.2034e-08
ENSG00000104368	PLAT	0.680206	1.19129e-21
ENSG00000163701	IL17RE	0.677183	0.00207324
ENSG00000119699	TGFB3	0.677147	6.15187e-05
ENSG00000152527	PLEKHH2	0.673395	0.00567014
ENSG00000112297	CRYBG1	0.673009	0.0364375
ENSG00000123358	NR4A1	0.671602	0.0400346
ENSG00000063660	GPC1	0.666285	1.53574e-18
ENSG00000152402	GUCY1A2	0.665864	7.78587e-09
ENSG00000157601	MX1	0.665241	2.32538e-07
ENSG00000162063	CCNF	0.665153	1.03876e-10
ENSG00000137198	GMPR	0.663517	0.007595
ENSG00000183196	CHST6	0.660824	0.0056693
ENSG00000005469	CROT	0.660344	0.00127845
ENSG00000155760	FZD7	0.656652	3.0845e-05
ENSG00000106541	AGR2	0.648197	0.0285716
ENSG00000054793	ATP9A	0.647907	0.0142073
ENSG00000105855	ITGB8	0.647481	6.73111e-08
ENSG00000111674	ENO2	0.645738	0.00168228
ENSG00000197653	DNAH10	0.644868	0.0119901
ENSG00000108821	COL1A1	0.640628	0.000244413
ENSG00000088826	SMOX	0.63968	6.66654e-06
ENSG00000127152	BCL11B	0.639177	0.00195679
ENSG00000107249	GLIS3	0.638792	1.54623e-08
ENSG00000175318	GRAMD2A	0.636406	0.0389876
ENSG00000120306	CYSTM1	0.635579	0.000136165
ENSG00000107281	NPDC1	0.633954	1.22919e-08
ENSG00000163694	RBM47	0.633614	0.00277814
ENSG00000171282		0.632386	0.00432284
ENSG00000101224	CDC25B	0.629714	1.92894e-19
ENSG00000127990	SGCE	0.628827	0.00394953
ENSG00000034053	APBA2	0.628033	8.769e-12
ENSG00000168779	SHOX2	0.625028	0.00642043
ENSG00000214290	COLCA2	0.618096	0.0137213
ENSG00000174343	CHRNA9	0.615458	0.00179662
ENSG00000225177	AL590617.2	0.606175	0.0257971
ENSG00000170390	DCLK2	0.604675	0.00989782
ENSG00000009950	MLXIPL	0.601758	0.00331207
ENSG00000198722	UNC13B	0.600746	4.54937e-05
ENSG00000146938	NLGN4X	0.597507	3.38059e-05
ENSG00000115414	FN1	0.597106	0.00394921
ENSG00000136826	KLF4	0.595722	0.000872177
ENSG00000139354	GAS2L3	0.594247	0.0155431
ENSG00000182319		0.591594	8.77401e-05
ENSG00000132182	NUP210	0.590426	0.0135621
ENSG00000134253	TRIM45	0.589994	6.15523e-06
ENSG00000111424	VDR	0.588034	0.00569881
ENSG00000127328	RAB3IP	0.587573	0.00385461
ENSG00000141750	STAC2	0.585876	5.97966e-09
ENSG00000180354	MTURN	0.581649	0.0435116
ENSG00000111058	ACSS3	0.581604	0.000338901
ENSG00000168453	HR	0.578761	3.70767e-13
ENSG00000109158	GABRA4	0.578507	8.63444e-05
ENSG00000183578	TNFAIP8L3	0.573912	0.00323876
ENSG00000067992	PDK3	0.572206	0.0159584
ENSG00000119139	TJP2	0.57063	0.0147998
ENSG00000029534	ANK1	0.570006	0.00207483
ENSG00000120899	PTK2B	0.5662	7.25737e-10
ENSG00000214357	NEURL1B	0.562763	0.000487035
ENSG00000144655	CSRNP1	0.562296	0.0417356
ENSG00000121742	GJB6	0.560269	0.0426187
ENSG00000175592	FOSL1	0.559371	0.0303913
ENSG00000117318	ID3	0.555974	7.5172e-10
ENSG00000112773	FAM46A	0.554221	1.03268e-07
ENSG00000168309	FAM107A	0.553689	0.0436585
ENSG00000130558	OLFM1	0.550606	0.00190875
ENSG00000164465	DCBLD1	0.548409	0.0227681
ENSG00000177706	FAM20C	0.548144	0.00229665
ENSG00000118503	TNFAIP3	0.545633	0.00248191
ENSG00000171873	ADRA1D	0.544913	0.00095461
ENSG00000085117	CD82	0.541526	1.50355e-05
ENSG00000115232	ITGA4	0.537145	0.0456973
ENSG00000135842	FAM129A	0.536966	0.0119019
ENSG00000165434	PGM2L1	0.535841	0.00601395
ENSG00000126458	RRAS	0.528952	0.023716
ENSG00000096060	FKBP5	0.52894	1.13852e-06
ENSG00000041982	TNC	0.526839	1.39298e-06
ENSG00000169991	IFFO2	0.525362	9.63559e-09
ENSG00000141753	IGFBP4	0.523041	7.25737e-10
ENSG00000129151	BBOX1	0.51541	4.36985e-06
ENSG00000141198	TOM1L1	0.513539	0.0087698
ENSG00000198478	SH3BGRL2	0.510404	0.0379691
ENSG00000222009	BTBD19	0.509488	0.0141657
ENSG00000099250	NRP1	0.508134	7.94912e-09
ENSG00000153113	CAST	0.506701	0.0102138
ENSG00000197329	PELI1	0.506102	7.5704e-06
ENSG00000107159	CA9	0.505482	0.00517643
ENSG00000140937	CDH11	0.505262	0.0201119
ENSG00000065320	NTN1	0.503918	0.000238161
ENSG00000170425	ADORA2B	0.501385	6.98545e-05
ENSG00000079482	OPHN1	0.499597	0.00242714
ENSG00000102554	KLF5	0.498941	0.000161503
ENSG00000064651	SLC12A2	0.494257	6.57995e-14
ENSG00000170558	CDH2	0.493623	1.77425e-08
ENSG00000197147	LRRC8B	0.487669	0.000414941
ENSG00000107611	CUBN	0.486918	0.0458554
ENSG00000153823	PID1	0.486066	0.000302986
ENSG00000143126	CELSR2	0.485002	4.13085e-11
ENSG00000122861	PLAU	0.484246	4.64024e-09
ENSG00000129038	LOXL1	0.483342	0.0125071
ENSG00000133863	TEX15	0.480554	0.000229381
ENSG00000144681	STAC	0.480079	0.0403511
ENSG00000081923	ATP8B1	0.473771	0.000168466
ENSG00000159388	BTG2	0.473582	0.0130733
ENSG00000163565	IFI16	0.473416	1.74e-05
ENSG00000104856	RELB	0.471076	0.0380663
ENSG00000159200	RCAN1	0.471029	0.0044484
ENSG00000139211	AMIGO2	0.468694	2.84514e-07
ENSG00000114315	HES1	0.468512	0.00396796
ENSG00000118432	CNR1	0.468367	0.00144173
ENSG00000085063	CD59	0.468322	1.9152e-06
ENSG00000100504	PYGL	0.467988	5.52609e-13
ENSG00000245532	NEAT1	0.465676	4.57958e-07
ENSG00000181577	C6orf223	0.465312	0.00759219
ENSG00000163637	PRICKLE2	0.465089	0.000400858
ENSG00000074410	CA12	0.463934	4.49947e-09
ENSG00000140022	STON2	0.462715	8.53489e-05
ENSG00000130396	AFDN	0.462022	6.17524e-05
ENSG00000113140	SPARC	0.46133	0.00838111
ENSG00000164976	MYORG	0.46117	2.23163e-08
ENSG00000106070	GRB10	0.459133	4.97549e-05
ENSG00000168938	PPIC	0.45574	0.00712173
ENSG00000108846	ABCC3	0.455248	0.00105076
ENSG00000106392	C1GALT1	0.45468	0.0024887
ENSG00000143479	DYRK3	0.454299	0.0334538
ENSG00000270055	AC127502.2	0.454229	0.00899538
ENSG00000084636	COL16A1	0.453995	8.12218e-05
ENSG00000175197	DDIT3	0.453794	0.0327802
ENSG00000161638	ITGA5	0.449946	0.0261506
ENSG00000130702	LAMA5	0.44901	2.22747e-15
ENSG00000140044	JDP2	0.448782	0.00141566
ENSG00000162490	DRAXIN	0.447533	0.00660107
ENSG00000173334	TRIB1	0.444122	0.000176822
ENSG00000150471	ADGRL3	0.443925	6.94174e-05
ENSG00000068078	FGFR3	0.443863	0.0483271
ENSG00000142089	IFITM3	0.443761	3.22812e-07
ENSG00000128656	CHN1	0.443666	0.00111077
ENSG00000101384	JAG1	0.443223	1.01597e-08
ENSG00000166965	RCCD1	0.440183	0.00516543
ENSG00000159840	ZYX	0.438095	2.36495e-08
ENSG00000138363	ATIC	0.438055	0.00134101
ENSG00000070214	SLC44A1	0.437788	0.00700189
ENSG00000162733	DDR2	0.43505	0.00170837
ENSG00000169248	CXCL11	0.434436	0.000216185
ENSG00000183111	ARHGEF37	0.434345	0.021667
ENSG00000223509	AC135983.2	0.432918	0.00601694
ENSG00000111348	ARHGDIB	0.430495	0.00673627
ENSG00000050730	TNIP3	0.429553	0.00673627
ENSG00000171056	SOX7	0.42771	0.00151883
ENSG00000157600	TMEM164	0.424857	0.0456973
ENSG00000151474	FRMD4A	0.423775	8.46705e-07
ENSG00000225889	AC012368.1	0.423289	0.0404275
ENSG00000102287	GABRE	0.423063	2.63568e-05
ENSG00000111077	TNS2	0.422755	2.23163e-08
ENSG00000188549	CCDC9B	0.419137	0.000342375
ENSG00000137460	FHDC1	0.418623	0.00134101
ENSG00000184371	CSF1	0.417028	6.40642e-07
ENSG00000009790	TRAF3IP3	0.416899	0.00618963
ENSG00000125968	ID1	0.416321	3.53082e-05
ENSG00000196878	LAMB3	0.415754	6.51382e-05
ENSG00000166963	MAP1A	0.414186	0.00216721
ENSG00000257093	KIAA1147	0.412133	0.000190385
ENSG00000176463	SLCO3A1	0.411266	0.000403766
ENSG00000137070	IL11RA	0.41038	0.0068465
ENSG00000073417	PDE8A	0.408176	0.0045945
ENSG00000144749	LRIG1	0.406892	3.9289e-06
ENSG00000169245	CXCL10	0.405502	0.0436585
ENSG00000176046	NUPR1	0.405359	0.024233
ENSG00000205268	PDE7A	0.404647	0.000214093
ENSG00000148400	NOTCH1	0.402722	1.65837e-13
ENSG00000103942	HOMER2	0.402474	0.0175036
ENSG00000154734	ADAMTS1	0.40171	0.00126894
ENSG00000082438	COBLL1	0.397578	6.33375e-05
ENSG00000039560	RAI14	0.39623	0.00292909
ENSG00000170677	SOCS6	0.395796	0.0456139
ENSG00000197555	SIPA1L1	0.395265	3.77032e-08
ENSG00000136026	CKAP4	0.39421	5.2574e-06
ENSG00000102189	EEA1	0.392297	0.000141142
ENSG00000109674	NEIL3	0.391986	0.00244826
ENSG00000151012	SLC7A11	0.390823	0.00810418
ENSG00000038427	VCAN	0.387475	1.91751e-12
ENSG00000126368	NR1D1	0.384832	0.00677674
ENSG00000214063	TSPAN4	0.384136	0.0125033
ENSG00000082781	ITGB5	0.383582	0.00684957
ENSG00000227039	ITGB2-AS1	0.383184	0.0011005
ENSG00000142871	CYR61	0.378824	0.0450933
ENSG00000160255	ITGB2	0.377161	0.00281732
ENSG00000129521	EGLN3	0.376043	0.0209754
ENSG00000089327	FXYD5	0.374053	0.00898172
ENSG00000111912	NCOA7	0.372722	0.00292909
ENSG00000001084	GCLC	0.371407	0.00230339
ENSG00000259070	LINC00639	0.371158	0.00029322
ENSG00000123689	G0S2	0.370822	0.012186
ENSG00000137807	KIF23	0.370449	1.16173e-07
ENSG00000164733	CTSB	0.369605	6.95977e-06
ENSG00000196187	TMEM63A	0.368709	0.000244259
ENSG00000106089	STX1A	0.368502	0.00258072
ENSG00000152661	GJA1	0.3666	2.79261e-07
ENSG00000020181	ADGRA2	0.365057	0.00762674
ENSG00000049860	HEXB	0.364652	0.0020892
ENSG00000007237	GAS7	0.363625	1.32984e-06
ENSG00000011422	PLAUR	0.361313	0.0159637
ENSG00000035862	TIMP2	0.36052	7.39291e-09
ENSG00000154640	BTG3	0.359021	0.00037272
ENSG00000114166	KAT2B	0.358222	0.0111905
ENSG00000150995	ITPR1	0.35541	0.0332888
ENSG00000205213	LGR4	0.353969	2.51638e-06
ENSG00000115107	STEAP3	0.353706	0.00334747
ENSG00000133639	BTG1	0.353532	0.000430946
ENSG00000116962	NID1	0.352657	7.83104e-05
ENSG00000196547	MAN2A2	0.352133	1.99671e-05
ENSG00000171004	HS6ST2	0.351837	0.0368728
ENSG00000196586	MYO6	0.351739	3.38059e-05
ENSG00000171492	LRRC8D	0.35119	0.0177655
ENSG00000156463	SH3RF2	0.348358	0.0237784
ENSG00000140545	MFGE8	0.348021	5.24915e-07
ENSG00000001461	NIPAL3	0.347591	0.00546399
ENSG00000106546	AHR	0.347555	0.000183349
ENSG00000161011	SQSTM1	0.347091	2.22258e-06
ENSG00000140451	PIF1	0.346675	0.0187458
ENSG00000049130	KITLG	0.346528	0.0367296
ENSG00000011201	ANOS1	0.346296	0.00976107
ENSG00000165802	NSMF	0.346041	0.000337564
ENSG00000122420	PTGFR	0.345874	0.0105593
ENSG00000100647	SUSD6	0.344704	2.62873e-05
ENSG00000136770	DNAJC1	0.343519	0.0408161
ENSG00000119938	PPP1R3C	0.342037	0.0242204
ENSG00000077150	NFKB2	0.341516	0.00941776
ENSG00000105088	OLFM2	0.341207	0.0131626
ENSG00000047644	WWC3	0.339967	0.0068785
ENSG00000135046	ANXA1	0.338684	5.70654e-07
ENSG00000186193	SAPCD2	0.338549	0.00397286
ENSG00000130147	SH3BP4	0.338017	0.000505884
ENSG00000140455	USP3	0.337895	0.0448341
ENSG00000126709	IFI6	0.337405	0.00992457
ENSG00000033867	SLC4A7	0.334922	7.5895e-06
ENSG00000167106	FAM102A	0.333003	6.71841e-05
ENSG00000101236	RNF24	0.331932	3.30238e-05
ENSG00000164877	MICALL2	0.329776	0.00399701
ENSG00000105612	DNASE2	0.326229	0.0410006
ENSG00000165244	ZNF367	0.326009	0.00073251
ENSG00000015475	BID	0.325962	0.0273286
ENSG00000142949	PTPRF	0.325485	1.22239e-05
ENSG00000119632	IFI27L2	0.324252	0.0253414
ENSG00000185215	TNFAIP2	0.32318	4.62862e-06
ENSG00000168916	ZNF608	0.321829	0.0160702
ENSG00000121898	CPXM2	0.321182	0.0409127
ENSG00000091490	SEL1L3	0.318966	0.0138192
ENSG00000111371	SLC38A1	0.317938	6.56169e-06
ENSG00000104142	VPS18	0.316715	0.00229278
ENSG00000198826	ARHGAP11A	0.316186	1.0572e-05
ENSG00000078269	SYNJ2	0.315937	0.00432284
ENSG00000134107	BHLHE40	0.315756	0.000416497
ENSG00000047346	FAM214A	0.315345	0.0108426
ENSG00000144791	LIMD1	0.313879	0.00694101
ENSG00000086062	B4GALT1	0.308803	4.46024e-05
ENSG00000162434	JAK1	0.307813	0.00186988
ENSG00000198467	TPM2	0.306847	6.87447e-05
ENSG00000154310	TNIK	0.306744	0.000909492
ENSG00000197892	KIF13B	0.306596	0.0114931
ENSG00000100503	NIN	0.304761	0.00705597
ENSG00000139278	GLIPR1	0.304324	0.000337309
ENSG00000143819	EPHX1	0.30427	0.00168228
ENSG00000196588	MKL1	0.303996	0.0010283
ENSG00000188643	S100A16	0.303268	0.0160695
ENSG00000137959	IFI44L	0.302354	0.0119245
ENSG00000166557	TMED3	0.300061	0.0254455
ENSG00000104497	SNX16	0.299376	0.0231396
ENSG00000106278	PTPRZ1	0.298264	0.000255612
ENSG00000117519	CNN3	0.295642	0.000121027
ENSG00000129003	VPS13C	0.294977	0.0191723
ENSG00000240694	PNMA2	0.294582	0.0458615
ENSG00000174307	PHLDA3	0.294458	0.0122395
ENSG00000187951	ARHGAP11B	0.293182	0.0191766
ENSG00000109062	SLC9A3R1	0.293149	0.00566746
ENSG00000104067	TJP1	0.288224	2.07698e-05
ENSG00000147883	CDKN2B	0.284304	0.0178337
ENSG00000008394	MGST1	0.282161	0.0232251
ENSG00000074603	DPP8	0.27959	0.00498641
ENSG00000151914	DST	0.278861	5.76428e-05
ENSG00000106484	MEST	0.277923	0.00159513
ENSG00000107863	ARHGAP21	0.27691	0.0139031
ENSG00000188157	AGRN	0.276183	7.20735e-07
ENSG00000104611	SH2D4A	0.275277	0.0188219
ENSG00000087086	FTL	0.275148	3.29377e-05
ENSG00000151835	SACS	0.27495	0.0134895
ENSG00000165650	PDZD8	0.274832	0.000852856
ENSG00000104613	INTS10	0.274323	0.00372815
ENSG00000135540	NHSL1	0.273679	0.0306836
ENSG00000025039	RRAGD	0.27222	0.0242322
ENSG00000122644	ARL4A	0.271691	0.0190618
ENSG00000011426	ANLN	0.271424	0.000366514
ENSG00000173193	PARP14	0.271004	0.0436572
ENSG00000010810	FYN	0.270849	0.00342174
ENSG00000035403	VCL	0.269075	7.27036e-05
ENSG00000064601	CTSA	0.268072	0.0015528
ENSG00000173402	DAG1	0.26795	0.00152967
ENSG00000164692	COL1A2	0.267662	1.20404e-06
ENSG00000108582	CPD	0.266958	8.48966e-05
ENSG00000140181		0.264911	0.00351929
ENSG00000166411	IDH3A	0.264864	0.0343188
ENSG00000137804	NUSAP1	0.264814	5.25071e-05
ENSG00000169926	KLF13	0.264542	0.0237961
ENSG00000087266	SH3BP2	0.263471	0.000795666
ENSG00000118418	HMGN3	0.263145	0.0179388
ENSG00000146247	PHIP	0.262469	0.000874701
ENSG00000173706	HEG1	0.262006	0.00752258
ENSG00000123146	ADGRE5	0.261966	0.00200627
ENSG00000140534	TICRR	0.259362	0.0259698
ENSG00000196781	TLE1	0.259239	0.00675975
ENSG00000136193	SCRN1	0.259069	0.0137142
ENSG00000177628	GBA	0.259019	0.0106298
ENSG00000147044	CASK	0.258602	0.00606887
ENSG00000111817	DSE	0.257488	0.013897
ENSG00000130779	CLIP1	0.257415	0.0164231
ENSG00000161671	EMC10	0.256809	0.00204034
ENSG00000115919	KYNU	0.254956	0.0234446
ENSG00000128944	KNSTRN	0.254442	0.0242322
ENSG00000137812	KNL1	0.254076	0.00634237
ENSG00000152127	MGAT5	0.254002	0.0125033
ENSG00000204839	MROH6	0.252847	0.0466687
ENSG00000116044	NFE2L2	0.252169	0.00593822
ENSG00000108679	LGALS3BP	0.251799	0.00899538
ENSG00000104728	ARHGEF10	0.250202	0.0321434
ENSG00000115993	TRAK2	0.250005	0.0272676
ENSG00000240184	PCDHGC3	0.249995	0.00270585
ENSG00000106976	DNM1	0.2497	0.002371
ENSG00000177666	PNPLA2	0.249564	0.0126198
ENSG00000105894	PTN	0.248393	0.0129158
ENSG00000114030	KPNA1	0.247773	0.0153928
ENSG00000033800	PIAS1	0.247586	0.0291686
ENSG00000064687	ABCA7	0.246788	0.0309002
ENSG00000166166	TRMT61A	0.246118	0.0492446
ENSG00000182481	KPNA2	0.245397	0.00606887
ENSG00000198901	PRC1	0.244086	0.000351982
ENSG00000072210	ALDH3A2	0.243561	0.00533457
ENSG00000119900	OGFRL1	0.243132	0.00258138
ENSG00000110841	PPFIBP1	0.241622	0.0126198
ENSG00000124201	ZNFX1	0.241234	0.0115388
ENSG00000100345	MYH9	0.241054	1.99671e-05
ENSG00000079819	EPB41L2	0.240265	0.00303174
ENSG00000140521	POLG	0.239115	0.00300966
ENSG00000072274	TFRC	0.239068	0.00113361
ENSG00000117289		0.239048	0.0403511
ENSG00000120549	KIAA1217	0.238407	0.00331432
ENSG00000148120	C9orf3	0.238277	0.0200822
ENSG00000185189	NRBP2	0.237096	0.0284453
ENSG00000117298	ECE1	0.235849	0.0017354
ENSG00000109861	CTSC	0.234202	0.0131626
ENSG00000163171	CDC42EP3	0.233654	0.0291956
ENSG00000123066	MED13L	0.231867	0.0125998
ENSG00000100600	LGMN	0.230919	0.0348462
ENSG00000197747	S100A10	0.230149	0.0269727
ENSG00000071127	WDR1	0.229671	0.00347428
ENSG00000126391	FRMD8	0.228587	0.0303913
ENSG00000075711	DLG1	0.227763	0.0189889
ENSG00000133657	ATP13A3	0.227609	0.00300966
ENSG00000087586	AURKA	0.226057	0.0273621
ENSG00000171914	TLN2	0.225871	0.040573
ENSG00000134250	NOTCH2	0.225597	0.00301878
ENSG00000090020	SLC9A1	0.225308	0.00432284
ENSG00000148773	MKI67	0.224941	0.00234955
ENSG00000080986	NDC80	0.22282	0.0377414
ENSG00000197530	MIB2	0.222643	0.0197475
ENSG00000142669	SH3BGRL3	0.221813	0.0309817
ENSG00000205363	C15orf59	0.219768	0.0340723
ENSG00000124762	CDKN1A	0.21937	0.000872177
ENSG00000060138	YBX3	0.218758	0.00535252
ENSG00000112245	PTP4A1	0.216861	0.00695463
ENSG00000164086	DUSP7	0.216149	0.00920114
ENSG00000121966	CXCR4	0.216018	0.0243792
ENSG00000127955	GNAI1	0.21289	0.0126198
ENSG00000142627	EPHA2	0.212232	0.0142073
ENSG00000068878	PSME4	0.208792	0.0347922
ENSG00000203485	INF2	0.206868	0.00221347
ENSG00000024422	EHD2	0.206581	0.011562
ENSG00000102265	TIMP1	0.206307	0.0257721
ENSG00000152601	MBNL1	0.206108	0.00974809
ENSG00000197102	DYNC1H1	0.20481	0.00138869
ENSG00000173517	PEAK1	0.202471	0.0245299
ENSG00000150347	ARID5B	0.20244	0.0230758
ENSG00000139926	FRMD6	0.202208	0.0135888
ENSG00000166340	TPP1	0.201987	0.0408161
ENSG00000069849	ATP1B3	0.20192	0.034858
ENSG00000008294	SPAG9	0.201666	0.0369802
ENSG00000198804	MT-CO1	0.200951	0.000987369
ENSG00000140157	NIPA2	0.20066	0.0328105
ENSG00000168487	BMP1	0.199879	0.0478742
ENSG00000168610	STAT3	0.199628	0.0160695
ENSG00000156535	CD109	0.199113	0.0493628
ENSG00000119685	TTLL5	0.196809	0.0388247
ENSG00000134294	SLC38A2	0.196223	0.00297475
ENSG00000116991	SIPA1L2	0.195063	0.0377408
ENSG00000167996	FTH1	0.194389	0.00749676
ENSG00000026025	VIM	0.194312	0.0105827
ENSG00000162734	PEA15	0.19349	0.0272032
ENSG00000026508	CD44	0.192207	0.00865514
ENSG00000005893	LAMP2	0.191121	0.0128456
ENSG00000089737	DDX24	0.191111	0.0158401
ENSG00000134291	TMEM106C	0.189955	0.0303913
ENSG00000140525	FANCI	0.188026	0.0372
ENSG00000148180	GSN	0.187558	0.0195567
ENSG00000164054	SHISA5	0.18748	0.0364374
ENSG00000012232	EXTL3	0.186596	0.0292771
ENSG00000156970	BUB1B	0.185017	0.0485742
ENSG00000100243	CYB5R3	0.183	0.0404275
ENSG00000160691	SHC1	0.172434	0.0205226
ENSG00000076706	MCAM	0.170044	0.0460177
ENSG00000196405	EVL	0.165512	0.0432774
ENSG00000089902	RCOR1	0.16532	0.0335994
ENSG00000141905	NFIC	0.159784	0.0444981
ENSG00000067141	NEO1	0.159388	0.0318128
ENSG00000210082	MT-RNR2	0.14954	0.0254053
ENSG00000130402	ACTN4	0.147943	0.0353447
ENSG00000157227	MMP14	0.141877	0.0380716

## Sheet: GL261 NesHI
ENSEMBL ID	gene ID	log2FoldChange	padj
ENSMUSG00000006490	PRL8A9	3.99284	7.3212e-23
ENSMUSG00000047562	MMP10	3.72322	0.000466501
ENSMUSG00000027470	MYLK2	3.49904	1.91463e-11
ENSMUSG00000050578	MMP13	3.44127	4.87756e-05
ENSMUSG00000044021	MUC19	3.05741	0.00367453
ENSMUSG00000082361	BTC	2.98444	0.000559003
ENSMUSG00000029019	NPPB	2.91126	1.25451e-32
ENSMUSG00000026241	NPPC	2.8961	2.83439e-14
ENSMUSG00000050359	SPRR1A	2.872	6.69957e-07
ENSMUSG00000104346	PCDHGA3	2.86646	0.00293811
ENSMUSG00000056054	S100A8	2.86544	0.00234983
ENSMUSG00000110795	GM47179	2.84398	0.00328191
ENSMUSG00000039062	ANPEP	2.78113	6.73371e-16
ENSMUSG00000074607	TOX2	2.7486	0.00464087
ENSMUSG00000019929	DCN	2.72816	4.35672e-08
ENSMUSG00000051747	TTN	2.7112	0.000537885
ENSMUSG00000061259	TMPRSS11D	2.69116	3.44989e-11
ENSMUSG00000110500	GM32568	2.67814	0.000409323
ENSMUSG00000055435	MAF	2.55207	0.0105731
ENSMUSG00000026255	EFHD1	2.47857	0.000879973
ENSMUSG00000003484	CYP4F18	2.47778	0.012287
ENSMUSG00000035861	TMPRSS11B	2.4728	9.83729e-29
ENSMUSG00000006445	EPHA2	2.42526	2.7893e-08
ENSMUSG00000065954	TACC1	2.40791	0.00958742
ENSMUSG00000022528	HES1	2.36764	0.00328191
ENSMUSG00000095649	GM8979	2.29537	0.0304184
ENSMUSG00000025469	MSX3	2.29056	3.13477e-07
ENSMUSG00000017754	PLTP	2.27888	3.06207e-16
ENSMUSG00000101609	KCNQ1OT1	2.2763	0.00308757
ENSMUSG00000056220	PLA2G4A	2.22126	0.000575388
ENSMUSG00000105691	GM42876	2.22119	7.48067e-05
ENSMUSG00000074272	CEACAM1	2.21428	4.17879e-10
ENSMUSG00000017607	TNS4	2.21251	0.014236
ENSMUSG00000082549	GM14813	2.13222	0.0172508
ENSMUSG00000103313	GM38357	2.10055	0.000220899
ENSMUSG00000044337	ACKR3	2.09476	1.79186e-50
ENSMUSG00000050737	PTGES	2.08309	9.07826e-13
ENSMUSG00000015533	ITGA2	2.07883	1.39297e-05
ENSMUSG00000109489	GM7451	2.06555	0.0103433
ENSMUSG00000015968	CACNA1D	2.05919	0.00645682
ENSMUSG00000038094	ATP13A4	2.05902	1.02614e-20
ENSMUSG00000022780	MELTF	2.00836	0.0484758
ENSMUSG00000004791	PGF	1.98658	2.09309e-37
ENSMUSG00000014602	KIF1A	1.98452	0.0421342
ENSMUSG00000102953	GM37019	1.91704	0.0326856
ENSMUSG00000034936	ARL4D	1.90322	6.59118e-21
ENSMUSG00000024617	CAMK2A	1.90275	2.67646e-10
ENSMUSG00000103509	GM38372	1.87087	0.0487437
ENSMUSG00000003206	EBI3	1.87005	0.0114569
ENSMUSG00000066842	HMCN1	1.84285	1.13538e-07
ENSMUSG00000027978	PRSS12	1.8372	1.40217e-08
ENSMUSG00000037683	ARMC3	1.83108	0.0300029
ENSMUSG00000015647	LAMA5	1.82212	1.44112e-05
ENSMUSG00000028524	SGIP1	1.82043	2.27496e-07
ENSMUSG00000109654	GM3912	1.80894	0.032335
ENSMUSG00000008540	MGST1	1.75125	0.000197072
ENSMUSG00000028435	AQP3	1.74949	1.77417e-25
ENSMUSG00000103845	GM19026	1.7479	0.000129903
ENSMUSG00000010066	CACNA2D2	1.74182	0.000299598
ENSMUSG00000103047	GM37310	1.71916	0.00446192
ENSMUSG00000088015	MIR1932	1.71654	0.0422594
ENSMUSG00000095969	RNU1A1	1.71492	9.07826e-13
ENSMUSG00000107320	GM42549	1.6992	0.00253179
ENSMUSG00000108750	GM44750	1.69905	0.000941933
ENSMUSG00000073490	IFI207	1.69757	0.00593362
ENSMUSG00000038151	PRDM1	1.69388	2.02931e-10
ENSMUSG00000090936	GM17705	1.69347	0.0242307
ENSMUSG00000043441	GPR149	1.69296	8.58574e-06
ENSMUSG00000042129	RASSF4	1.65711	0.0169799
ENSMUSG00000034457	EDA2R	1.65332	0.00735372
ENSMUSG00000097767	MIAT	1.61754	5.13319e-09
ENSMUSG00000099375	GM28187	1.61173	3.95197e-05
ENSMUSG00000027204	FBN1	1.59768	9.11824e-14
ENSMUSG00000091971	HSPA1A	1.59233	5.6376e-13
ENSMUSG00000067279	PPP1R3C	1.56921	0.0408701
ENSMUSG00000055523	GUCY2G	1.56471	0.0446247
ENSMUSG00000051537	GM5124	1.56165	0.0186098
ENSMUSG00000022708	ZBTB20	1.55715	0.0269081
ENSMUSG00000094655	GM25360	1.55464	0.0003328
ENSMUSG00000074207	ADH1	1.54819	0.00263483
ENSMUSG00000104823	GM43182	1.54302	7.48563e-05
ENSMUSG00000035385	CCL2	1.53841	5.53013e-08
ENSMUSG00000110830	GM46218	1.52224	0.00179594
ENSMUSG00000036172	CD200R3	1.50317	0.000252281
ENSMUSG00000087621	1700003G18RIK	1.49395	0.0241032
ENSMUSG00000041324	INHBA	1.48967	3.17439e-44
ENSMUSG00000102398	GM37580	1.48268	0.0202288
ENSMUSG00000103651	GM37206	1.47744	0.00473005
ENSMUSG00000016028	CELSR1	1.47629	0.039032
ENSMUSG00000075416	GM14488	1.46904	0.0104057
ENSMUSG00000000120	NGFR	1.4684	9.30006e-08
ENSMUSG00000040249	LRP1	1.4612	5.98058e-40
ENSMUSG00000092341	MALAT1	1.45871	2.69617e-42
ENSMUSG00000059493	NHS	1.45795	0.000170733
ENSMUSG00000017446	C1QTNF1	1.4519	5.4735e-05
ENSMUSG00000059742	KCNH7	1.45168	3.63733e-05
ENSMUSG00000069893	9930111J21RIK1	1.43782	0.00234469
ENSMUSG00000059336	SLC14A1	1.42659	0.0138332
ENSMUSG00000093553	GM20633	1.41064	0.0373803
ENSMUSG00000021340	GPLD1	1.40377	5.65184e-09
ENSMUSG00000108465	GM45110	1.40248	0.0114569
ENSMUSG00000100671	GM28322	1.39926	0.0400543
ENSMUSG00000037705	TECTA	1.38684	0.0388886
ENSMUSG00000091997	GM6611	1.38473	0.0160596
ENSMUSG00000038319	KCNH2	1.37084	2.9102e-12
ENSMUSG00000028019	PDGFC	1.3622	0.0412088
ENSMUSG00000039457	PPL	1.36091	2.02447e-13
ENSMUSG00000061603	AKAP6	1.36084	2.82072e-10
ENSMUSG00000039518	CDSN	1.35522	1.10824e-22
ENSMUSG00000039616	MOCOS	1.35415	0.00358627
ENSMUSG00000111662	GM7435	1.34789	0.000226471
ENSMUSG00000002028	KMT2A	1.34546	0.0124362
ENSMUSG00000042644	ITPR3	1.34491	1.35162e-15
ENSMUSG00000096977	GM10827	1.34348	0.0347109
ENSMUSG00000096054	SYNE1	1.33269	0.00022538
ENSMUSG00000026100	MSTN	1.33019	0.00880288
ENSMUSG00000097282	5031415H12RIK	1.32947	0.000595936
ENSMUSG00000032315	CYP1A1	1.32567	1.13452e-09
ENSMUSG00000065767	GM23849	1.31719	1.41528e-13
ENSMUSG00000027864	PTGFRN	1.31462	0.000351492
ENSMUSG00000063450	SYNE2	1.31319	0.00369109
ENSMUSG00000062515	FABP4	1.31217	0.000152401
ENSMUSG00000000031	H19	1.31212	3.46546e-07
ENSMUSG00000040584	ABCB1A	1.29945	0.00887564
ENSMUSG00000043313	PCDHB19	1.29652	0.000541578
ENSMUSG00000055632	HMCN2	1.29545	1.04576e-16
ENSMUSG00000047910	PCDHB16	1.29494	3.46917e-07
ENSMUSG00000040624	PLEKHG1	1.27553	0.0246224
ENSMUSG00000021281	TNFAIP2	1.26867	1.10947e-20
ENSMUSG00000031565	FGFR1	1.26866	0.000111124
ENSMUSG00000026131	DST	1.26602	0.0064259
ENSMUSG00000086695	GM15247	1.26116	0.00939961
ENSMUSG00000107698	GM44430	1.25576	0.00735372
ENSMUSG00000048126	COL6A3	1.25554	0.00118784
ENSMUSG00000028444	CNTFR	1.25271	0.0307913
ENSMUSG00000097149	G630030J09RIK	1.25262	0.0476308
ENSMUSG00000007908	HMGCLL1	1.25037	0.0310369
ENSMUSG00000028649	MACF1	1.24187	0.00626872
ENSMUSG00000103006	4933417C20RIK	1.2362	0.0111786
ENSMUSG00000087543	GM16576	1.23526	0.000143414
ENSMUSG00000046818	DDIT4L	1.23467	0.000181967
ENSMUSG00000046958	4930432E11RIK	1.23046	0.0413326
ENSMUSG00000038872	ZFHX3	1.22634	4.30519e-16
ENSMUSG00000047139	CD24A	1.2255	0.023751
ENSMUSG00000049148	PLCXD3	1.21703	0.000511486
ENSMUSG00000104986	1600023N17RIK	1.21667	0.000372024
ENSMUSG00000031302	NLGN3	1.21286	0.0393212
ENSMUSG00000108218	OLFR1372-PS1	1.21066	1.1689e-05
ENSMUSG00000052316	LRRC15	1.20555	0.000533201
ENSMUSG00000112290	GM33782	1.202	0.00119373
ENSMUSG00000047033	PCDHB15	1.2015	0.0260398
ENSMUSG00000068154	INSM1	1.19725	3.44635e-11
ENSMUSG00000107277	GM10461	1.19031	0.00158926
ENSMUSG00000070047	FAT1	1.18615	0.00388025
ENSMUSG00000036298	SLC2A13	1.186	5.9128e-06
ENSMUSG00000049422	CHCHD10	1.1859	2.59383e-10
ENSMUSG00000090942	F830016B08RIK	1.18263	1.70212e-08
ENSMUSG00000083397	GM5466	1.18176	0.00235891
ENSMUSG00000069833	AHNAK	1.17903	4.49248e-27
ENSMUSG00000083282	CTSF	1.17792	0.0396698
ENSMUSG00000032377	PLSCR4	1.1661	0.000902161
ENSMUSG00000104164	GM38248	1.15892	0.0175641
ENSMUSG00000109008	GM44899	1.15443	0.0313206
ENSMUSG00000015966	IL17RB	1.15343	0.00222916
ENSMUSG00000046387	PCDHB17	1.15224	1.2748e-05
ENSMUSG00000025432	AVIL	1.15066	0.0472
ENSMUSG00000051048	P4HA3	1.14741	9.15169e-06
ENSMUSG00000075602	LY6A	1.14286	0.00844225
ENSMUSG00000037270	4932438A13RIK	1.14241	0.0247008
ENSMUSG00000063388	BC023105	1.14115	0.0270229
ENSMUSG00000028763	HSPG2	1.13915	1.24597e-21
ENSMUSG00000031789	CNGB1	1.13895	0.0306408
ENSMUSG00000063506	ARHGAP22	1.1388	8.44843e-05
ENSMUSG00000096351	SAMD11	1.13684	0.00603069
ENSMUSG00000026483	FAM129A	1.13364	0.0476842
ENSMUSG00000103427	GM37534	1.13233	0.00287886
ENSMUSG00000108435	GM45051	1.13205	0.000372928
ENSMUSG00000103697	GM38020	1.13106	0.030111
ENSMUSG00000096964	GM6345	1.1299	0.03386
ENSMUSG00000022425	ENPP2	1.117	0.000345493
ENSMUSG00000043051	DISC1	1.11661	0.0489849
ENSMUSG00000048154	KMT2D	1.11367	0.000909717
ENSMUSG00000097571	JPX	1.11107	0.00630413
ENSMUSG00000090399	GM38399	1.10356	0.00307535
ENSMUSG00000058006	MDN1	1.10281	0.0209856
ENSMUSG00000032625	THSD7A	1.09388	2.12238e-08
ENSMUSG00000053580	TANC2	1.089	0.00335111
ENSMUSG00000097536	2610037D02RIK	1.08817	6.74262e-10
ENSMUSG00000065037	RN7SK	1.08608	0.00690426
ENSMUSG00000030283	ST8SIA1	1.08497	2.15847e-14
ENSMUSG00000074024	4632427E13RIK	1.08139	3.55356e-06
ENSMUSG00000021061	SPTB	1.07807	7.05719e-06
ENSMUSG00000049001	NDNF	1.0773	0.00911307
ENSMUSG00000043461	SPTSSB	1.06703	0.0409103
ENSMUSG00000111583	GM47962	1.06242	0.00645682
ENSMUSG00000002908	KCNN1	1.05495	0.0200382
ENSMUSG00000070327	RNF213	1.05442	0.0160596
ENSMUSG00000066036	UBR4	1.05411	0.00179586
ENSMUSG00000056771	GM10010	1.05356	0.0213242
ENSMUSG00000031952	CHST5	1.04343	0.000443392
ENSMUSG00000034731	DGKH	1.0409	0.000675646
ENSMUSG00000032332	COL12A1	1.03038	5.35661e-08
ENSMUSG00000035186	UBD	1.0302	0.00546936
ENSMUSG00000000126	WNT9A	1.02901	0.0300029
ENSMUSG00000030655	SMG1	1.028	0.0430423
ENSMUSG00000107455	GM43868	1.023	0.037625
ENSMUSG00000015970	CHDH	1.02047	3.03453e-07
ENSMUSG00000020017	HAL	1.01832	0.00211471
ENSMUSG00000039542	NCAM1	1.01528	0.0177621
ENSMUSG00000028965	TNFRSF9	1.01341	0.000149674
ENSMUSG00000109812	GM45640	1.0134	0.0482714
ENSMUSG00000038056	KMT2C	1.00571	0.0455037
ENSMUSG00000091455	OTOGL	1.00134	2.95043e-05
ENSMUSG00000096641	GM904	1.00127	0.000671062
ENSMUSG00000032420	NT5E	0.997466	0.000807649
ENSMUSG00000046876	ATXN1	0.991981	0.0154574
ENSMUSG00000057137	TMEM140	0.990171	8.47162e-07
ENSMUSG00000031785	ADGRG1	0.99012	0.00121382
ENSMUSG00000104000	GM38335	0.987942	0.000554235
ENSMUSG00000024610	CD74	0.987805	0.0341495
ENSMUSG00000004371	IL11	0.984494	3.72005e-25
ENSMUSG00000025194	ABCC2	0.984219	0.00179475
ENSMUSG00000020220	VPS13D	0.982472	3.35436e-11
ENSMUSG00000018474	CHD3	0.981939	3.60644e-05
ENSMUSG00000018707	DYNC1H1	0.980053	2.70635e-17
ENSMUSG00000048078	TENM4	0.977794	2.22291e-08
ENSMUSG00000101493	2810405F17RIK	0.975645	0.0138931
ENSMUSG00000033004	MYCBP2	0.975581	0.0209365
ENSMUSG00000036913	TRIM67	0.975024	0.0150748
ENSMUSG00000090031	4732440D04RIK	0.971777	8.82873e-06
ENSMUSG00000049092	GPR137C	0.969327	0.000345493
ENSMUSG00000048612	MYOF	0.966994	1.0293e-18
ENSMUSG00000019880	RSPO3	0.965253	0.00297595
ENSMUSG00000035284	VPS13C	0.964021	1.03791e-07
ENSMUSG00000075592	NYNRIN	0.957904	0.00166576
ENSMUSG00000026950	NEB	0.957688	0.00648498
ENSMUSG00000097021	4933433G15RIK	0.957202	0.0499924
ENSMUSG00000043940	WDFY3	0.954904	0.0100025
ENSMUSG00000072812	AHNAK2	0.954013	4.10877e-17
ENSMUSG00000036334	IGSF10	0.950542	0.0283543
ENSMUSG00000036181	HIST1H1C	0.949055	0.0490004
ENSMUSG00000005686	AMPD3	0.948783	3.16039e-06
ENSMUSG00000039578	CCSER1	0.947375	0.0176332
ENSMUSG00000055301	ADH7	0.94655	1.83045e-11
ENSMUSG00000039126	PRUNE2	0.94625	1.13538e-07
ENSMUSG00000069170	ADGRV1	0.943965	1.04697e-09
ENSMUSG00000036528	PPFIBP2	0.942979	6.71965e-10
ENSMUSG00000085829	GM4285	0.942821	0.00884731
ENSMUSG00000037974	MUC5AC	0.940364	2.78976e-08
ENSMUSG00000052512	NAV2	0.938703	0.00202214
ENSMUSG00000074357	AA386476	0.938076	0.0496936
ENSMUSG00000102939	GM38111	0.938038	0.0382155
ENSMUSG00000025644	GM7628	0.937197	0.00262483
ENSMUSG00000030451	HERC2	0.93678	0.00280845
ENSMUSG00000097123	GM6297	0.935279	0.000726861
ENSMUSG00000032122	SLC37A2	0.930206	0.00462504
ENSMUSG00000090673	GM340	0.928853	0.000992517
ENSMUSG00000058755	OSM	0.928094	0.00308147
ENSMUSG00000106951	5930430L01RIK	0.927399	0.0276045
ENSMUSG00000040407	AKAP9	0.92607	0.00794391
ENSMUSG00000102241	GM37716	0.923061	0.00444875
ENSMUSG00000060301	2610008E11RIK	0.921397	0.000174972
ENSMUSG00000038065	MTURN	0.92135	0.0169799
ENSMUSG00000024347	PSD2	0.92064	0.0445769
ENSMUSG00000047888	TNRC6B	0.908521	0.0224638
ENSMUSG00000046714	FOXC2	0.902428	0.00408317
ENSMUSG00000021662	ARHGEF28	0.901876	0.0151024
ENSMUSG00000024087	CYP1B1	0.9017	0.000329582
ENSMUSG00000042744	HECTD4	0.898754	1.03029e-11
ENSMUSG00000026450	CHIT1	0.89552	1.36274e-06
ENSMUSG00000053877	SRCAP	0.895203	0.000461618
ENSMUSG00000045763	BASP1	0.893924	0.00078875
ENSMUSG00000022672	PRKDC	0.888422	0.0293157
ENSMUSG00000019820	UTRN	0.879709	0.0182875
ENSMUSG00000034751	MAST4	0.878554	0.00664205
ENSMUSG00000022358	FBXO32	0.877883	1.32714e-16
ENSMUSG00000023036	PCDHGC4	0.876699	0.016813
ENSMUSG00000079588	TMEM182	0.874015	0.0444748
ENSMUSG00000105826	GM42141	0.873515	8.61743e-11
ENSMUSG00000102543	PCDHGC5	0.872419	0.00297595
ENSMUSG00000048706	LURAP1L	0.870027	0.0237171
ENSMUSG00000100876	2810454H06RIK	0.868411	0.0241608
ENSMUSG00000033952	ASPM	0.868288	2.43818e-13
ENSMUSG00000033705	STARD9	0.866381	8.7577e-07
ENSMUSG00000026479	LAMC2	0.864511	0.00107985
ENSMUSG00000046634	PKD1L1	0.863914	0.00744083
ENSMUSG00000035258	ABI3BP	0.863171	7.82442e-15
ENSMUSG00000031712	IL15	0.858934	0.0151473
ENSMUSG00000051375	PCDH1	0.858293	2.456e-06
ENSMUSG00000040865	INO80D	0.858284	0.0220695
ENSMUSG00000029452	TMEM116	0.85655	0.0403433
ENSMUSG00000054675	TMEM119	0.854783	1.75881e-12
ENSMUSG00000040270	BACH2	0.851377	0.000102595
ENSMUSG00000022309	ANGPT1	0.848298	0.00146343
ENSMUSG00000038664	HERC1	0.844243	0.0142898
ENSMUSG00000026536	MNDA	0.843052	0.0200624
ENSMUSG00000019102	ALDH3A1	0.842222	0.0105731
ENSMUSG00000005045	CHD5	0.841843	0.00412846
ENSMUSG00000025582	NPTX1	0.838587	6.85372e-11
ENSMUSG00000031004	MKI67	0.838202	0.00498368
ENSMUSG00000043079	SYNPO	0.837878	1.3276e-06
ENSMUSG00000026605	CENPF	0.837235	1.61346e-14
ENSMUSG00000079038	D130040H23RIK	0.837203	0.000609222
ENSMUSG00000094410	GM38394	0.834198	0.00129026
ENSMUSG00000106224	GM43823	0.833145	0.0038583
ENSMUSG00000096988	A930029G22RIK	0.831961	0.0337772
ENSMUSG00000034226	RHOV	0.831883	0.0468699
ENSMUSG00000030882	DNHD1	0.829213	1.8599e-06
ENSMUSG00000033578	TMEM35A	0.826419	7.17824e-08
ENSMUSG00000055421	PCDH9	0.826183	0.00102008
ENSMUSG00000051246	MSANTD1	0.825996	0.0305722
ENSMUSG00000020121	SRGAP1	0.824114	1.335e-05
ENSMUSG00000046191	PCDHB20	0.822281	0.00412565
ENSMUSG00000032517	MOBP	0.822028	0.0073784
ENSMUSG00000040943	TET2	0.820662	0.000142414
ENSMUSG00000001119	COL6A1	0.820103	7.23527e-08
ENSMUSG00000025504	EPS8L2	0.819908	0.0153501
ENSMUSG00000027386	FBLN7	0.818196	1.25869e-09
ENSMUSG00000022788	FGD4	0.817531	0.0223744
ENSMUSG00000014773	DLL1	0.817074	1.48321e-07
ENSMUSG00000039728	SLC6A5	0.813904	0.0468397
ENSMUSG00000102555	6430511E19RIK	0.812364	0.0137181
ENSMUSG00000001901	KCNH6	0.811703	1.31167e-09
ENSMUSG00000034218	ATM	0.810263	0.0337632
ENSMUSG00000010175	PROX1	0.802795	1.22875e-06
ENSMUSG00000034303	CCDC15	0.799962	0.0180808
ENSMUSG00000055639	DACH1	0.799945	0.00992225
ENSMUSG00000033671	CEP350	0.799667	1.3276e-06
ENSMUSG00000034243	GOLGB1	0.797196	4.44112e-09
ENSMUSG00000097537	2610020C07RIK	0.792772	0.0332187
ENSMUSG00000103983	GM20045	0.792345	0.0015351
ENSMUSG00000026726	CUBN	0.792119	8.47169e-05
ENSMUSG00000079242	C730034F03RIK	0.79198	0.048503
ENSMUSG00000022090	PDLIM2	0.790307	0.00236003
ENSMUSG00000019817	PLAGL1	0.789897	6.79344e-09
ENSMUSG00000023216	EPB42	0.788182	0.0264235
ENSMUSG00000029570	LFNG	0.786125	0.000513416
ENSMUSG00000032238	RORA	0.78557	0.00336097
ENSMUSG00000028373	ASTN2	0.782405	0.000117582
ENSMUSG00000042599	KDM7A	0.782203	1.13452e-09
ENSMUSG00000018819	LSP1	0.78086	0.00399921
ENSMUSG00000095123	GM21781	0.777113	8.54355e-06
ENSMUSG00000027254	MAP1A	0.776917	2.96445e-07
ENSMUSG00000105284	GM42693	0.770645	0.0451288
ENSMUSG00000097960	A330074K22RIK	0.77018	0.000252869
ENSMUSG00000047193	DYNC2H1	0.766073	0.000190161
ENSMUSG00000043456	ZFP536	0.764662	2.95043e-05
ENSMUSG00000060487	SAMD5	0.763557	1.15015e-12
ENSMUSG00000099470	GM29340	0.762984	0.0477908
ENSMUSG00000035042	CCL5	0.762127	7.47534e-11
ENSMUSG00000042286	STAB1	0.761788	0.000915054
ENSMUSG00000039269	2300002M23RIK	0.75892	0.0337772
ENSMUSG00000013033	ADGRL1	0.756244	0.000185531
ENSMUSG00000071324	ARMC2	0.755799	0.0399095
ENSMUSG00000043467	ZBTB37	0.752759	4.97829e-05
ENSMUSG00000019779	FRK	0.752601	1.08984e-05
ENSMUSG00000042453	RELN	0.75189	1.15019e-11
ENSMUSG00000040035	DISP2	0.749802	6.64138e-05
ENSMUSG00000020961	STON2	0.747153	0.000993438
ENSMUSG00000107402	4732416N19RIK	0.74587	0.0405681
ENSMUSG00000044164	RNF182	0.74523	0.000143414
ENSMUSG00000028842	AGO3	0.744632	5.9258e-05
ENSMUSG00000026885	TTLL11	0.74223	0.0457671
ENSMUSG00000045482	TRRAP	0.740397	4.58395e-10
ENSMUSG00000070733	FRYL	0.740127	0.0268709
ENSMUSG00000025650	COL7A1	0.740101	9.30006e-08
ENSMUSG00000016496	CD274	0.739988	0.000141937
ENSMUSG00000000486	SEPT1	0.739021	0.0201082
ENSMUSG00000075318	SCN2A	0.738915	0.0378673
ENSMUSG00000022548	APOD	0.738681	3.5162e-07
ENSMUSG00000036564	NDRG4	0.738192	3.0169e-07
ENSMUSG00000097318	1700007L15RIK	0.736827	0.0410925
ENSMUSG00000045991	ONECUT2	0.735246	0.00269643
ENSMUSG00000099655	2310034G01RIK	0.733011	0.00340203
ENSMUSG00000021223	PAPLN	0.731422	0.000127057
ENSMUSG00000092035	PEG10	0.729961	0.021874
ENSMUSG00000034858	FAM214A	0.725097	2.47573e-07
ENSMUSG00000026880	STOM	0.722953	3.05118e-09
ENSMUSG00000021614	VCAN	0.72286	0.0241339
ENSMUSG00000096992	GM26788	0.722109	0.0283912
ENSMUSG00000049382	KRT8	0.721219	2.44951e-05
ENSMUSG00000072620	SLFN2	0.720303	0.0216214
ENSMUSG00000027878	NOTCH2	0.720008	7.24447e-11
ENSMUSG00000032855	PKD1	0.719248	4.46439e-10
ENSMUSG00000020953	COCH	0.71842	0.0351538
ENSMUSG00000042476	ABCB4	0.718151	0.0105402
ENSMUSG00000029505	EP400	0.713186	2.1904e-08
ENSMUSG00000037646	VPS13B	0.710041	1.97653e-07
ENSMUSG00000030353	TEAD4	0.708324	3.21233e-09
ENSMUSG00000040209	ZFP704	0.70743	0.0361381
ENSMUSG00000026923	NOTCH1	0.70619	7.82442e-15
ENSMUSG00000106205	C230096K16RIK	0.706016	0.00668894
ENSMUSG00000039477	TNRC18	0.703836	5.83784e-13
ENSMUSG00000027797	DCLK1	0.702007	3.85416e-06
ENSMUSG00000028341	NR4A3	0.697761	0.0250569
ENSMUSG00000040289	HEY1	0.694205	0.00274778
ENSMUSG00000053825	PPFIA2	0.694059	0.0105891
ENSMUSG00000029516	CIT	0.692912	1.81071e-09
ENSMUSG00000028053	ASH1L	0.691498	0.0476198
ENSMUSG00000085584	RTL9	0.68939	4.19596e-07
ENSMUSG00000021365	NEDD9	0.688737	2.84699e-09
ENSMUSG00000045092	S1PR1	0.686357	0.0102207
ENSMUSG00000029104	HTT	0.685743	1.53775e-08
ENSMUSG00000044022	PCDHB21	0.68497	0.0313388
ENSMUSG00000027171	PRRG4	0.683381	0.00463182
ENSMUSG00000107879	9330102E08RIK	0.681387	0.0053894
ENSMUSG00000031284	PAK3	0.680793	5.93878e-06
ENSMUSG00000043993	2900052L18RIK	0.678939	6.55545e-06
ENSMUSG00000090100	TTBK2	0.678372	7.34399e-05
ENSMUSG00000054737	ZFP182	0.673302	0.00269735
ENSMUSG00000032410	XRN1	0.673241	1.0283e-06
ENSMUSG00000073478	D730003I15RIK	0.670614	0.000766556
ENSMUSG00000054263	LIFR	0.670397	0.00058064
ENSMUSG00000044708	KCNJ10	0.668838	0.00569951
ENSMUSG00000091050	9330020H09RIK	0.667672	0.00480869
ENSMUSG00000002603	TGFB1	0.665936	0.000749611
ENSMUSG00000020241	COL6A2	0.665886	0.0492415
ENSMUSG00000020021	FGD6	0.665266	0.000726861
ENSMUSG00000043263	IFI209	0.662719	0.000462282
ENSMUSG00000020681	ACE	0.662206	3.85416e-06
ENSMUSG00000069355	GM5152	0.662057	0.011375
ENSMUSG00000035357	PDZRN3	0.658289	0.000140602
ENSMUSG00000073147	5031425E22RIK	0.655991	1.62587e-09
ENSMUSG00000022263	TRIO	0.655277	5.13131e-07
ENSMUSG00000073590	3222401L13RIK	0.653589	0.00288668
ENSMUSG00000073418	C4B	0.65139	8.24674e-05
ENSMUSG00000022521	CREBBP	0.651174	6.16442e-06
ENSMUSG00000049100	PCDH10	0.650681	4.69295e-06
ENSMUSG00000033213	AA467197	0.647429	0.000253227
ENSMUSG00000071757	ZHX2	0.646885	0.0397177
ENSMUSG00000078349	AW011738	0.646205	0.00634201
ENSMUSG00000000901	MMP11	0.645483	4.65342e-06
ENSMUSG00000033906	ZDHHC15	0.644234	0.0175766
ENSMUSG00000060548	TNFRSF19	0.642919	6.82258e-11
ENSMUSG00000103144	PCDHGA1	0.641223	0.0420424
ENSMUSG00000023046	IGFBP6	0.637469	0.0352609
ENSMUSG00000022231	SEMA5A	0.636537	0.000160857
ENSMUSG00000112739	GM20597	0.635938	9.85278e-07
ENSMUSG00000079011	GM11033	0.634736	0.00599926
ENSMUSG00000042759	APOBR	0.634261	0.0232561
ENSMUSG00000046312	AI464131	0.63346	0.00258155
ENSMUSG00000031385	PLXNB3	0.631943	5.47986e-07
ENSMUSG00000033792	ATP7A	0.631906	0.0144716
ENSMUSG00000040663	CLCF1	0.629105	1.44603e-06
ENSMUSG00000027962	VCAM1	0.62754	0.00174092
ENSMUSG00000048249	CREBRF	0.626833	3.2702e-05
ENSMUSG00000026725	TNN	0.625665	0.0135076
ENSMUSG00000055926	GM14137	0.623322	0.00287199
ENSMUSG00000048406	B330016D10RIK	0.622186	0.000713121
ENSMUSG00000066406	AKAP13	0.621138	1.82318e-06
ENSMUSG00000021366	HIVEP1	0.620339	1.55272e-05
ENSMUSG00000024593	MEGF10	0.61979	4.14438e-05
ENSMUSG00000068740	CELSR2	0.619464	1.67619e-06
ENSMUSG00000097589	DLEU2	0.619361	0.000361649
ENSMUSG00000039116	ADGRG6	0.619189	1.94108e-06
ENSMUSG00000040152	THBS1	0.618253	0.00209108
ENSMUSG00000023232	SERINC2	0.616028	0.00158926
ENSMUSG00000110317	GM45250	0.615193	0.0408701
ENSMUSG00000030657	XYLT1	0.613436	0.0383106
ENSMUSG00000019850	TNFAIP3	0.613035	2.36116e-05
ENSMUSG00000097337	GM26606	0.612774	0.0344964
ENSMUSG00000026565	POU2F1	0.612097	0.00012446
ENSMUSG00000025019	LCOR	0.612039	0.02757
ENSMUSG00000004952	RASA4	0.611755	0.00679607
ENSMUSG00000041757	PLEKHA6	0.611538	0.00887564
ENSMUSG00000090394	4930523C07RIK	0.610838	0.00844225
ENSMUSG00000050965	PRKCA	0.609894	0.00294316
ENSMUSG00000037490	SLC2A12	0.608702	0.0114569
ENSMUSG00000034394	LIF	0.607449	5.07655e-08
ENSMUSG00000062901	KLHL24	0.607005	2.12272e-05
ENSMUSG00000074802	GAS2L3	0.606756	3.73838e-08
ENSMUSG00000045328	CENPE	0.606708	5.14919e-11
ENSMUSG00000110834	GM39469	0.605933	0.0344141
ENSMUSG00000067276	CAPN6	0.604842	6.31734e-07
ENSMUSG00000097750	GM4673	0.604735	0.0130883
ENSMUSG00000029231	PDGFRA	0.602645	7.30386e-06
ENSMUSG00000075555	GM10863	0.599992	7.66205e-06
ENSMUSG00000030494	RHPN2	0.599711	2.43119e-07
ENSMUSG00000086502	B130055M24RIK	0.594621	0.00366412
ENSMUSG00000040093	BMF	0.594401	7.69556e-05
ENSMUSG00000085622	3110056K07RIK	0.592715	0.00150859
ENSMUSG00000061755	BOD1L	0.590705	1.77002e-05
ENSMUSG00000028434	EPB41L4B	0.588884	0.000992517
ENSMUSG00000078671	CHD2	0.588591	5.37047e-06
ENSMUSG00000037709	FAM13A	0.588322	0.0199262
ENSMUSG00000025278	FLNB	0.586663	1.67619e-06
ENSMUSG00000068284	USF3	0.585952	0.000318953
ENSMUSG00000041180	HECTD2	0.58563	0.00141514
ENSMUSG00000015305	SASH1	0.585482	2.42994e-07
ENSMUSG00000110444	GM10033	0.585206	0.0016335
ENSMUSG00000016356	COL20A1	0.585106	0.0115181
ENSMUSG00000022790	IGSF11	0.58382	0.0093993
ENSMUSG00000093565	RAB26OS	0.581255	0.000771258
ENSMUSG00000035566	PCDH17	0.580953	8.82039e-07
ENSMUSG00000039840	EPG5	0.580925	6.19647e-05
ENSMUSG00000038384	SETD1B	0.578715	0.000278658
ENSMUSG00000068854	HIST2H2BE	0.577852	0.0399524
ENSMUSG00000041482	PIEZO2	0.57648	0.00010765
ENSMUSG00000007989	FZD3	0.576323	0.0032804
ENSMUSG00000034066	FARP2	0.57612	0.0160596
ENSMUSG00000039145	CAMK1D	0.576108	0.0202776
ENSMUSG00000025921	RDH10	0.574435	0.000314461
ENSMUSG00000047557	LXN	0.574291	0.000203861
ENSMUSG00000041147	BRCA2	0.573845	0.000341184
ENSMUSG00000029304	SPP1	0.570898	3.05724e-09
ENSMUSG00000009376	MET	0.569301	6.05873e-05
ENSMUSG00000021767	KAT6B	0.569149	0.000976281
ENSMUSG00000028278	RRAGD	0.568523	2.36132e-07
ENSMUSG00000073374	C030034I22RIK	0.568068	0.0174266
ENSMUSG00000017144	RND3	0.56752	0.000608985
ENSMUSG00000052613	PCDH15	0.566673	2.20556e-05
ENSMUSG00000056608	CHD9	0.566288	0.0001671
ENSMUSG00000020032	NUAK1	0.563305	5.07404e-05
ENSMUSG00000047248	C2CD3	0.560605	5.08672e-06
ENSMUSG00000025757	HSPA4L	0.560584	4.53356e-08
ENSMUSG00000031378	ABCD1	0.559496	1.67018e-05
ENSMUSG00000039801	2410089E03RIK	0.558969	2.95043e-05
ENSMUSG00000003226	RANBP2	0.558155	6.58947e-06
ENSMUSG00000063047	ZFP780B	0.557866	0.00550493
ENSMUSG00000054196	CTHRC1	0.556569	0.00100719
ENSMUSG00000072915	GM12258	0.556244	0.0337108
ENSMUSG00000024383	MAP3K2	0.555756	0.000112485
ENSMUSG00000031925	MAML2	0.554391	0.0366529
ENSMUSG00000036478	BTG1	0.553739	3.75686e-09
ENSMUSG00000026360	RGS2	0.553379	0.00223986
ENSMUSG00000031530	DUSP4	0.552186	0.000107259
ENSMUSG00000062380	TUBB3	0.549652	0.00086031
ENSMUSG00000022914	BRWD1	0.5493	0.000264136
ENSMUSG00000028957	PER3	0.548441	0.0159617
ENSMUSG00000002265	PEG3	0.546396	0.000682024
ENSMUSG00000050321	NETO1	0.545712	0.000598218
ENSMUSG00000054945	GM9958	0.545136	0.0472261
ENSMUSG00000040274	CDK6	0.544597	3.62124e-05
ENSMUSG00000025185	LOXL4	0.544492	0.03071
ENSMUSG00000039087	RREB1	0.543419	0.000561831
ENSMUSG00000030717	NUPR1	0.543347	3.73838e-08
ENSMUSG00000032060	CRYAB	0.543135	1.17013e-05
ENSMUSG00000027737	SLC7A11	0.543133	6.61317e-08
ENSMUSG00000087263	GM15726	0.541466	0.0158611
ENSMUSG00000041245	WNK3	0.541084	0.00738503
ENSMUSG00000022865	CXADR	0.540606	0.000874866
ENSMUSG00000031355	ARHGAP6	0.540019	0.00337788
ENSMUSG00000106978	N4BP2OS	0.538095	0.00076148
ENSMUSG00000097141	GM10524	0.536958	0.0110779
ENSMUSG00000021477	CTSL	0.535905	4.4051e-12
ENSMUSG00000034573	PTPN13	0.535662	8.03594e-07
ENSMUSG00000054150	SYNE3	0.53464	0.00697103
ENSMUSG00000026204	PTPRN	0.533162	0.000102595
ENSMUSG00000068551	ZFP467	0.531286	0.0396386
ENSMUSG00000035473	GALM	0.530891	0.014587
ENSMUSG00000030084	PLXNA1	0.530682	4.47671e-06
ENSMUSG00000021188	TRIP11	0.530601	0.000571556
ENSMUSG00000027939	NUP210L	0.529462	0.014161
ENSMUSG00000024854	POLD4	0.529139	0.000124484
ENSMUSG00000041235	CHD7	0.527735	1.95615e-05
ENSMUSG00000036885	ARHGEF26	0.521452	0.0434588
ENSMUSG00000031292	CDKL5	0.520889	0.00494378
ENSMUSG00000055737	GHR	0.51976	9.41181e-09
ENSMUSG00000020300	CPEB4	0.518988	0.000216941
ENSMUSG00000027175	TCP11L1	0.517846	0.0248997
ENSMUSG00000037217	SYN1	0.514506	0.0157564
ENSMUSG00000032849	ABCC4	0.513256	4.07344e-06
ENSMUSG00000020315	SPTBN1	0.511853	6.95452e-06
ENSMUSG00000049470	AFF4	0.511237	6.05873e-05
ENSMUSG00000029108	PCDH7	0.511015	0.000247654
ENSMUSG00000026987	BAZ2B	0.510772	0.000119067
ENSMUSG00000033066	GAS7	0.510663	1.12284e-05
ENSMUSG00000073489	IFI204	0.510658	0.00108393
ENSMUSG00000050751	PGBD5	0.510101	0.0261354
ENSMUSG00000096983	2010015M23RIK	0.510084	0.0263775
ENSMUSG00000048911	RNF24	0.509761	0.00173549
ENSMUSG00000029861	FAM131B	0.509729	0.0411012
ENSMUSG00000021972	HMBOX1	0.509546	0.00667111
ENSMUSG00000037405	ICAM1	0.509451	0.0335846
ENSMUSG00000031822	GSE1	0.509258	1.95469e-05
ENSMUSG00000063810	ALMS1	0.50918	0.0030885
ENSMUSG00000106334	GM43549	0.508824	0.00322925
ENSMUSG00000027276	JAG1	0.508621	4.4106e-06
ENSMUSG00000021952	XPO4	0.508219	0.000461386
ENSMUSG00000111740	AC122335.1	0.508209	0.0397486
ENSMUSG00000033713	FOXN3	0.506718	0.0190189
ENSMUSG00000052557	GAN	0.506109	0.000576913
ENSMUSG00000040298	BTBD16	0.505951	0.0386596
ENSMUSG00000039967	ZFP292	0.505065	0.000646359
ENSMUSG00000063077	KIF1B	0.503459	0.000187663
ENSMUSG00000036523	GREB1	0.502091	2.27208e-05
ENSMUSG00000097059	FAM120AOS	0.500626	0.00522426
ENSMUSG00000037652	PHC3	0.50041	0.000988968
ENSMUSG00000026471	MR1	0.500137	0.00155351
ENSMUSG00000070565	RASAL2	0.499301	8.29546e-05
ENSMUSG00000030411	NOVA2	0.498932	0.000681713
ENSMUSG00000037110	RALGAPA2	0.498234	0.000554235
ENSMUSG00000031393	MECP2	0.498017	0.000127893
ENSMUSG00000066440	ZFYVE26	0.497916	0.000540115
ENSMUSG00000073678	PGAP1	0.496631	0.0004928
ENSMUSG00000028919	ARHGEF19	0.496544	0.0020432
ENSMUSG00000033060	LMO7	0.496518	0.0150748
ENSMUSG00000027326	KNL1	0.495636	0.000238768
ENSMUSG00000022639	DUBR	0.495266	0.00222159
ENSMUSG00000093452	ZFHX2OS	0.495024	0.0448406
ENSMUSG00000031561	TENM3	0.494885	2.81718e-05
ENSMUSG00000025738	FBXL16	0.492721	0.0371076
ENSMUSG00000053581	ZFAND2A	0.492663	7.38355e-05
ENSMUSG00000048142	NAT8L	0.492626	0.000322957
ENSMUSG00000012187	MOGAT1	0.492435	0.00719295
ENSMUSG00000028211	TRP53INP1	0.492007	0.00106601
ENSMUSG00000032827	PPP1R9A	0.489977	0.00288668
ENSMUSG00000034855	CXCL10	0.487657	3.10515e-08
ENSMUSG00000034708	GRN	0.486876	2.06469e-08
ENSMUSG00000022894	ADAMTS5	0.486747	0.00503004
ENSMUSG00000027253	LRP4	0.484162	3.29169e-05
ENSMUSG00000022272	MYO10	0.484083	1.90241e-08
ENSMUSG00000054976	NYAP2	0.483612	0.000566549
ENSMUSG00000039741	BAHCC1	0.48214	1.31189e-06
ENSMUSG00000003541	IER3	0.481862	2.15465e-06
ENSMUSG00000026640	PLXNA2	0.48155	0.00556458
ENSMUSG00000065939	SNORA2B	0.481465	0.0157564
ENSMUSG00000035045	ZC3H12B	0.481406	0.0326856
ENSMUSG00000005533	IGF1R	0.48024	0.000443392
ENSMUSG00000050310	RICTOR	0.479195	0.000119067
ENSMUSG00000041268	DMXL2	0.478132	0.0164853
ENSMUSG00000037795	N4BP2	0.477408	0.00392207
ENSMUSG00000039157	FAM102A	0.477357	0.00018507
ENSMUSG00000021318	GLI3	0.476489	0.00678348
ENSMUSG00000039585	MYO9A	0.476395	0.0033425
ENSMUSG00000022324	MATN2	0.4759	1.37265e-05
ENSMUSG00000040423	RC3H1	0.474821	0.00137121
ENSMUSG00000048490	NRIP1	0.474754	0.000944414
ENSMUSG00000036273	LRRK2	0.473708	0.000248744
ENSMUSG00000038393	TXNIP	0.473371	2.65973e-05
ENSMUSG00000041444	ARHGAP32	0.472507	0.000423155
ENSMUSG00000074634	TMEM267	0.471777	0.0412534
ENSMUSG00000094114		0.471731	0.00148124
ENSMUSG00000007872	ID3	0.471611	0.00337788
ENSMUSG00000022565	PLEC	0.470516	2.06789e-08
ENSMUSG00000051344	PLEKHM3	0.470046	0.0155881
ENSMUSG00000073910	MOB3B	0.469923	0.0297099
ENSMUSG00000026249	SERPINE2	0.469538	0.00346914
ENSMUSG00000033863	KLF9	0.469355	0.00706592
ENSMUSG00000075254	HEG1	0.468198	0.000282121
ENSMUSG00000098702	1500015A07RIK	0.468079	0.00329775
ENSMUSG00000035891	CERK	0.46722	1.87179e-06
ENSMUSG00000031529	TNKS	0.467156	0.000424976
ENSMUSG00000039385	CDH6	0.46708	0.00667111
ENSMUSG00000015944	GATSL2	0.466296	0.00626872
ENSMUSG00000006575	RUNDC3A	0.465234	0.00491324
ENSMUSG00000042579	4632404H12RIK	0.464202	0.00603722
ENSMUSG00000030287	ITPR2	0.46376	5.02935e-05
ENSMUSG00000054280	PRR14L	0.462045	0.00159073
ENSMUSG00000001151	PCNT	0.461785	1.16746e-05
ENSMUSG00000089774	SLC5A3	0.461	0.000155564
ENSMUSG00000022099	DMTN	0.459499	0.0309622
ENSMUSG00000025262	FAM120C	0.458836	0.0151024
ENSMUSG00000049323	SMCR8	0.458686	0.000326154
ENSMUSG00000059495	ARHGEF12	0.458667	0.000603265
ENSMUSG00000020044	TIMP3	0.45723	2.36116e-05
ENSMUSG00000097352	C920009B18RIK	0.455393	0.00626872
ENSMUSG00000045215	ASXL3	0.455105	0.00166576
ENSMUSG00000030748	IL4RA	0.45488	0.0075296
ENSMUSG00000035236	SCAI	0.454865	0.0046384
ENSMUSG00000029314	GPAT3	0.45479	0.0454697
ENSMUSG00000004328	HIF3A	0.454609	0.00366412
ENSMUSG00000018774	CD68	0.454039	0.0164033
ENSMUSG00000022562	OPLAH	0.452431	0.0172563
ENSMUSG00000043279	TRIM56	0.451555	0.000214383
ENSMUSG00000057133	CHD6	0.451264	0.000598218
ENSMUSG00000034422	PARP14	0.450797	5.02935e-05
ENSMUSG00000041702	BTBD7	0.450024	0.0150125
ENSMUSG00000002748	BAZ1B	0.449631	1.97494e-05
ENSMUSG00000005198	POLR2A	0.449561	0.000443392
ENSMUSG00000106847	PEG13	0.449533	0.00125694
ENSMUSG00000038143	STOX2	0.448847	0.000270697
ENSMUSG00000002413	BRAF	0.446754	0.00287886
ENSMUSG00000056602	FRY	0.446754	0.00641444
ENSMUSG00000049691	NKX3-2	0.445761	0.04166
ENSMUSG00000074813	GM14005	0.445331	0.0071903
ENSMUSG00000039304	TNFSF10	0.444847	0.0272851
ENSMUSG00000042854	TRP53RKB	0.442734	0.0176905
ENSMUSG00000024053	EMILIN2	0.442349	0.0207162
ENSMUSG00000039298	CDK5RAP2	0.442083	6.08913e-06
ENSMUSG00000037876	JMJD1C	0.441891	0.00049148
ENSMUSG00000024413	NPC1	0.441595	1.40485e-06
ENSMUSG00000024542	CEP192	0.441231	0.000561831
ENSMUSG00000026924	SEC16A	0.440518	0.000723519
ENSMUSG00000060657	MARF1	0.439735	0.000112847
ENSMUSG00000058056	PALLD	0.436793	0.00172051
ENSMUSG00000011179	ODC1	0.436683	6.6789e-08
ENSMUSG00000039782	CPEB2	0.436502	0.00504936
ENSMUSG00000026109	TMEFF2	0.435697	4.42332e-07
ENSMUSG00000058571	GPC6	0.434742	0.0020058
ENSMUSG00000019647	SEMA6A	0.434497	9.73075e-05
ENSMUSG00000007817	ZMIZ1	0.432644	0.00188749
ENSMUSG00000059921	UNC5C	0.432441	0.0443556
ENSMUSG00000004207	PSAP	0.432437	4.53356e-08
ENSMUSG00000001768	RIN2	0.432407	0.00319426
ENSMUSG00000020493	PRR11	0.432297	2.99895e-05
ENSMUSG00000033577	MYO6	0.431657	0.00849423
ENSMUSG00000029313	AFF1	0.43109	0.000497846
ENSMUSG00000034647	ANKRD12	0.43099	0.00982464
ENSMUSG00000026031	CFLAR	0.430841	0.000733593
ENSMUSG00000031189	AFF2	0.430699	0.021635
ENSMUSG00000010751	TNFRSF22	0.430106	0.000155564
ENSMUSG00000023026	DIP2B	0.428706	0.000115218
ENSMUSG00000048779	P2RY6	0.428699	0.0485347
ENSMUSG00000052302	TBC1D30	0.42863	6.27812e-06
ENSMUSG00000020181	NAV3	0.425777	0.00187721
ENSMUSG00000020420	ZFP607A	0.424496	0.0439649
ENSMUSG00000022016	AKAP11	0.424271	0.00223009
ENSMUSG00000017291	TAOK1	0.424028	0.00335111
ENSMUSG00000021690	JMY	0.423731	0.00322925
ENSMUSG00000034377	TULP4	0.422938	0.00025664
ENSMUSG00000009569	MKL2	0.422186	0.0173793
ENSMUSG00000030201	LRP6	0.421018	0.00073295
ENSMUSG00000056679	GPR173	0.420719	0.00429842
ENSMUSG00000020841	CPD	0.4205	0.000112485
ENSMUSG00000029478	NCOR2	0.420326	0.000278658
ENSMUSG00000105076	A930003O13RIK	0.420086	0.0326856
ENSMUSG00000021939	CTSB	0.419817	1.74352e-06
ENSMUSG00000110290	GM45336	0.418641	0.0364599
ENSMUSG00000030660	PIK3C2A	0.418609	0.00290235
ENSMUSG00000021140	PCNX	0.417349	0.000319424
ENSMUSG00000090112	SHPRH	0.416754	0.00117833
ENSMUSG00000020721	HELZ	0.41552	0.00334184
ENSMUSG00000043384	GPRASP1	0.415418	0.0360934
ENSMUSG00000044308	UBR3	0.414799	8.39735e-05
ENSMUSG00000047414	FLRT2	0.414126	0.00735372
ENSMUSG00000025584	PDE8A	0.412767	0.0153696
ENSMUSG00000038072	GALNT11	0.41175	0.0089163
ENSMUSG00000036862	DCHS1	0.411588	0.000368703
ENSMUSG00000074415	2610203C20RIK	0.411401	0.0261382
ENSMUSG00000028080	LRBA	0.410989	0.00473005
ENSMUSG00000007837	PRRG2	0.410483	0.0212643
ENSMUSG00000022623	SHANK3	0.41016	0.0241973
ENSMUSG00000032186	TMOD2	0.407597	0.0111786
ENSMUSG00000035623	RSF1	0.407551	0.00280129
ENSMUSG00000079685	ULBP1	0.406996	0.0301554
ENSMUSG00000039286	FNDC3B	0.406989	0.00148558
ENSMUSG00000001930	VWF	0.406786	0.023057
ENSMUSG00000040560	WDR7	0.406222	0.00697103
ENSMUSG00000041688	AMOT	0.406006	0.00251073
ENSMUSG00000022661	CD200	0.405607	0.0115339
ENSMUSG00000024251	THADA	0.405591	0.0106165
ENSMUSG00000030313	DENND5B	0.405392	0.0186098
ENSMUSG00000034593	MYO5A	0.405178	0.00195175
ENSMUSG00000040651	FAM208A	0.404761	0.0313388
ENSMUSG00000034832	TET3	0.404164	0.000762025
ENSMUSG00000106990	GM42547	0.403938	0.0381281
ENSMUSG00000042046	DSTYK	0.403316	0.00490073
ENSMUSG00000011960	CCNT1	0.403256	4.57522e-06
ENSMUSG00000005886	NCOA2	0.401379	0.00868499
ENSMUSG00000070509	RGMA	0.401215	0.0285433
ENSMUSG00000024302	DTNA	0.401014	0.000184965
ENSMUSG00000053550	SHISA7	0.400999	0.0398958
ENSMUSG00000055980	IRS1	0.400817	0.00984829
ENSMUSG00000032740	CCDC88A	0.400431	0.00545124
ENSMUSG00000007880	ARID1A	0.400209	0.00204894
ENSMUSG00000055485	SOGA1	0.397998	0.00331315
ENSMUSG00000026491	AHCTF1	0.397853	7.01093e-05
ENSMUSG00000003316	GLG1	0.397768	0.000184965
ENSMUSG00000056073	GRIK2	0.397141	0.0142807
ENSMUSG00000026596	ABL2	0.396876	0.000705212
ENSMUSG00000053617	SH3PXD2A	0.396131	0.00127107
ENSMUSG00000040021	LATS1	0.395978	0.00178408
ENSMUSG00000031540	KAT6A	0.395581	0.00365561
ENSMUSG00000042834	NREP	0.395578	0.00444875
ENSMUSG00000052105	MTCL1	0.395011	0.0431058
ENSMUSG00000004508	GAB2	0.394576	0.00922936
ENSMUSG00000038774	ASCC3	0.393677	0.00134149
ENSMUSG00000031229	ATRX	0.393418	0.0049865
ENSMUSG00000044791	SETD2	0.393102	0.00210519
ENSMUSG00000033253	SZT2	0.392076	0.00130124
ENSMUSG00000074733	ZFP950	0.391641	0.0198588
ENSMUSG00000040907	ATP1A3	0.390626	0.00400158
ENSMUSG00000041607	MBP	0.390416	0.0120455
ENSMUSG00000028995	FAM126A	0.390361	0.000794397
ENSMUSG00000019810	FUCA2	0.39013	0.00116938
ENSMUSG00000041498	KIF14	0.38976	0.000841578
ENSMUSG00000021025	NFKBIA	0.389266	7.01093e-05
ENSMUSG00000027312	ATRN	0.388277	0.00160778
ENSMUSG00000036333	KIDINS220	0.387735	0.00128233
ENSMUSG00000025089	GFRA1	0.386818	0.000462282
ENSMUSG00000053552	EBF4	0.386677	0.0179986
ENSMUSG00000039270	MEGF9	0.386261	0.00982464
ENSMUSG00000069729	ARID1B	0.385552	0.00417214
ENSMUSG00000069114	ZBTB10	0.385488	0.00329427
ENSMUSG00000027784	PPM1L	0.384494	0.00664205
ENSMUSG00000066278	VPS37B	0.384489	0.044623
ENSMUSG00000018076	MED13L	0.383703	0.00488809
ENSMUSG00000008575	NFIB	0.382397	0.00788845
ENSMUSG00000053897	SLC39A8	0.382036	0.0440778
ENSMUSG00000041075	FZD7	0.381877	0.0230047
ENSMUSG00000020189	OSBPL8	0.381543	0.0122493
ENSMUSG00000026116	TMEM131	0.379895	0.00408317
ENSMUSG00000021311	MTR	0.379695	0.0113021
ENSMUSG00000037852	CPE	0.379497	6.70178e-06
ENSMUSG00000027652	RALGAPB	0.378387	0.00698046
ENSMUSG00000056708	IER5	0.377963	0.000295442
ENSMUSG00000035247	HECTD1	0.377766	0.00266262
ENSMUSG00000006281	TEP1	0.377759	0.00292123
ENSMUSG00000039697	NCOA7	0.376981	0.00771194
ENSMUSG00000037487	UBR5	0.37646	0.00243667
ENSMUSG00000000804	USP32	0.376368	0.0042796
ENSMUSG00000024427	SPRY4	0.37621	0.00590367
ENSMUSG00000027306	NUSAP1	0.375616	0.000184208
ENSMUSG00000057963	ITPK1	0.374801	0.00434242
ENSMUSG00000000531	GRASP	0.37478	0.000120989
ENSMUSG00000055204	ANKRD17	0.37456	0.00667111
ENSMUSG00000024294	MIB1	0.3744	0.000964772
ENSMUSG00000030806	STX1B	0.374294	0.0351658
ENSMUSG00000034158	LRRC58	0.373797	0.00834773
ENSMUSG00000014599	CSF1	0.373695	0.000427788
ENSMUSG00000030516	TJP1	0.373645	0.00796669
ENSMUSG00000029309	SPARCL1	0.373318	0.0117105
ENSMUSG00000048410	ZFP407	0.372872	0.0182301
ENSMUSG00000022961	SON	0.372493	0.000282593
ENSMUSG00000037921	DDX60	0.372408	0.0011014
ENSMUSG00000029161	CGREF1	0.372347	0.011644
ENSMUSG00000042444	MINDY2	0.37175	0.0205051
ENSMUSG00000026604	PTPN14	0.370895	0.00601156
ENSMUSG00000032009	SESN3	0.370717	0.0111786
ENSMUSG00000035992	FNIP1	0.37059	0.00322925
ENSMUSG00000020435	OSBP2	0.370392	0.00158755
ENSMUSG00000062519	ZFP398	0.369088	0.0260398
ENSMUSG00000041219	ARHGAP11A	0.36875	0.00054859
ENSMUSG00000020432	TCN2	0.368667	0.00323188
ENSMUSG00000052477	C130026I21RIK	0.36671	0.0241339
ENSMUSG00000038375	TRP53INP2	0.365833	0.00593362
ENSMUSG00000040549	CKAP5	0.365618	0.000223335
ENSMUSG00000054752	FSD1L	0.365552	0.0337316
ENSMUSG00000052837	JUNB	0.365164	2.52709e-05
ENSMUSG00000022816	FSTL1	0.364725	0.0014382
ENSMUSG00000006403	ADAMTS4	0.364698	0.000282121
ENSMUSG00000023074	MOSPD1	0.364473	0.0334481
ENSMUSG00000030337	VAMP1	0.364436	0.0413326
ENSMUSG00000053819	CAMK2D	0.364412	0.042345
ENSMUSG00000024754	TMEM2	0.364217	0.0215846
ENSMUSG00000042524	SUN2	0.363477	0.000378991
ENSMUSG00000032911	CSPG4	0.363341	5.88869e-05
ENSMUSG00000062591	TUBB4A	0.363033	0.00254256
ENSMUSG00000057596	TRIM30D	0.362697	0.00844225
ENSMUSG00000030213	ATF7IP	0.362368	0.00107235
ENSMUSG00000041258	ZFP236	0.361764	0.00561356
ENSMUSG00000038213	TAPBPL	0.361339	0.0313415
ENSMUSG00000060594	LAYN	0.360841	0.0437012
ENSMUSG00000053062	JAM2	0.360837	0.00592115
ENSMUSG00000005534	INSR	0.360383	0.00753121
ENSMUSG00000003812	DNASE2A	0.359916	0.0179061
ENSMUSG00000021756	IL6ST	0.359878	0.00481355
ENSMUSG00000038708	GOLGA4	0.359812	0.00774738
ENSMUSG00000045672	COL27A1	0.359356	0.00668894
ENSMUSG00000023868	PDE10A	0.35912	0.0166148
ENSMUSG00000019256	AHR	0.358747	0.0270539
ENSMUSG00000034311	KIF4	0.358522	0.00472934
ENSMUSG00000022558	MROH1	0.358309	0.00329775
ENSMUSG00000018166	ERBB3	0.357682	0.00175796
ENSMUSG00000063455	D630045J12RIK	0.357503	0.00664205
ENSMUSG00000034480	DIAPH2	0.357221	0.0380713
ENSMUSG00000015837	SQSTM1	0.357152	2.07343e-05
ENSMUSG00000039218	SRRM2	0.356782	0.00329775
ENSMUSG00000068270	SHROOM4	0.355599	0.0307324
ENSMUSG00000020097	SGPL1	0.355412	0.000214383
ENSMUSG00000037605	ADGRL3	0.355331	0.0212853
ENSMUSG00000030103	BHLHE40	0.355129	0.00192786
ENSMUSG00000036098	MYRF	0.354768	0.000263437
ENSMUSG00000054823	NSD3	0.354286	0.0100025
ENSMUSG00000021027	RALGAPA1	0.354177	0.0205051
ENSMUSG00000031103	ELF4	0.353988	0.0221709
ENSMUSG00000075376	RC3H2	0.353864	0.00696208
ENSMUSG00000018427	YPEL2	0.353481	0.0393212
ENSMUSG00000057894	ZFP329	0.352144	0.0225754
ENSMUSG00000054509	PARP4	0.351603	0.0484758
ENSMUSG00000021709	ERBIN	0.351433	0.0118231
ENSMUSG00000029414	KNTC1	0.351284	0.00288668
ENSMUSG00000057230	AAK1	0.350834	0.0260398
ENSMUSG00000110631	GM42047	0.350766	0.000199582
ENSMUSG00000030180	KDM5A	0.350732	0.0110779
ENSMUSG00000030654	ARL6IP1	0.350319	0.000100967
ENSMUSG00000032531	AMOTL2	0.349931	0.00140354
ENSMUSG00000020334	SLC22A4	0.349213	0.0122195
ENSMUSG00000039735	FNBP1L	0.349189	0.0114509
ENSMUSG00000097971	GM26917	0.348313	0.000230061
ENSMUSG00000031749	ST3GAL2	0.348195	0.0241339
ENSMUSG00000060012	KIF13B	0.347803	0.0491824
ENSMUSG00000031386	HCFC1	0.347076	0.00395496
ENSMUSG00000004043	STAT5A	0.346533	0.02757
ENSMUSG00000030527	CRTC3	0.345641	0.00720534
ENSMUSG00000057738	SPTAN1	0.345634	0.000345493
ENSMUSG00000002489	TIAM1	0.345229	0.0181419
ENSMUSG00000044864	ANKRD50	0.344829	0.00851871
ENSMUSG00000018171	VMP1	0.344792	0.000111124
ENSMUSG00000038970	LMTK2	0.344059	0.00592115
ENSMUSG00000032340	NEO1	0.343749	0.0054826
ENSMUSG00000028158	MTTP	0.343423	0.0417895
ENSMUSG00000020647	NCOA1	0.343143	0.0304689
ENSMUSG00000049658	BDP1	0.343061	0.0301864
ENSMUSG00000023186	VWA5A	0.343006	0.0160303
ENSMUSG00000085241	SNHG3	0.342952	0.00321022
ENSMUSG00000041895	WIPI1	0.342927	0.0426583
ENSMUSG00000008730	HIPK1	0.342301	0.0093993
ENSMUSG00000005949	CTNS	0.342073	0.0439649
ENSMUSG00000042997	NHLRC3	0.342036	0.00916049
ENSMUSG00000042323	PBRM1	0.341955	0.00884729
ENSMUSG00000029238	CLOCK	0.341283	0.0241532
ENSMUSG00000031266	GLA	0.340064	0.0211205
ENSMUSG00000074582	ARFGEF2	0.338758	0.00580081
ENSMUSG00000032712	2810474O19RIK	0.338601	0.00292951
ENSMUSG00000039531	ZUFSP	0.338535	0.0388827
ENSMUSG00000036550	CNOT1	0.338291	0.0108151
ENSMUSG00000054404	SLFN5	0.338099	0.029088
ENSMUSG00000066258	TRIM12A	0.337198	0.00876997
ENSMUSG00000061143	MAML3	0.337082	0.0175159
ENSMUSG00000031748	GNAO1	0.336955	0.0100982
ENSMUSG00000025283	SAT1	0.335826	0.00122168
ENSMUSG00000111063	ZKSCAN7	0.335415	0.0457278
ENSMUSG00000037999	ARAP2	0.334912	0.0121583
ENSMUSG00000061607	MDC1	0.334872	0.00158453
ENSMUSG00000042628	ZFYVE1	0.33483	0.00370911
ENSMUSG00000037674	RFX7	0.334458	0.00208341
ENSMUSG00000021770	SAMD8	0.333343	0.0359158
ENSMUSG00000035168	TANC1	0.332525	0.00715025
ENSMUSG00000038369	NCOA6	0.331704	0.0361997
ENSMUSG00000028718	STIL	0.331548	0.0111091
ENSMUSG00000037475	THOC2	0.331245	0.0075296
ENSMUSG00000052713	ZFP608	0.329505	0.0290777
ENSMUSG00000024483	ANKHD1	0.329419	0.0270774
ENSMUSG00000046591	TICRR	0.329061	0.0118842
ENSMUSG00000053754	CHD8	0.328811	0.00480869
ENSMUSG00000017466	TIMP2	0.328219	0.00166576
ENSMUSG00000035898	UBA6	0.327978	0.0265046
ENSMUSG00000030259	RASSF8	0.3275	0.0126632
ENSMUSG00000019790	STXBP5	0.32723	0.0182301
ENSMUSG00000015599	TTBK1	0.327215	0.0488887
ENSMUSG00000075324	FIGN	0.32647	0.011644
ENSMUSG00000028030	TBCK	0.326412	0.0326686
ENSMUSG00000032854	UGT8A	0.325963	0.0224638
ENSMUSG00000027993	TRIM2	0.325532	0.0236535
ENSMUSG00000002996	HBP1	0.325026	0.00930124
ENSMUSG00000035606	KY	0.3243	0.00464087
ENSMUSG00000068250	AMN1	0.323785	0.025782
ENSMUSG00000026648	DCLRE1C	0.323644	0.0291389
ENSMUSG00000037697	DDHD1	0.322975	0.00545833
ENSMUSG00000030102	ITPR1	0.322775	0.0326686
ENSMUSG00000041734	KIRREL	0.322642	0.00540099
ENSMUSG00000020661	DNMT3A	0.322593	0.023057
ENSMUSG00000051285	PCMTD1	0.322054	0.0170332
ENSMUSG00000063317	USP31	0.321972	0.0379032
ENSMUSG00000028164	MANBA	0.321123	0.0348318
ENSMUSG00000025571	TNRC6C	0.32015	0.0270229
ENSMUSG00000022812	GSK3B	0.319937	0.0110379
ENSMUSG00000030465	PSD3	0.319545	0.0466068
ENSMUSG00000094483	PURB	0.319279	0.0171726
ENSMUSG00000023235	CCL25	0.318991	0.0422594
ENSMUSG00000024122	PDPK1	0.318151	0.0189377
ENSMUSG00000105504	GBP5	0.318067	0.0176098
ENSMUSG00000032374	PLOD2	0.317351	0.00472624
ENSMUSG00000021830	TXNDC16	0.316378	0.000957566
ENSMUSG00000097237	GM26519	0.314935	0.00644714
ENSMUSG00000042035	IGSF3	0.311955	0.021609
ENSMUSG00000074657	KIF5A	0.311754	0.0404041
ENSMUSG00000020658	EFR3B	0.311423	0.0472261
ENSMUSG00000055670	ZZEF1	0.311388	0.0213679
ENSMUSG00000042121	SSH1	0.309765	0.0130883
ENSMUSG00000035208	SLFN8	0.307818	0.0176936
ENSMUSG00000031328	FLNA	0.307538	0.00150859
ENSMUSG00000028068	IQGAP3	0.307303	0.00762805
ENSMUSG00000031012	CASK	0.306992	0.00956043
ENSMUSG00000003452	BICD1	0.306797	0.0361381
ENSMUSG00000005413	HMOX1	0.30668	0.00984829
ENSMUSG00000087259	2610035D17RIK	0.306318	0.0326028
ENSMUSG00000026219	TRIP12	0.306145	0.0199901
ENSMUSG00000052911	LAMB2	0.305741	0.00960286
ENSMUSG00000029385	CCNG2	0.30551	0.0112719
ENSMUSG00000018501	NCOR1	0.305344	0.0341495
ENSMUSG00000040195	NEMP1	0.305097	0.016513
ENSMUSG00000039262	PRRC2B	0.304736	0.00884731
ENSMUSG00000021697	DEPDC1B	0.304727	0.0257719
ENSMUSG00000035969	RUSC2	0.303997	0.0156562
ENSMUSG00000026779	MASTL	0.302822	0.0273618
ENSMUSG00000038608	DOCK10	0.302686	0.0283912
ENSMUSG00000028991	MTOR	0.302619	0.0158453
ENSMUSG00000054863	FAM19A5	0.301956	0.0309624
ENSMUSG00000036712	CYLD	0.30188	0.029088
ENSMUSG00000032560	DNAJC13	0.301652	0.0241049
ENSMUSG00000030172	ERC1	0.301452	0.035622
ENSMUSG00000026825	DNM1	0.30129	0.0460535
ENSMUSG00000032743	D430042O09RIK	0.299752	0.0267864
ENSMUSG00000020850	PRPF8	0.299084	0.00898068
ENSMUSG00000023034	NR4A1	0.297521	0.0131996
ENSMUSG00000038267	SLC22A23	0.297435	0.00664205
ENSMUSG00000049878	RLF	0.29713	0.04166
ENSMUSG00000024084	QPCT	0.297036	0.029088
ENSMUSG00000057637	PRDM2	0.296862	0.0155727
ENSMUSG00000062488	IFIT3B	0.296689	0.00545519
ENSMUSG00000022126	ACOD1	0.296351	0.00943059
ENSMUSG00000036568	BICRAL	0.296232	0.0273618
ENSMUSG00000042751	NMNAT2	0.296215	0.0181896
ENSMUSG00000032826	ANK2	0.295795	0.0307324
ENSMUSG00000027330	CDC25B	0.295495	0.00735372
ENSMUSG00000026313	HDAC4	0.295056	0.0219682
ENSMUSG00000024085	MAN2A1	0.294425	0.00857617
ENSMUSG00000078185	CHML	0.293934	0.0464405
ENSMUSG00000051586	MICAL3	0.293817	0.00914531
ENSMUSG00000026490	CDC42BPA	0.293434	0.0420424
ENSMUSG00000058290	ESPL1	0.293181	0.00313921
ENSMUSG00000027660	SKIL	0.293117	0.0178467
ENSMUSG00000026628	ATF3	0.292452	0.0182688
ENSMUSG00000004105	ANGPTL2	0.292235	0.0182301
ENSMUSG00000048756	FOXO3	0.291543	0.0250063
ENSMUSG00000041341	ATG2B	0.290652	0.0361381
ENSMUSG00000097180	2700038G22RIK	0.290479	0.0364198
ENSMUSG00000039716	DOCK3	0.29028	0.0313737
ENSMUSG00000043822	ADAMTSL5	0.289279	0.0436348
ENSMUSG00000067851	ARFGEF1	0.289063	0.0224399
ENSMUSG00000045180	SHROOM2	0.288837	0.0207224
ENSMUSG00000020641	RSAD2	0.28866	0.00145406
ENSMUSG00000040524	ZFP609	0.288369	0.0388886
ENSMUSG00000040111	GRAMD1B	0.288222	0.0216054
ENSMUSG00000046574	PRR12	0.2875	0.00834363
ENSMUSG00000019984	MED23	0.286231	0.00774738
ENSMUSG00000000197	NALCN	0.285989	0.0194167
ENSMUSG00000033396	SPG11	0.285982	0.0236074
ENSMUSG00000039100		0.285309	0.00685182
ENSMUSG00000030029	LRIG1	0.285085	0.00989757
ENSMUSG00000028556	DOCK7	0.285042	0.013793
ENSMUSG00000030583	SIPA1L3	0.283684	0.0486875
ENSMUSG00000050530	FAM171A1	0.281271	0.0138332
ENSMUSG00000021466	PTCH1	0.280394	0.0248976
ENSMUSG00000049076	ACAP2	0.278995	0.0286334
ENSMUSG00000039960	RHOU	0.278588	0.0422398
ENSMUSG00000035569	ANKRD11	0.277388	0.0223744
ENSMUSG00000038002	CRAMP1L	0.276664	0.0436348
ENSMUSG00000029826	ZC3HAV1	0.276508	0.00484246
ENSMUSG00000074151	NLRC5	0.276117	0.00664205
ENSMUSG00000029361	NOS1	0.276007	0.0435651
ENSMUSG00000025225	NFKB2	0.275998	0.00479236
ENSMUSG00000026944	ABCA2	0.27568	0.0107314
ENSMUSG00000034163	ZFC3H1	0.275658	0.0160171
ENSMUSG00000006307	KMT2B	0.275557	0.0108399
ENSMUSG00000001855	NUP214	0.275085	0.0437632
ENSMUSG00000020715	ERN1	0.274777	0.0217183
ENSMUSG00000021244	YLPM1	0.274495	0.0361381
ENSMUSG00000021687	SCAMP1	0.273924	0.0250063
ENSMUSG00000042272	SESTD1	0.273069	0.0277807
ENSMUSG00000037544	DLGAP5	0.272072	0.0230047
ENSMUSG00000064302	CLASP1	0.271773	0.0251151
ENSMUSG00000024238	ZEB1	0.270985	0.0283202
ENSMUSG00000036461	ELF1	0.270271	0.0383749
ENSMUSG00000030203	DUSP16	0.269987	0.026348
ENSMUSG00000030852	TACC2	0.269466	0.0420933
ENSMUSG00000018160	MED1	0.269428	0.0361381
ENSMUSG00000041328	PCF11	0.26843	0.0199664
ENSMUSG00000039852	RERE	0.26708	0.0442777
ENSMUSG00000041685	FCHO2	0.266861	0.0452993
ENSMUSG00000030894	TPP1	0.2668	0.00945599
ENSMUSG00000051378	KIF18B	0.266402	0.0189577
ENSMUSG00000028465	TLN1	0.265398	0.0172563
ENSMUSG00000041431	CCNB1	0.264882	0.016143
ENSMUSG00000038564	IFT172	0.264725	0.0250063
ENSMUSG00000028270	GBP2	0.263714	0.00862265
ENSMUSG00000040565	BTAF1	0.263093	0.0455775
ENSMUSG00000012443	KIF11	0.262827	0.016143
ENSMUSG00000018417	MYO1B	0.262405	0.0176949
ENSMUSG00000020914	TOP2A	0.26207	0.00319537
ENSMUSG00000022010	TSC22D1	0.261186	0.017995
ENSMUSG00000069793	SLFN9	0.260199	0.0361381
ENSMUSG00000038587	AKAP12	0.260145	0.0176723
ENSMUSG00000068747	SORT1	0.259537	0.0265046
ENSMUSG00000033237	ARID2	0.257997	0.0468621
ENSMUSG00000033498	STRC	0.257498	0.0265566
ENSMUSG00000052331	ANKRD44	0.256759	0.0311165
ENSMUSG00000038342	MLXIP	0.256294	0.0388886
ENSMUSG00000054728	PHACTR1	0.255727	0.0364328
ENSMUSG00000036046	5031439G07RIK	0.255513	0.0120398
ENSMUSG00000031563	WWC2	0.255111	0.043616
ENSMUSG00000016477	E2F3	0.251752	0.0216054
ENSMUSG00000003153	SLC2A3	0.25071	0.0391377
ENSMUSG00000031441	ATP11A	0.250543	0.0462653
ENSMUSG00000032220	MYO1E	0.250064	0.0168669
ENSMUSG00000020532	ACACA	0.248132	0.0337772
ENSMUSG00000044033	CCDC141	0.247383	0.03386
ENSMUSG00000049502	DTX3L	0.246556	0.03386
ENSMUSG00000006005	TPR	0.244964	0.0475421
ENSMUSG00000038170	PDE4DIP	0.243599	0.0487437
ENSMUSG00000003032	KLF4	0.243199	0.0351658
ENSMUSG00000048327	CKAP2L	0.243197	0.0459273
ENSMUSG00000034525	ICE1	0.24223	0.02176
ENSMUSG00000048701	CCDC6	0.241504	0.0282817
ENSMUSG00000030208	EMP1	0.240245	0.0134139
ENSMUSG00000037031	TSPAN15	0.239652	0.0277807
ENSMUSG00000035365	PARPBP	0.239318	0.0359844
ENSMUSG00000038047	HAUS6	0.237931	0.040889
ENSMUSG00000001985	GRIK3	0.236036	0.0424931
ENSMUSG00000031007	ATP6AP2	0.235905	0.0422594
ENSMUSG00000036777	ANLN	0.234981	0.0395475
ENSMUSG00000027035	CERS6	0.233265	0.0456236
ENSMUSG00000058793	CDS2	0.233077	0.0388886
ENSMUSG00000025151	MAGED1	0.232355	0.0207162
ENSMUSG00000038095	SBNO1	0.229974	0.0444475
ENSMUSG00000033295	PTPRF	0.228932	0.0431058
ENSMUSG00000054364	RHOB	0.228231	0.025099
ENSMUSG00000055447	CD47	0.226421	0.0428488
ENSMUSG00000053646	PLXNB1	0.22602	0.0441191
ENSMUSG00000037470	UGGT1	0.224539	0.0248976
ENSMUSG00000038943	PRC1	0.221805	0.0289125
ENSMUSG00000048537	PHLDB1	0.220128	0.0265046
ENSMUSG00000063870	CHD4	0.217664	0.0253921
ENSMUSG00000022142	NUP155	0.217544	0.0256136
ENSMUSG00000039220	PPP1R10	0.213511	0.0456076
ENSMUSG00000072235	TUBA1A	0.203251	0.0337316
ENSMUSG00000045039	MEGF8	0.201453	0.0465402
ENSMUSG00000002900	LAMB1	0.198586	0.0455972

## Sheet: NesHI and CL3 signatures
scRNA-seq		NesHI					in common in at least 3 genesets
CL3		MGG4	MGG18	GL261			32 genes	in common in:
SPARC		LY96	KRT8	PRL8A9			CRYAB	NesHI GL261, NesHI MGG18, NesHI MGG4, CL3
TPM1		UCN2	GBP2	MMP10			SAMD4A	NesHI MGG18, NesHI MGG4, CL3
MAP3K7CL		ANKUB1	RBPMS	MYLK2			EHD2	NesHI MGG18, NesHI MGG4, CL3
MEF2A		SLC6A12	GUCY1A1	MMP13			CDKN2B	NesHI MGG18, NesHI MGG4, CL3
MYL6		GDF15	KRT5	MUC19			TIMP1	NesHI MGG18, NesHI MGG4, CL3
CALD1		TRIM63	SLPI	BTC			MFGE8	NesHI MGG18, NesHI MGG4, CL3
ITGB1		CLEC3A	MFAP4	NPPB			MEST	NesHI MGG18, NesHI MGG4, CL3
IGFBP2		ATP1B4	CCDC197	NPPC			CDKN1A	NesHI MGG18, NesHI MGG4, CL3
BCAM		HKDC1	IRF6	SPRR1A			SPARC	NesHI MGG18, NesHI MGG4, CL3
CAVIN1		LCE1C	KRT75	PCDHGA3			FGFR1	NesHI GL261, NesHI MGG4, CL3
NR3C1		CRYAB	SFRP2	S100A8			TIMP3	NesHI GL261, NesHI MGG4, CL3
TIMP1		MLANA	GPNMB	GM47179			SPTBN1	NesHI GL261, NesHI MGG4, CL3
VIM		SPARCL1	ASB2	ANPEP			COL6A2	NesHI GL261, NesHI MGG4, CL3
CRYAB		ANXA1	KRT15	TOX2			GRN	NesHI GL261, NesHI MGG4, CL3
CDH11		POSTN	PRIMA1	DCN			LAMB2	NesHI GL261, NesHI MGG4, CL3
GSN		CLU	CRYAB	TTN			COL6A1	NesHI GL261, NesHI MGG4, CL3
KANK2		YPEL4	KRT6A	TMPRSS11D			UNC5C	NesHI GL261, NesHI MGG18, CL3
TM4SF1		LCE1A	SGMS2	GM32568			FSTL1	NesHI GL261, NesHI MGG18, NesHI MGG4
ZFP36L1		ANKRD1	TMPRSS2	MAF			FAM129A	NesHI GL261, NesHI MGG18, NesHI MGG4
FN1		CD44	SHTN1	EFHD1			SQSTM1	NesHI GL261, NesHI MGG18, NesHI MGG4
EMP3		CPB1	GALNT14	CYP4F18			ATF3	NesHI GL261, NesHI MGG18, NesHI MGG4
SPTBN1		CAPN6	CADM1	TMPRSS11B			BTG1	NesHI GL261, NesHI MGG18, NesHI MGG4
ITM2B		DCT	CAPN13	EPHA2			DUSP4	NesHI GL261, NesHI MGG18, NesHI MGG4
STK38L		HSPA6	PLXNA2	TACC1			COL7A1	NesHI GL261, NesHI MGG18, NesHI MGG4
PDE4DIP		NUPR1	AL358334.2	HES1			NUPR1	NesHI GL261, NesHI MGG18, NesHI MGG4
ADGRE5		TCN1	PAX6	GM8979			MYO10	NesHI GL261, NesHI MGG18, NesHI MGG4
NUAK1		NR5A1	CXCL14	MSX3			CTSB	NesHI GL261, NesHI MGG18, NesHI MGG4
ZNF106		CDKN1A	RNF112	PLTP			LAMA5	NesHI GL261, NesHI MGG18, NesHI MGG4
MYLK		WFIKKN2	NECTIN4	KCNQ1OT1			SERPINE2	NesHI GL261, NesHI MGG18, NesHI MGG4
LTBP1		GSTA1	GAD1	PLA2G4A			GAS7	NesHI GL261, NesHI MGG18, NesHI MGG4
MAP1B		GEM	KRT80	GM42876			TIMP2	NesHI GL261, NesHI MGG18, NesHI MGG4
SOD3		TYR	THY1	CEACAM1			SAT1	NesHI GL261, NesHI MGG18, NesHI MGG4
COL6A2		SLITRK6	TSHZ2	TNS4
IQGAP1		AL078590.1	PAPPA	GM14813
PPIC		IL1R1	FGFBP1	GM38357
COL11A1		MIR3142HG	PDZD2	ACKR3
CRIP2		TFAP2C	IGFL1	PTGES
CD164		ELN	RUNX3	ITGA2
LMNA		GDNF	ADGRG6	GM7451
TSC22D2		OTOF	DCHS2	CACNA1D
NCK2		COL14A1	AL645608.8	ATP13A4
FAT1		ITGA3	GAS1	MELTF
GRN		DLK1	HSPA6	PGF
CHPF		NID1	TACC2	KIF1A
LHFPL6		AXL	GSDMC	GM37019
EDIL3		PMEL	PI15	ARL4D
WWTR1		SERPINE1	SLC46A3	CAMK2A
TMED9		GPRC5A	KRT17	GM38372
MEST		MMP14	FBN1	EBI3
A2M		GPNMB	GBP5	HMCN1
MAP1LC3C		TUBA4A	IL33	PRSS12
ACTA2		LAT2	S100A4	ARMC3
LIMCH1		LAMA3	ZNF750	LAMA5
SMIM14		NSG1	POM121L9P	SGIP1
EHD2		NOV	LPL	GM3912
CGNL1		LINC00907	KRT6B	MGST1
CNN3		PDZRN4	PRRG4	AQP3
ITGA1		APOE	FBN2	GM19026
SAMD4A		RIMS2	GABRA3	CACNA2D2
RGS2		NRP2	COL5A1	GM37310
ACTN1		SOD3	RAB11FIP1	MIR1932
PDLIM2		ACP5	INHBB	RNU1A1
HSPB3		S100A11	GGT5	GM42549
NUCB2		NGEF	HEY2	GM44750
LITAF		LRRC15	TRABD2B	IFI207
LAPTM4A		DUSP10	DOK5	PRDM1
HACD2		ALPK2	LEFTY2	GM17705
OXR1		FBN3	EGF	GPR149
ITGA3		AC109466.1	SSTR2	RASSF4
CD99		IGFBP7	SFN	EDA2R
GPX3		IL6R	APOE	MIAT
LAMB2		FAM129A	ST3GAL5	GM28187
AHNAK		CEACAM1	HIVEP2	FBN1
GUCY1B1		ADAMTS15	PLK2	HSPA1A
ATP2B1		TNFRSF14	AZGP1	PPP1R3C
CCN2		PLK2	FAM124A	GUCY2G
FCGRT		GPR37L1	ALPL	GM5124
TOB1		CAPS	LIPG	ZBTB20
PAM		MTMR11	DNER	GM25360
CTDSPL		WNT7B	TMC7	ADH1
DACT3		EMP1	DRD1	GM43182
LBH		CCR7	RUNX1	CCL2
MFAP4		MRC2	VEGFC	GM46218
MYH9		TMPRSS9	AQP3	CD200R3
ADARB1		CRB2	KIF1A	1700003G18RIK
NPC2		LGI4	S100A3	INHBA
HSPB1		CITED1	CHD5	GM37580
PRSS23		ASB11	RHOV	GM37206
SH3BGRL3		RNF43	HSD11B1	CELSR1
LOX		PTPRM	TPPP	GM14488
NEXN		MERTK	ENTPD2	NGFR
CRIM1		A2M	HES4	LRP1
C1QL1		VGF	TNFAIP6	MALAT1
CXXC5		COL4A6	RORA	NHS
FNDC3B		CAPN3	SUSD2	C1QTNF1
ITGA10		HAP1	CLU	KCNH7
FABP3		FST	ZDHHC11B	9930111J21RIK1
RHOC		IL17RB	SCG2	SLC14A1
NECTIN2		FLRT2	SUSD4	GM20633
TGFB1I1		COL24A1	S100A2	GPLD1
ATP8B1		FRZB	FAM83A	GM45110
SRPX2		COL7A1	LINC01133	GM28322
EFHD1		AKAP12	GRHL3	TECTA
MFGE8		KIAA1549L	AHNAK2	GM6611
RGS3		HAS3	SLC26A7	KCNH2
TMEM47		ITGA7	CSGALNACT1	PDGFC
SPRY2		SORCS2	EMILIN2	PPL
HDAC9		CDH6	GRHL1	AKAP6
P4HB		COL22A1	FABP4	CDSN
MAGED2		SPHK1	DMD	MOCOS
COL6A1		SEZ6L2	KIAA1211L	GM7435
PDLIM1		SCN4B	BHLHE41	KMT2A
CDKN2B		ISG20	CLCA4	ITPR3
SEPTIN11		PLEKHA6	MYBPH	GM10827
UNC5C		TNC	SLC7A7	SYNE1
SLC40A1		CNIH2	TRIM9	MSTN
ROCK2		GRIP2	RIPK2	5031415H12RIK
MRPS6		MCOLN3	ANK2	CYP1A1
HAND2		BGN	MGP	GM23849
HRC		ECHDC2	DUSP4	PTGFRN
PBXIP1		ARL4C	TGFB2	SYNE2
PTPRG		DRAXIN	AP002004.1	FABP4
MAF		SERPINI1	ATP1A3	H19
FGFR1		AL135999.1	SELENBP1	ABCB1A
FOXC2		COLEC12	EML1	PCDHB19
RAB13		ECM1	DIRAS3	HMCN2
TWSG1		S100A4	DSC2	PCDHB16
TIMP3		EMILIN1	GUCY1B2	PLEKHG1
SORCS2		PTGDS	ALS2CL	TNFAIP2
CDKN1A		FLNC	SLC1A4	FGFR1
PDLIM7		PRSS12	IRS2	DST
VCL		KCNF1	NAV1	GM15247
DAAM1		FBLN1	KHDRBS3	GM44430
MAP3K20		COL5A3	HBEGF	COL6A3
MT-ND4		S100A10	ADGRF1	CNTFR
TAGLN		IGSF3	SDC4	G630030J09RIK
TENT5A		PRICKLE2	XDH	HMGCLL1
ZBTB20		MEST	CCL2	MACF1
NES		BFSP1	CMKLR1	4933417C20RIK
GPC1		ARHGAP20	SCG5	GM16576
DUSP1		DUSP4	MAFF	DDIT4L
PCP4		NEDD9	GEM	4930432E11RIK
SPATS2L		ALDH3B1	RASD1	ZFHX3
CEMIP		S100A16	NPR2	CD24A
CALR		EPAS1	FGFBP2	PLCXD3
ENAH		C10orf90	KCNIP3	1600023N17RIK
PALLD		LCNL1	SHISA3	NLGN3
SLC5A3		TIMP1	NTRK2	OLFR1372-PS1
CST3		ESRP1	STC2	LRRC15
IER5L		ANGPTL7	PPM1E	GM33782
		SLCO3A1	DUSP8	PCDHB15
		SELENOP	CLIP4	INSM1
		MEG3	NRARP	GM10461
		CDH7	LYPD1	FAT1
		IRAK2	TPD52	SLC2A13
		PPP1R15A	FHL1	CHCHD10
		CD70	HEY1	F830016B08RIK
		MGP	RASSF6	GM5466
		EHD2	SFRP1	AHNAK
		SPON2	VCAM1	CTSF
		ADAMTS16	FAM167A	PLSCR4
		TRPV4	ATF3	GM38248
		ITPR3	ALDH3A1	GM44899
		CD82	NOTCH3	IL17RB
		RNF152	IGDCC4	PCDHB17
		CABLES1	PELI2	AVIL
		ID4	CHI3L1	P4HA3
		GADD45B	METRNL	LY6A
		MET	SETD7	4932438A13RIK
		EML6	LIPH	BC023105
		EGR2	KRT16	HSPG2
		EMP3	ICOSLG	CNGB1
		AZGP1	SPOCK2	ARHGAP22
		FREM1	CD38	SAMD11
		MLC1	PXDN	FAM129A
		MDK	FZD3	GM37534
		PEX5L	ESR1	GM45051
		NEURL1B	TRIM36	GM38020
		MXD3	DHRS3	GM6345
		DCC	DLC1	ENPP2
		KDELC2	LAMA4	DISC1
		CDKN2B	SLFN5	KMT2D
		PGM2L1	SPECC1	JPX
		FAM131B	EREG	GM38399
		ASPA	ACSBG1	MDN1
		COL5A2	ALPK1	THSD7A
		FHOD3	SMAD1	TANC2
		ALK	GPC4	2610037D02RIK
		GCNT2	CAP2	RN7SK
		DCHS1	SERPINE2	ST8SIA1
		DKK3	BMP5	4632427E13RIK
		HSPB1	ST8SIA1	SPTB
		COL6A2	HAS3	NDNF
		TP73	PRKCE	SPTSSB
		KIAA1522	POU2AF1	GM47962
		FAM69C	PXDC1	KCNN1
		LPAR2	SPINT1	RNF213
		CX3CL1	IGFBP3	UBR4
		HAPLN3	GJB3	GM10010
		ARHGEF4	IL15RA	CHST5
		GCNT1	AL354836.1	DGKH
		OPTN	LOX	COL12A1
		BAG3	PDGFB	UBD
		PLPPR5	L1CAM	WNT9A
		NPAS1	SALL4	SMG1
		SHC2	UNC5C	GM43868
		TGIF1	THSD7B	CHDH
		DDIT3	SAMD4A	HAL
			CXADR	NCAM1
		TP53INP2	SLC22A23	TNFRSF9
		LTBP1	SAT1	GM45640
		DHRS2	ABCA12	KMT2C
		P2RX7	CGN	OTOGL
		MALAT1	GHR	GM904
		SV2C	KIF26B	NT5E
		LHFPL3	TMCC2	ATXN1
		CAV1	LIF	TMEM140
		CNTNAP4	ARC	ADGRG1
		ZNF703	ST8SIA2	GM38335
		AL139393.2	LARP6	CD74
		PIF1	TNFRSF12A	IL11
		ATP6V1C2	PCDH8	ABCC2
		MICALL2	FRMD4B	VPS13D
		CPE	RHPN2	CHD3
		CLIP3	EGR3	DYNC1H1
		SAT1	VASN	TENM4
		LHFPL2	MFSD2A	2810405F17RIK
		PAK3	SLC47A1	MYCBP2
		ATG16L2	ZFPM2	TRIM67
		GPX1P1	PKDCC	4732440D04RIK
		SORCS1	FSTL1	GPR137C
		COCH	ARSF	MYOF
		UBA7	IGFBP7	RSPO3
		SHROOM2	PEG10	VPS13C
		IL16	PXYLP1	NYNRIN
		FAM212B	FOXC1	NEB
		SEL1L3	MAGI1	4933433G15RIK
		GPC4	CDC42EP1	WDFY3
		CD74	GBP1	AHNAK2
		KLF5	TMEM158	IGSF10
		KCNN4	ARHGAP26	HIST1H1C
		HRK	ENC1	AMPD3
		SAMD5	PHLDA2	CCSER1
		CDH24	NPR3	ADH7
		STX3	SERPINE1	PRUNE2
		LAMA4	RHOB	ADGRV1
		STK32A	LRRC2	PPFIBP2
		SLC25A25	TMEM63C	GM4285
		ZNF83	AC004656.1	MUC5AC
		KIFC2	AP3B2	NAV2
		RENBP	MCOLN3	AA386476
		SCARA3	HSBP1L1	GM38111
		DLC1	MBNL2	GM7628
		UBE2C	MYO10	HERC2
		APOLD1	COL7A1	GM6297
		TIMP3	ESPN	SLC37A2
		OSBPL10	APOC1	GM340
		ARHGAP24	TPM1	OSM
		DUSP6	PLXDC2	5930430L01RIK
		IQGAP3	PAPLN	AKAP9
		DDR1	PLAT	GM37716
		SERPINE2	IL17RE	2610008E11RIK
		ZFP36L1	TGFB3	MTURN
		MELTF	PLEKHH2	PSD2
		ARID5A	CRYBG1	TNRC6B
		COL6A1	NR4A1	FOXC2
		PSRC1	GPC1	ARHGEF28
		CDCA3	GUCY1A2	CYP1B1
		MYLK	MX1	HECTD4
		CDC42EP3	CCNF	CHIT1
		PDGFC	GMPR	SRCAP
		ABTB1	CHST6	BASP1
		SEMA5A	CROT	PRKDC
		SDC2	FZD7	UTRN
		ATF3	AGR2	MAST4
		CORO2B	ATP9A	FBXO32
		FAM111A	ITGB8	PCDHGC4
		TACC1	ENO2	TMEM182
		MYO10	DNAH10	GM42141
		CPT1C	COL1A1	PCDHGC5
		GMIP	SMOX	LURAP1L
		LPL	BCL11B	2810454H06RIK
		SPARC	GLIS3	ASPM
		COL4A2	GRAMD2A	STARD9
		PABPC1L	CYSTM1	LAMC2
		NLRP1	NPDC1	PKD1L1
		SIRPA	RBM47	ABI3BP
		GLMP	CDC25B	IL15
		IFI16	SGCE	PCDH1
		INPP4B	APBA2	INO80D
		COL9A2	SHOX2	TMEM116
		ETV6	COLCA2	TMEM119
		CSGALNACT1	CHRNA9	BACH2
		CCDC149	AL590617.2	ANGPT1
		FAM210B	DCLK2	HERC1
		C12orf76	MLXIPL	MNDA
		ILDR2	UNC13B	ALDH3A1
		BAIAP2	NLGN4X	CHD5
		KIF23	FN1	NPTX1
		FAM83D	KLF4	MKI67
		FSTL1	GAS2L3	SYNPO
		CSPG4	NUP210	CENPF
		MANBA	TRIM45	D130040H23RIK
		NIPAL3	VDR	GM38394
		PPP1R14C	RAB3IP	GM43823
		COL11A2	STAC2	A930029G22RIK
		CPM	MTURN	RHOV
		BMF	ACSS3	DNHD1
		ARHGEF40	HR	TMEM35A
		BEST1	GABRA4	PCDH9
		JUN	TNFAIP8L3	MSANTD1
		HJURP	PDK3	SRGAP1
		ZNF436	TJP2	PCDHB20
		GJA3	ANK1	MOBP
		LRRC4B	PTK2B	TET2
		LGALS1	NEURL1B	COL6A1
		ARHGAP42	CSRNP1	EPS8L2
		SQSTM1	GJB6	FBLN7
		UBALD2	FOSL1	FGD4
		CTSF	ID3	DLL1
		EHBP1L1	FAM46A	SLC6A5
		KIAA1211	FAM107A	6430511E19RIK
		SAMD4A	OLFM1	KCNH6
		CDK1	DCBLD1	ATM
		LAMA5	FAM20C	PROX1
		CTSB	TNFAIP3	CCDC15
		PDLIM3	ADRA1D	DACH1
		CDCA2	CD82	CEP350
		FOS	ITGA4	GOLGB1
		SMTN	FAM129A	2610020C07RIK
		NGFR	PGM2L1	GM20045
		MMP17	RRAS	CUBN
		GPR37	FKBP5	C730034F03RIK
		PLEKHH2	TNC	PDLIM2
		SLC26A11	IFFO2	PLAGL1
		SGCD	IGFBP4	EPB42
		WSB1	BBOX1	LFNG
		PLAT	TOM1L1	RORA
		CTSD	SH3BGRL2	ASTN2
		MATN2	BTBD19	KDM7A
		PTN	NRP1	LSP1
		CKAP2L	CAST	GM21781
		LMO7	PELI1	MAP1A
		GYG2	CA9	GM42693
		C1orf21	CDH11	A330074K22RIK
		SLC3A2	NTN1	DYNC2H1
		PLXNB2	ADORA2B	ZFP536
		NDC80	OPHN1	SAMD5
		FLCN	KLF5	GM29340
		KPNA2	SLC12A2	CCL5
		SLC22A17	CDH2	STAB1
		APOD	LRRC8B	2300002M23RIK
		NES	CUBN	ADGRL1
		WWTR1	PID1	ARMC2
		ESPL1	CELSR2	ZBTB37
		ATP1A1	PLAU	FRK
		SPRY4	LOXL1	RELN
		PLXNA3	TEX15	DISP2
		LAMB2	STAC	STON2
		PDGFA	ATP8B1	4732416N19RIK
		LMNA	BTG2	RNF182
		KANK2	IFI16	AGO3
		SPTBN1	RELB	TTLL11
		SEMA3C	RCAN1	TRRAP
		ATP1B2	AMIGO2	FRYL
		BTG1	HES1	COL7A1
		ZYX	CNR1	CD274
		GAS7	CD59	SEPT1
		GTSE1	PYGL	SCN2A
		CDH19	NEAT1	APOD
		AURKA	C6orf223	NDRG4
		AGRN	PRICKLE2	1700007L15RIK
		GRN	CA12	ONECUT2
		MFGE8	STON2	2310034G01RIK
		COL20A1	AFDN	PAPLN
		FRMD6	SPARC	PEG10
		KIF20A	MYORG	FAM214A
		SORT1	GRB10	STOM
		DNAJB1	PPIC	VCAN
		AEBP1	ABCC3	GM26788
		NAB2	C1GALT1	KRT8
		ANXA5	DYRK3	SLFN2
		FBXL7	AC127502.2	NOTCH2
		LRPAP1	COL16A1	PKD1
		BMP7	DDIT3	COCH
		PLEKHA4	ITGA5	ABCB4
		ITPKB	LAMA5	EP400
		RACGAP1	JDP2	VPS13B
		ANKRD44	DRAXIN	TEAD4
		LAMC1	TRIB1	ZFP704
		DNAJB2	ADGRL3	NOTCH1
		MLXIP	FGFR3	C230096K16RIK
		GPRC5B	IFITM3	TNRC18
		FGFR1	CHN1	DCLK1
		INCENP	JAG1	NR4A3
		LRP10	RCCD1	HEY1
		TOP2A	ZYX	PPFIA2
		TRAM2	ATIC	CIT
		LAMB1	SLC44A1	ASH1L
		ROBO1	DDR2	RTL9
		PHLDA1	CXCL11	NEDD9
		CCDC14	ARHGEF37	S1PR1
		PADI2	AC135983.2	HTT
		FTL	ARHGDIB	PCDHB21
		TIMP2	TNIP3	PRRG4
			SOX7	9330102E08RIK
			TMEM164	PAK3
			FRMD4A	2900052L18RIK
			AC012368.1	TTBK2
			GABRE	ZFP182
			TNS2	XRN1
			CCDC9B	D730003I15RIK
			FHDC1	LIFR
			CSF1	KCNJ10
			TRAF3IP3	9330020H09RIK
			ID1	TGFB1
			LAMB3	COL6A2
			MAP1A	FGD6
			KIAA1147	IFI209
			SLCO3A1	ACE
			IL11RA	GM5152
			PDE8A	PDZRN3
			LRIG1	5031425E22RIK
			CXCL10	TRIO
			NUPR1	3222401L13RIK
			PDE7A	C4B
			NOTCH1	CREBBP
			HOMER2	PCDH10
			ADAMTS1	AA467197
			COBLL1	ZHX2
			RAI14	AW011738
			SOCS6	MMP11
			SIPA1L1	ZDHHC15
			CKAP4	TNFRSF19
			EEA1	PCDHGA1
			NEIL3	IGFBP6
			SLC7A11	SEMA5A
			VCAN	GM20597
			NR1D1	GM11033
			TSPAN4	APOBR
			ITGB5	AI464131
			ITGB2-AS1	PLXNB3
			CYR61	ATP7A
			ITGB2	CLCF1
			EGLN3	VCAM1
			FXYD5	CREBRF
			NCOA7	TNN
			GCLC	GM14137
			LINC00639	B330016D10RIK
			G0S2	AKAP13
			KIF23	HIVEP1
			CTSB	MEGF10
			TMEM63A	CELSR2
			STX1A	DLEU2
			GJA1	ADGRG6
			ADGRA2	THBS1
			HEXB	SERINC2
			GAS7	GM45250
			PLAUR	XYLT1
			TIMP2	TNFAIP3
			BTG3	GM26606
			KAT2B	POU2F1
			ITPR1	LCOR
			LGR4	RASA4
			STEAP3	PLEKHA6
			BTG1	4930523C07RIK
			NID1	PRKCA
			MAN2A2	SLC2A12
			HS6ST2	LIF
			MYO6	KLHL24
			LRRC8D	GAS2L3
			SH3RF2	CENPE
			MFGE8	GM39469
			NIPAL3	CAPN6
			AHR	GM4673
			SQSTM1	PDGFRA
			PIF1	GM10863
			KITLG	RHPN2
			ANOS1	B130055M24RIK
			NSMF	BMF
			PTGFR	3110056K07RIK
			SUSD6	BOD1L
			DNAJC1	EPB41L4B
			PPP1R3C	CHD2
			NFKB2	FAM13A
			OLFM2	FLNB
			WWC3	USF3
			ANXA1	HECTD2
			SAPCD2	SASH1
			SH3BP4	GM10033
			USP3	COL20A1
			IFI6	IGSF11
			SLC4A7	RAB26OS
			FAM102A	PCDH17
			RNF24	EPG5
			MICALL2	SETD1B
			DNASE2	HIST2H2BE
			ZNF367	PIEZO2
			BID	FZD3
			PTPRF	FARP2
			IFI27L2	CAMK1D
			TNFAIP2	RDH10
			ZNF608	LXN
			CPXM2	BRCA2
			SEL1L3	SPP1
			SLC38A1	MET
			VPS18	KAT6B
			ARHGAP11A	RRAGD
			SYNJ2	C030034I22RIK
			BHLHE40	RND3
			FAM214A	PCDH15
			LIMD1	CHD9
			B4GALT1	NUAK1
			JAK1	C2CD3
			TPM2	HSPA4L
			TNIK	ABCD1
			KIF13B	2410089E03RIK
			NIN	RANBP2
			GLIPR1	ZFP780B
			EPHX1	CTHRC1
			MKL1	GM12258
			S100A16	MAP3K2
			IFI44L	MAML2
			TMED3	BTG1
			SNX16	RGS2
			PTPRZ1	DUSP4
			CNN3	TUBB3
			VPS13C	BRWD1
			PNMA2	PER3
			PHLDA3	PEG3
			ARHGAP11B	NETO1
			SLC9A3R1	GM9958
			TJP1	CDK6
			CDKN2B	LOXL4
			MGST1	RREB1
			DPP8	NUPR1
			DST	CRYAB
			MEST	SLC7A11
			ARHGAP21	GM15726
			AGRN	WNK3
			SH2D4A	CXADR
			FTL	ARHGAP6
			SACS	N4BP2OS
			PDZD8	GM10524
			INTS10	CTSL
			NHSL1	PTPN13
			RRAGD	SYNE3
			ARL4A	PTPRN
			ANLN	ZFP467
			PARP14	GALM
			FYN	PLXNA1
			VCL	TRIP11
			CTSA	NUP210L
			DAG1	POLD4
			COL1A2	CHD7
			CPD	ARHGEF26
			IDH3A	CDKL5
			NUSAP1	GHR
			KLF13	CPEB4
			SH3BP2	TCP11L1
			HMGN3	SYN1
			PHIP	ABCC4
			HEG1	SPTBN1
			ADGRE5	AFF4
			TICRR	PCDH7
			TLE1	BAZ2B
			SCRN1	GAS7
			GBA	IFI204
			CASK	PGBD5
			DSE	2010015M23RIK
			CLIP1	RNF24
			EMC10	FAM131B
			KYNU	HMBOX1
			KNSTRN	ICAM1
			KNL1	GSE1
			MGAT5	ALMS1
			MROH6	GM43549
			NFE2L2	JAG1
			LGALS3BP	XPO4
			ARHGEF10	AC122335.1
			TRAK2	FOXN3
			PCDHGC3	GAN
			DNM1	BTBD16
			PNPLA2	ZFP292
			PTN	KIF1B
			KPNA1	GREB1
			PIAS1	FAM120AOS
			ABCA7	PHC3
			TRMT61A	MR1
			KPNA2	RASAL2
			PRC1	NOVA2
			ALDH3A2	RALGAPA2
			OGFRL1	MECP2
			PPFIBP1	ZFYVE26
			ZNFX1	PGAP1
			MYH9	ARHGEF19
			EPB41L2	LMO7
			POLG	KNL1
			TFRC	DUBR
			KIAA1217	ZFHX2OS
			C9orf3	TENM3
			NRBP2	FBXL16
			ECE1	ZFAND2A
			CTSC	NAT8L
			CDC42EP3	MOGAT1
			MED13L	TRP53INP1
			LGMN	PPP1R9A
			S100A10	CXCL10
			WDR1	GRN
			FRMD8	ADAMTS5
			DLG1	LRP4
			ATP13A3	MYO10
			AURKA	NYAP2
			TLN2	BAHCC1
			NOTCH2	IER3
			SLC9A1	PLXNA2
			MKI67	SNORA2B
			NDC80	ZC3H12B
			MIB2	IGF1R
			SH3BGRL3	RICTOR
			C15orf59	DMXL2
			CDKN1A	N4BP2
			YBX3	FAM102A
			PTP4A1	GLI3
			DUSP7	MYO9A
			CXCR4	MATN2
			GNAI1	RC3H1
			EPHA2	NRIP1
			PSME4	LRRK2
			INF2	TXNIP
			EHD2	ARHGAP32
			TIMP1	TMEM267
			MBNL1	ID3
			DYNC1H1	PLEC
			PEAK1	PLEKHM3
			ARID5B	MOB3B
			FRMD6	SERPINE2
			TPP1	KLF9
			ATP1B3	HEG1
			SPAG9	1500015A07RIK
			MT-CO1	CERK
			NIPA2	TNKS
			BMP1	CDH6
			STAT3	GATSL2
			CD109	RUNDC3A
			TTLL5	4632404H12RIK
			SLC38A2	ITPR2
			SIPA1L2	PRR14L
			FTH1	PCNT
			VIM	SLC5A3
			PEA15	DMTN
			CD44	FAM120C
			LAMP2	SMCR8
			DDX24	ARHGEF12
			TMEM106C	TIMP3
			FANCI	C920009B18RIK
			GSN	ASXL3
			SHISA5	IL4RA
			EXTL3	SCAI
			BUB1B	GPAT3
			CYB5R3	HIF3A
			SHC1	CD68
			MCAM	OPLAH
			EVL	TRIM56
			RCOR1	CHD6
			NFIC	PARP14
			NEO1	BTBD7
			MT-RNR2	BAZ1B
			ACTN4	POLR2A
			MMP14	PEG13
				STOX2
				BRAF
				FRY
				NKX3-2
				GM14005
				TNFSF10
				TRP53RKB
				EMILIN2
				CDK5RAP2
				JMJD1C
				NPC1
				CEP192
				SEC16A
				MARF1
				PALLD
				ODC1
				CPEB2
				TMEFF2
				GPC6
				SEMA6A
				ZMIZ1
				UNC5C
				PSAP
				RIN2
				PRR11
				MYO6
				AFF1
				ANKRD12
				CFLAR
				AFF2
				TNFRSF22
				DIP2B
				P2RY6
				TBC1D30
				NAV3
				ZFP607A
				AKAP11
				TAOK1
				JMY
				TULP4
				MKL2
				LRP6
				GPR173
				CPD
				NCOR2
				A930003O13RIK
				CTSB
				GM45336
				PIK3C2A
				PCNX
				SHPRH
				HELZ
				GPRASP1
				UBR3
				FLRT2
				PDE8A
				GALNT11
				DCHS1
				2610203C20RIK
				LRBA
				PRRG2
				SHANK3
				TMOD2
				RSF1
				ULBP1
				FNDC3B
				VWF
				WDR7
				AMOT
				CD200
				THADA
				DENND5B
				MYO5A
				FAM208A
				TET3
				GM42547
				DSTYK
				CCNT1
				NCOA2
				RGMA
				DTNA
				SHISA7
				IRS1
				CCDC88A
				ARID1A
				SOGA1
				AHCTF1
				GLG1
				GRIK2
				ABL2
				SH3PXD2A
				LATS1
				KAT6A
				NREP
				MTCL1
				GAB2
				ASCC3
				ATRX
				SETD2
				SZT2
				ZFP950
				ATP1A3
				MBP
				FAM126A
				FUCA2
				KIF14
				NFKBIA
				ATRN
				KIDINS220
				GFRA1
				EBF4
				MEGF9
				ARID1B
				ZBTB10
				PPM1L
				VPS37B
				MED13L
				NFIB
				SLC39A8
				FZD7
				OSBPL8
				TMEM131
				MTR
				CPE
				RALGAPB
				IER5
				HECTD1
				TEP1
				NCOA7
				UBR5
				USP32
				SPRY4
				NUSAP1
				ITPK1
				GRASP
				ANKRD17
				MIB1
				STX1B
				LRRC58
				CSF1
				TJP1
				SPARCL1
				ZFP407
				SON
				DDX60
				CGREF1
				MINDY2
				PTPN14
				SESN3
				FNIP1
				OSBP2
				ZFP398
				ARHGAP11A
				TCN2
				C130026I21RIK
				TRP53INP2
				CKAP5
				FSD1L
				JUNB
				FSTL1
				ADAMTS4
				MOSPD1
				VAMP1
				CAMK2D
				TMEM2
				SUN2
				CSPG4
				TUBB4A
				TRIM30D
				ATF7IP
				ZFP236
				TAPBPL
				LAYN
				JAM2
				INSR
				DNASE2A
				IL6ST
				GOLGA4
				COL27A1
				PDE10A
				AHR
				KIF4
				MROH1
				ERBB3
				D630045J12RIK
				DIAPH2
				SQSTM1
				SRRM2
				SHROOM4
				SGPL1
				ADGRL3
				BHLHE40
				MYRF
				NSD3
				RALGAPA1
				ELF4
				RC3H2
				YPEL2
				ZFP329
				PARP4
				ERBIN
				KNTC1
				AAK1
				GM42047
				KDM5A
				ARL6IP1
				AMOTL2
				SLC22A4
				FNBP1L
				GM26917
				ST3GAL2
				KIF13B
				HCFC1
				STAT5A
				CRTC3
				SPTAN1
				TIAM1
				ANKRD50
				VMP1
				LMTK2
				NEO1
				MTTP
				NCOA1
				BDP1
				VWA5A
				SNHG3
				WIPI1
				HIPK1
				CTNS
				NHLRC3
				PBRM1
				CLOCK
				GLA
				ARFGEF2
				2810474O19RIK
				ZUFSP
				CNOT1
				SLFN5
				TRIM12A
				MAML3
				GNAO1
				SAT1
				ZKSCAN7
				ARAP2
				MDC1
				ZFYVE1
				RFX7
				SAMD8
				TANC1
				NCOA6
				STIL
				THOC2
				ZFP608
				ANKHD1
				TICRR
				CHD8
				TIMP2
				UBA6
				RASSF8
				STXBP5
				TTBK1
				FIGN
				TBCK
				UGT8A
				TRIM2
				HBP1
				KY
				AMN1
				DCLRE1C
				DDHD1
				ITPR1
				KIRREL
				DNMT3A
				PCMTD1
				USP31
				MANBA
				TNRC6C
				GSK3B
				PSD3
				PURB
				CCL25
				PDPK1
				GBP5
				PLOD2
				TXNDC16
				GM26519
				IGSF3
				KIF5A
				EFR3B
				ZZEF1
				SSH1
				SLFN8
				FLNA
				IQGAP3
				CASK
				BICD1
				HMOX1
				2610035D17RIK
				TRIP12
				LAMB2
				CCNG2
				NCOR1
				NEMP1
				PRRC2B
				DEPDC1B
				RUSC2
				MASTL
				DOCK10
				MTOR
				FAM19A5
				CYLD
				DNAJC13
				ERC1
				DNM1
				D430042O09RIK
				PRPF8
				NR4A1
				SLC22A23
				RLF
				QPCT
				PRDM2
				IFIT3B
				ACOD1
				BICRAL
				NMNAT2
				ANK2
				CDC25B
				HDAC4
				MAN2A1
				CHML
				MICAL3
				CDC42BPA
				ESPL1
				SKIL
				ATF3
				ANGPTL2
				FOXO3
				ATG2B
				2700038G22RIK
				DOCK3
				ADAMTSL5
				ARFGEF1
				SHROOM2
				RSAD2
				ZFP609
				GRAMD1B
				PRR12
				MED23
				NALCN
				SPG11
				LRIG1
				DOCK7
				SIPA1L3
				FAM171A1
				PTCH1
				ACAP2
				RHOU
				ANKRD11
				CRAMP1L
				ZC3HAV1
				NLRC5
				NOS1
				NFKB2
				ABCA2
				ZFC3H1
				KMT2B
				NUP214
				ERN1
				YLPM1
				SCAMP1
				SESTD1
				DLGAP5
				CLASP1
				ZEB1
				ELF1
				DUSP16
				TACC2
				MED1
				PCF11
				RERE
				FCHO2
				TPP1
				KIF18B
				TLN1
				CCNB1
				IFT172
				GBP2
				BTAF1
				KIF11
				MYO1B
				TOP2A
				TSC22D1
				SLFN9
				AKAP12
				SORT1
				ARID2
				STRC
				ANKRD44
				MLXIP
				PHACTR1
				5031439G07RIK
				WWC2
				E2F3
				SLC2A3
				ATP11A
				MYO1E
				ACACA
				CCDC141
				DTX3L
				TPR
				PDE4DIP
				KLF4
				CKAP2L
				ICE1
				CCDC6
				EMP1
				TSPAN15
				PARPBP
				HAUS6
				GRIK3
				ATP6AP2
				ANLN
				CERS6
				CDS2
				MAGED1
				SBNO1
				PTPRF
				RHOB
				CD47
				PLXNB1
				UGGT1
				PRC1
				PHLDB1
				CHD4
				NUP155
				PPP1R10
				TUBA1A
				MEGF8
				LAMB1
