# Supplementary material for: VC-resist glioblastoma cell state: vessel co-option as a key driver of chemoradiation resistance
Source: Nat Commun. 2024 Apr 29;15:3602. doi: 10.1038/s41467-024-47985-z (PMC11058782; doi:10.1038/s41467-024-47985-z)
Supplement: Supplementary file 7 — Supplementary Data File 3 [file 41467_2024_47985_MOESM7_ESM.xlsx]

## Sheet: Progression-free survival
	Univariate		Multivariate
symbol	uni.HR.%95CI	uni.pvalue	mut.HR.%95CI	mut.pvalue	coef
ATF3	2.12:(1.22-3.67)	0.00616	1.18:(0.874-1.6)	0.279	0.166
BTG1	1.55:(0.928-2.59)	0.0915	0.905:(0.46-1.78)	0.773	-0.0995
CDKN1A	1.89:(1.11-3.2)	0.0167	1.15:(0.862-1.53)	0.348	0.137
CDKN2B	0.659:(0.394-1.1)	0.108	0.885:(0.797-0.983)	0.0222	-0.122
COL6A1	1.46:(1.03-2.07)	0.0321	1:(0.612-1.63)	1	0.000132
COL6A2	1.44:(0.996-2.07)	0.051	0.882:(0.651-1.2)	0.419	-0.125
COL7A1	2.32:(1.4-3.83)	0.000771	1.17:(0.969-1.4)	0.104	0.153
CRYAB	1.53:(0.965-2.43)	0.0686	1.05:(0.818-1.34)	0.716	0.046
CTSB	2.81:(1.67-4.71)	4.81e-05	1.6:(0.926-2.76)	0.0922	0.468
DUSP4	1.82:(1.1-2.98)	0.0169	0.855:(0.665-1.1)	0.22	-0.157
EHD2	0.592:(0.317-1.11)	0.0972	0.706:(0.45-1.11)	0.131	-0.348
FAM129A	1.26:(0.887-1.79)	0.196	0.798:(0.593-1.07)	0.137	-0.226
FGFR1	1.3:(0.9-1.87)	0.162	1.38:(0.87-2.2)	0.171	0.325
FSTL1	0.729:(0.475-1.12)	0.147	1.05:(0.667-1.65)	0.835	0.0484
GAS7	1.36:(0.926-1.99)	0.116	1.06:(0.851-1.32)	0.612	0.0565
GRN	2.08:(1.28-3.4)	0.00268	1.38:(0.767-2.47)	0.285	0.32
LAMA5	1.37:(0.952-1.96)	0.0896	1.23:(0.833-1.83)	0.294	0.211
LAMB2	1.29:(0.893-1.85)	0.176	1.21:(0.705-2.06)	0.496	0.187
MEST	0.496:(0.317-0.776)	0.00175	0.865:(0.73-1.02)	0.0917	-0.145
MFGE8	1.67:(1.03-2.71)	0.0349	0.861:(0.527-1.4)	0.548	-0.15
MYO10	0.657:(0.462-0.935)	0.0186	0.803:(0.487-1.32)	0.39	-0.219
NUPR1	1.78:(1.19-2.66)	0.00443	0.759:(0.519-1.11)	0.156	-0.275
SAMD4A	1.41:(0.737-2.7)	0.296	0.978:(0.675-1.42)	0.907	-0.022
SAT1	1.9:(1.32-2.74)	0.000486	1.2:(0.706-2.05)	0.499	0.184
SERPINE2	2.53:(1.31-4.89)	0.00436	1.28:(0.963-1.7)	0.0894	0.247
SPARC	1.95:(1.34-2.83)	0.000425	1.78:(1.18-2.68)	0.00609	0.574
SPTBN1	0.728:(0.511-1.04)	0.0758	1.15:(0.581-2.29)	0.686	0.141
SQSTM1	1.79:(1.22-2.63)	0.00265	0.901:(0.465-1.75)	0.758	-0.104
TIMP1	1.84:(1.22-2.78)	0.00339	0.814:(0.571-1.16)	0.256	-0.206
TIMP2	1.59:(1.06-2.39)	0.0232	1.05:(0.632-1.75)	0.847	0.0503
TIMP3	2.03:(1.19-3.45)	0.0077	0.866:(0.634-1.18)	0.365	-0.144
UNC5C	1.47:(0.898-2.39)	0.124	1.07:(0.926-1.23)	0.368	0.0657

## Sheet: Overall survival
	Univariate		Multivariate
symbol	uni.HR.%95CI	uni.pvalue	mut.HR.%95CI	mut.pvalue	coef
ATF3	1.74:(0.987-3.05)	0.0526	1.05:(0.798-1.38)	0.728	0.0487
BTG1	1.43:(0.875-2.35)	0.15	1.2:(0.606-2.37)	0.604	0.18
CDKN1A	1.46:(0.953-2.23)	0.0805	0.92:(0.697-1.22)	0.559	-0.0829
CDKN2B	1.43:(0.92-2.22)	0.11	1.01:(0.911-1.12)	0.865	0.0088
COL6A1	1.63:(1.14-2.33)	0.00652	1.1:(0.674-1.79)	0.708	0.0929
COL6A2	1.39:(0.954-2.01)	0.0854	0.808:(0.594-1.1)	0.176	-0.213
COL7A1	1.75:(1.22-2.51)	0.00205	1.08:(0.891-1.31)	0.434	0.0762
CRYAB	0.555:(0.28-1.1)	0.0874	0.957:(0.746-1.23)	0.729	-0.044
CTSB	1.8:(1.12-2.88)	0.0132	1.34:(0.751-2.39)	0.322	0.293
DUSP4	1.45:(0.899-2.35)	0.125	0.903:(0.71-1.15)	0.41	-0.102
EHD2	1.36:(0.86-2.16)	0.186	1.17:(0.763-1.78)	0.478	0.154
FAM129A	0.727:(0.499-1.06)	0.0953	0.727:(0.559-0.947)	0.0179	-0.318
FGFR1	1.4:(0.97-2.02)	0.0711	1.72:(1.11-2.65)	0.0143	0.542
FSTL1	1.5:(0.84-2.67)	0.169	1.09:(0.688-1.72)	0.722	0.0831
GAS7	1.32:(0.927-1.87)	0.124	1.04:(0.833-1.29)	0.742	0.0369
GRN	1.89:(1.32-2.7)	0.000374	1.91:(1.02-3.57)	0.044	0.645
LAMA5	1.65:(0.862-3.17)	0.126	1.35:(0.916-2)	0.128	0.303
LAMB2	0.709:(0.485-1.04)	0.0747	0.792:(0.46-1.36)	0.4	-0.233
MEST	0.676:(0.456-1)	0.049	0.963:(0.808-1.15)	0.672	-0.0379
MFGE8	0.75:(0.524-1.07)	0.113	0.721:(0.431-1.21)	0.212	-0.328
MYO10	0.74:(0.521-1.05)	0.0919	0.91:(0.59-1.4)	0.669	-0.0947
NUPR1	1.62:(0.926-2.82)	0.0883	1.08:(0.768-1.52)	0.657	0.0774
SAMD4A	1.35:(0.722-2.52)	0.346	0.965:(0.684-1.36)	0.838	-0.0359
SAT1	0.804:(0.551-1.17)	0.256	0.911:(0.553-1.5)	0.714	-0.0933
SERPINE2	2.01:(1.08-3.76)	0.0251	1.47:(1.07-2.01)	0.0163	0.385
SPARC	1.59:(1.1-2.3)	0.0124	1.84:(1.21-2.8)	0.00458	0.609
SPTBN1	1.59:(0.988-2.55)	0.0541	1.33:(0.667-2.64)	0.419	0.284
SQSTM1	1.68:(1.04-2.72)	0.0327	0.648:(0.349-1.2)	0.169	-0.434
TIMP1	1.7:(0.934-3.1)	0.0792	0.979:(0.691-1.39)	0.903	-0.0217
TIMP2	1.66:(1.11-2.48)	0.0134	0.824:(0.502-1.35)	0.443	-0.194
TIMP3	0.577:(0.343-0.973)	0.0373	0.772:(0.569-1.05)	0.0969	-0.259
UNC5C	0.696:(0.451-1.07)	0.1	0.993:(0.862-1.14)	0.918	-0.00734
