# Supplementary material for: VC-resist glioblastoma cell state: vessel co-option as a key driver of chemoradiation resistance
Source: Nat Commun. 2024 Apr 29;15:3602. doi: 10.1038/s41467-024-47985-z (PMC11058782; doi:10.1038/s41467-024-47985-z)
Supplement: Supplementary file 8 — Supplementary Data File 4 [file 41467_2024_47985_MOESM8_ESM.xlsx]

## Sheet: MGG4 BV-cocult
gene_id	gene_name	log2FoldChange	padj
ENSG00000000003	TSPAN6	-0.0814449997641697	0.782640732370075
ENSG00000000419	DPM1	-0.202243056248823	0.389254631444813
ENSG00000000457	SCYL3	-0.156896052052945	0.666552346439379
ENSG00000000460	C1orf112	0.0442233095966408	0.922419958731081
ENSG00000001036	FUCA2	0.29072465170023	0.561023336914986
ENSG00000001084	GCLC	0.178987940551514	0.597064770043976
ENSG00000001167	NFYA	-0.129732621378701	0.498047135703448
ENSG00000001461	NIPAL3	0.179136765637698	0.492490792008403
ENSG00000001497	LAS1L	-0.0743725556091782	0.732446169541112
ENSG00000001561	ENPP4	-0.0258394049373505	0.957883325730129
ENSG00000001617	SEMA3F	0.144258877834182	NA
ENSG00000001629	ANKIB1	0.129604617929907	0.585355056327429
ENSG00000001630	CYP51A1	0.112719314798361	0.818682998511822
ENSG00000001631	KRIT1	0.285167351455625	0.346879243287125
ENSG00000002016	RAD52	0.140227006143255	0.836610533477673
ENSG00000002330	BAD	-0.158604159886062	0.711115814213354
ENSG00000002549	LAP3	-0.205957288510688	0.299094890950459
ENSG00000002822	MAD1L1	-0.0684127483813446	0.73976127828311
ENSG00000002834	LASP1	0.170718471789152	0.389251810750671
ENSG00000002919	SNX11	-0.267823981378555	0.546986040792248
ENSG00000003056	M6PR	-0.0259534757583545	0.92903100667632
ENSG00000003096	KLHL13	-0.0332724458401894	0.929060440844221
ENSG00000003137	CYP26B1	0.522299504592708	0.168344265921161
ENSG00000003147	ICA1	-0.177789118346689	0.663338945609604
ENSG00000003249	DBNDD1	0.125859043266194	0.899224161698935
ENSG00000003393	ALS2	-0.031583534043193	0.933055717431892
ENSG00000003402	CFLAR	0.291382182528762	0.419768717940744
ENSG00000003436	TFPI	0.179073780640783	NA
ENSG00000003509	NDUFAF7	0.122951970931525	0.706416255178962
ENSG00000003756	RBM5	0.205196954652452	0.498047135703448
ENSG00000003987	MTMR7	-0.140491430623998	0.860774744415494
ENSG00000003989	SLC7A2	-0.113115593108393	0.64108342744546
ENSG00000004059	ARF5	-0.259922723886549	0.337865903973628
ENSG00000004139	SARM1	0.222435868940143	0.251987949616024
ENSG00000004142	POLDIP2	-0.30609367018906	0.143270130278358
ENSG00000004399	PLXND1	0.133324548357836	0.483529963645007
ENSG00000004455	AK2	-0.267217639396167	0.208603008062464
ENSG00000004478	FKBP4	-0.336561600560177	0.0316383875105037
ENSG00000004487	KDM1A	-0.149795504011625	0.401172008996438
ENSG00000004534	RBM6	0.123587854134629	0.689203012592386
ENSG00000004660	CAMKK1	0.386634567052691	0.406537391603584
ENSG00000004700	RECQL	-0.139916182558435	0.56104530026066
ENSG00000004766	CCDC132	0.164969904738617	0.676664225406293
ENSG00000004777	ARHGAP33	0.794639427783328	0.0282720487702762
ENSG00000004779	NDUFAB1	-0.35697339616079	0.14518966218092
ENSG00000004799	PDK4	0.978554081147686	NA
ENSG00000004864	SLC25A13	-0.0133277706562385	0.958829426695209
ENSG00000004866	ST7	0.201084667252325	0.47697507227284
ENSG00000004897	CDC27	-0.0481800411735816	0.82245744056723
ENSG00000004961	HCCS	-0.146829797739089	0.688878376043971
ENSG00000004975	DVL2	0.212708743403539	0.252149545855144
ENSG00000005007	UPF1	-0.223347452743068	0.168344265921161
ENSG00000005022	SLC25A5	-0.203488068358168	0.374285908968142
ENSG00000005059	CCDC109B	-0.0744926948515049	NA
ENSG00000005075	POLR2J	-0.253130446524517	0.406537391603584
ENSG00000005100	DHX33	-0.0744524193234882	0.723511680239592
ENSG00000005108	THSD7A	0.0424063615327095	NA
ENSG00000005156	LIG3	-0.0775101042692886	0.695323465794072
ENSG00000005175	RPAP3	-0.109909700596968	0.599671998908424
ENSG00000005187	ACSM3	0.516595764934271	NA
ENSG00000005189	AC004381.6	-0.201207020041214	0.61802469786261
ENSG00000005194	CIAPIN1	-0.314144742014651	0.154371183807889
ENSG00000005206	SPPL2B	0.41850070563223	0.231128788669109
ENSG00000005238	FAM214B	-0.0830596017721821	NA
ENSG00000005249	PRKAR2B	0.0302125175084106	0.978850824632521
ENSG00000005302	MSL3	-0.296466703944187	0.305047813903817
ENSG00000005339	CREBBP	-0.0249885804860463	0.911921416383865
ENSG00000005436	GCFC2	0.0294432844007488	0.949229292398248
ENSG00000005448	WDR54	-0.243847857012469	0.622222489561986
ENSG00000005469	CROT	0.0334235183247213	0.965737254090629
ENSG00000005483	KMT2E	0.0522003245216105	0.833765259233198
ENSG00000005486	RHBDD2	-0.0405253312722268	0.928228193372173
ENSG00000005513	SOX8	-0.361586708892418	0.1170846126792
ENSG00000005700	IBTK	0.112746988637775	0.591743007067594
ENSG00000005801	ZNF195	0.164952823592774	0.650680050169593
ENSG00000005810	MYCBP2	0.122261561182957	0.455352519899127
ENSG00000005812	FBXL3	-0.118171179832331	0.550537145420219
ENSG00000005884	ITGA3	0.62617183307414	0.345528507137172
ENSG00000005889	ZFX	0.0437955883588613	0.844855430768182
ENSG00000005893	LAMP2	-0.0548057781766789	0.827021462719223
ENSG00000005955	GGNBP2	-0.0522878446979617	0.823273798515592
ENSG00000005961	ITGA2B	-0.439518888680511	NA
ENSG00000006007	GDE1	-0.193640050816968	0.46317337642481
ENSG00000006015	C19orf60	0.00952584467564042	0.987407793861906
ENSG00000006025	OSBPL7	0.385077482923662	0.429807928017758
ENSG00000006042	TMEM98	0.00405050221896677	0.989022439099116
ENSG00000006062	MAP3K14	0.348225478877968	0.364201435180786
ENSG00000006071	ABCC8	1.48259645090556	NA
ENSG00000006114	SYNRG	0.0985819991380682	0.663107942594571
ENSG00000006118	TMEM132A	-0.25032799646751	0.654535100599084
ENSG00000006125	AP2B1	-0.131359726944422	0.556990020809785
ENSG00000006194	ZNF263	-0.0503740186376361	0.868040145400379
ENSG00000006210	CX3CL1	0.309048288589199	0.55030898492562
ENSG00000006282	SPATA20	0.0309264472590523	0.978850824632521
ENSG00000006327	TNFRSF12A	-0.688932296328262	NA
ENSG00000006377	DLX6	-0.097495321272307	0.802810658781062
ENSG00000006432	MAP3K9	0.0500518877774106	0.90959516910596
ENSG00000006451	RALA	-0.369682762796776	0.06596411431543
ENSG00000006459	JHDM1D	0.170613544649457	0.514586772317685
ENSG00000006468	ETV1	0.028401549343969	0.897465997778924
ENSG00000006530	AGK	-0.0154989829781026	0.96673322565572
ENSG00000006534	ALDH3B1	0.90979329031903	NA
ENSG00000006576	PHTF2	0.0851281068665334	0.738688651921626
ENSG00000006607	FARP2	0.10697779393739	0.633755511381723
ENSG00000006625	GGCT	-0.253866444068485	0.412497922522708
ENSG00000006634	DBF4	-0.152469047664574	0.435578075834873
ENSG00000006652	IFRD1	0.00359243421959665	0.992604842925551
ENSG00000006695	COX10	0.0355380677972738	0.933055717431892
ENSG00000006704	GTF2IRD1	0.498291751782424	0.0283467380362748
ENSG00000006712	PAF1	-0.130751623005209	0.582193539695349
ENSG00000006715	VPS41	0.23289115936583	0.238059589370276
ENSG00000006740	ARHGAP44	0.044325607995115	0.965347719198042
ENSG00000006744	ELAC2	-0.249819062642041	0.126608412540031
ENSG00000006756	ARSD	0.398496903664883	0.347663685073404
ENSG00000006831	ADIPOR2	0.102789310933696	0.630379797370363
ENSG00000006837	CDKL3	0.0518728953942486	NA
ENSG00000007047	MARK4	0.126815167033636	0.684490969893499
ENSG00000007062	PROM1	0.271292727579509	0.697078846098343
ENSG00000007080	CCDC124	-0.38474622506451	0.0563335169281276
ENSG00000007168	PAFAH1B1	-0.053158522670671	0.824712302413657
ENSG00000007171	NOS2	0.300124054545007	NA
ENSG00000007174	DNAH9	-0.149452705741094	0.386672087802678
ENSG00000007202	KIAA0100	0.00600074381979989	0.980080195145012
ENSG00000007237	GAS7	0.132014721365947	0.508144033132976
ENSG00000007255	TRAPPC6A	-0.0180293166712363	NA
ENSG00000007264	MATK	0.234569647450819	0.583869199616314
ENSG00000007341	ST7L	0.178359802545977	0.519782598482668
ENSG00000007376	RPUSD1	-0.175210614700987	0.514565214027911
ENSG00000007384	RHBDF1	0.245933876049744	0.442578296685712
ENSG00000007392	LUC7L	-0.146608204897929	0.665370293529362
ENSG00000007520	TSR3	-0.306967860721319	0.239709409650346
ENSG00000007541	PIGQ	0.170839695033571	0.714271201385269
ENSG00000007545	CRAMP1L	0.0519570958849733	0.905920624176583
ENSG00000007866	TEAD3	0.664252069387715	0.340236606020894
ENSG00000007923	DNAJC11	-0.134890136641697	0.450880378724269
ENSG00000007944	MYLIP	0.595075181989046	0.124030915435739
ENSG00000007968	E2F2	-0.236588636132391	0.349733819902733
ENSG00000008018	PSMB1	-0.246177023034548	0.252895785773957
ENSG00000008056	SYN1	0.0173787496542891	NA
ENSG00000008083	JARID2	0.118962164991697	0.521835143815927
ENSG00000008086	CDKL5	0.283223715654304	0.410585935870061
ENSG00000008128	CDK11A	0.345166930330658	NA
ENSG00000008130	NADK	-0.0478550724207461	0.874130059396395
ENSG00000008256	CYTH3	0.0756312812923966	0.842255931384789
ENSG00000008277	ADAM22	0.262096120399294	0.186362471982571
ENSG00000008282	SYPL1	-0.0371046319413013	0.929083586674174
ENSG00000008294	SPAG9	0.0357970709518243	0.845583334455316
ENSG00000008300	CELSR3	0.305791673036363	0.110772555479625
ENSG00000008311	AASS	-0.0166158191722124	0.945292867932547
ENSG00000008324	SS18L2	-0.118035491018428	0.839116197023838
ENSG00000008382	MPND	0.0752766010768227	0.843086536910682
ENSG00000008394	MGST1	-0.280313005925938	0.477652107805413
ENSG00000008405	CRY1	0.0192894365511261	0.964650228182078
ENSG00000008441	NFIX	0.0315103662956293	0.925316576799475
ENSG00000008513	ST3GAL1	0.00802634491406877	0.991148348414711
ENSG00000008710	PKD1	0.466853392350001	0.0734382446784627
ENSG00000008735	MAPK8IP2	0.303569965353882	0.648717615579665
ENSG00000008838	MED24	0.106231303477928	0.649344950336751
ENSG00000008853	RHOBTB2	0.0846621208605777	0.821133966767916
ENSG00000008869	HEATR5B	-0.0655769064179712	0.859809515766669
ENSG00000008952	SEC62	-0.119469979108675	0.469447171096988
ENSG00000008988	RPS20	-0.292844969642642	0.171219660568618
ENSG00000009307	CSDE1	-0.171455297348632	0.303754574803283
ENSG00000009335	UBE3C	0.101996392625929	0.560440062466744
ENSG00000009413	REV3L	0.368759814905057	0.102141248274468
ENSG00000009694	TENM1	-0.116583341961388	0.749269500931675
ENSG00000009780	FAM76A	0.223742446081335	0.535005561735263
ENSG00000009830	POMT2	0.149546030776884	0.627028788801514
ENSG00000009844	VTA1	-0.136362110125139	0.565829659639374
ENSG00000009954	BAZ1B	-0.0872778300710922	0.640369035593131
ENSG00000010017	RANBP9	-0.111880518289771	0.655644731218906
ENSG00000010072	SPRTN	-0.0814697042260733	0.823059662027016
ENSG00000010165	METTL13	-0.246489611936044	0.302723188818925
ENSG00000010219	DYRK4	0.140785561785602	0.754201478700733
ENSG00000010244	ZNF207	0.131701343098109	0.587527973497431
ENSG00000010256	UQCRC1	-0.278890569413657	0.162580166832866
ENSG00000010270	STARD3NL	-0.179093259481717	0.477694841247278
ENSG00000010278	CD9	-0.24769807123126	0.376970290137462
ENSG00000010282	HHATL	1.50753963697238	NA
ENSG00000010292	NCAPD2	-0.211688865950311	0.194916502014632
ENSG00000010295	IFFO1	0.365051564165171	0.260593641183597
ENSG00000010310	GIPR	1.33839696250297	NA
ENSG00000010318	PHF7	-0.00738295539327082	0.99363378142572
ENSG00000010319	SEMA3G	0.0456125578958899	NA
ENSG00000010322	NISCH	0.335751349296136	0.126730727172148
ENSG00000010361	FUZ	-0.146133912271796	0.832239262528497
ENSG00000010404	IDS	0.00770554681828143	0.990466866123145
ENSG00000010539	ZNF200	-0.270474466717834	0.491276368860668
ENSG00000010626	LRRC23	-0.175827935821226	0.798961204392478
ENSG00000010803	SCMH1	0.114558262541571	0.66447007345137
ENSG00000010810	FYN	-0.0537997200651433	0.767345078494821
ENSG00000010818	HIVEP2	-0.0115573734305073	0.973185188414562
ENSG00000011007	TCEB3	-0.218046318218574	0.231128788669109
ENSG00000011009	LYPLA2	-0.322888793618243	0.304663170503847
ENSG00000011021	CLCN6	0.436527102949129	0.0952964067155101
ENSG00000011028	MRC2	-0.0339406884551856	0.947142498143569
ENSG00000011105	TSPAN9	0.168373471827761	0.83334947532775
ENSG00000011114	BTBD7	0.140843505530456	0.476435104194601
ENSG00000011132	APBA3	0.0596848942284458	0.912431621253288
ENSG00000011143	MKS1	0.0187156774650363	0.970792777231101
ENSG00000011198	ABHD5	-0.15108530731099	0.743278234623962
ENSG00000011243	AKAP8L	0.131361819211561	0.674769451659506
ENSG00000011258	MBTD1	0.231738070961485	0.252254730158393
ENSG00000011260	UTP18	-0.0674299353320345	0.746397552923211
ENSG00000011275	RNF216	0.00702448810127895	0.982978618683785
ENSG00000011295	TTC19	0.0504512220486181	0.849527822258728
ENSG00000011304	PTBP1	-0.173825826317942	0.344700635359284
ENSG00000011332	DPF1	0.0805948139115973	0.841108251519629
ENSG00000011347	SYT7	0.126446324451556	NA
ENSG00000011376	LARS2	-0.0970178754197515	0.611058901569073
ENSG00000011405	PIK3C2A	0.147905496674469	0.423392042396748
ENSG00000011422	PLAUR	-0.164857587878492	NA
ENSG00000011426	ANLN	0.077639842750466	0.608529659833542
ENSG00000011451	WIZ	-0.170898790348455	0.352244691670187
ENSG00000011454	RABGAP1	0.117120346391765	0.539974340339484
ENSG00000011478	QPCTL	-0.268816663158027	0.485035744138895
ENSG00000011485	PPP5C	-0.164156737653626	0.302902834120311
ENSG00000011523	CEP68	0.0397574345254368	0.916372239851741
ENSG00000011566	MAP4K3	0.300721381191565	0.351154104113973
ENSG00000011638	TMEM159	-1.21473922268083	NA
ENSG00000012048	BRCA1	-0.0948942271883199	0.726767823521104
ENSG00000012061	ERCC1	-0.111557394187565	0.672585125668339
ENSG00000012124	CD22	0.86334694609385	0.115036667017855
ENSG00000012171	SEMA3B	-0.40323067261232	0.648465108880263
ENSG00000012174	MBTPS2	-0.190523390967428	0.447082180998969
ENSG00000012211	PRICKLE3	0.0591979958359315	0.939564694210613
ENSG00000012232	EXTL3	-0.0670422488911403	0.765452709921285
ENSG00000012660	ELOVL5	0.0722399644414443	0.711115814213354
ENSG00000012822	CALCOCO1	0.386905358027568	0.184357995416114
ENSG00000012963	UBR7	-0.190235182198726	0.352244691670187
ENSG00000012983	MAP4K5	0.0487752891313371	0.825303272324365
ENSG00000013016	EHD3	0.0129018454668701	0.979678504693507
ENSG00000013275	PSMC4	-0.163979927467203	0.481745883161743
ENSG00000013288	MAN2B2	0.182254739519326	0.585843566013155
ENSG00000013297	CLDN11	-0.0836444132944361	0.66447007345137
ENSG00000013306	SLC25A39	0.0367227797455661	0.913986772848508
ENSG00000013374	NUB1	-0.169204160513929	0.519572700061744
ENSG00000013375	PGM3	0.0929707649701398	0.713625482108292
ENSG00000013392	RWDD2A	-0.250397168219042	0.723511680239592
ENSG00000013441	CLK1	0.119616905505249	0.724117833478073
ENSG00000013503	POLR3B	-0.136470285683218	0.590311809663249
ENSG00000013523	ANGEL1	0.288152718372414	0.225886591420239
ENSG00000013561	RNF14	-0.195407929629157	0.389990153872916
ENSG00000013563	DNASE1L1	0.10213925788564	0.912431621253288
ENSG00000013573	DDX11	0.290729372154234	0.399713389774811
ENSG00000013583	HEBP1	0.0819948842924312	0.91054816841976
ENSG00000013619	MAMLD1	-0.0841774609676619	0.753121685939565
ENSG00000013810	TACC3	-0.205309169412235	0.213310673536608
ENSG00000014123	UFL1	-0.112571247565848	0.643925670768602
ENSG00000014138	POLA2	-0.0255015508552365	0.92531602958736
ENSG00000014164	ZC3H3	-0.0382583938342091	0.927882826949753
ENSG00000014216	CAPN1	0.0961007680293346	0.766350110994571
ENSG00000014641	MDH1	-0.20218427589929	0.309121955566954
ENSG00000014824	SLC30A9	-0.135512937527818	0.539767492288825
ENSG00000014914	MTMR11	0.786668041092887	0.290700459243736
ENSG00000014919	COX15	-0.0890136720024709	0.74895784359452
ENSG00000015133	CCDC88C	0.170154017205527	0.287992895814775
ENSG00000015153	YAF2	0.167599326455055	0.626424321358915
ENSG00000015171	ZMYND11	-0.140162704818705	0.566197488969201
ENSG00000015475	BID	-0.0262726786652803	0.936365252592071
ENSG00000015479	MATR3	-0.0562489346176724	0.742674618071234
ENSG00000015532	XYLT2	0.255486709371327	0.309788290391218
ENSG00000015676	NUDCD3	-0.0792274724395248	0.691137892328398
ENSG00000016391	CHDH	0.744600084590071	NA
ENSG00000016864	GLT8D1	0.107914825569208	0.774337548870931
ENSG00000017260	ATP2C1	-0.0139775926015306	0.958829426695209
ENSG00000017373	SRCIN1	0.171591310137334	0.713086496218251
ENSG00000017797	RALBP1	-0.228312607897754	0.231128788669109
ENSG00000018189	RUFY3	0.37183972661467	0.141425403666644
ENSG00000018236	CNTN1	-0.233650362023627	0.461572899794802
ENSG00000018408	WWTR1	-0.179272151740055	0.354806923447085
ENSG00000018510	AGPS	-0.0609601046149627	0.779023540946058
ENSG00000018610	CXorf56	-0.214760220361868	0.338312350149068
ENSG00000018625	ATP1A2	0.277779041439971	0.0481231237484991
ENSG00000018699	TTC27	-0.0415723155499677	0.923745448333488
ENSG00000018869	ZNF582	0.150876078986402	0.869501611440154
ENSG00000019144	PHLDB1	0.0172691010780303	0.939524009881528
ENSG00000019485	PRDM11	-0.121060946061943	0.791623494953619
ENSG00000019582	CD74	0.673477225400887	0.244331062583158
ENSG00000019995	ZRANB1	0.0560592866721664	0.862354125136178
ENSG00000020129	NCDN	-0.179155618551389	0.412125874327369
ENSG00000020181	GPR124	0.936508758703772	0.14518966218092
ENSG00000020256	ZFP64	-0.112464498149129	0.712589434350638
ENSG00000020426	MNAT1	-0.175845338350832	0.543637044113453
ENSG00000020577	SAMD4A	0.465254038410379	0.04382195396767
ENSG00000020922	MRE11A	0.0251953513757568	0.923745448333488
ENSG00000021300	PLEKHB1	0.0816207123550343	0.798671976145248
ENSG00000021574	SPAST	0.0571162559398902	0.859421708397235
ENSG00000021762	OSBPL5	0.00749939887246991	0.992604842925551
ENSG00000021776	AQR	0.00892085705024043	0.976617256381483
ENSG00000021826	CPS1	0.179474219775766	0.73797407917786
ENSG00000022267	FHL1	0.0873740209905953	0.859421708397235
ENSG00000022277	RTFDC1	-0.219903973658521	0.289209682800043
ENSG00000022567	SLC45A4	-0.0261396513628346	0.965340703723995
ENSG00000022840	RNF10	-0.0868533549718637	0.688314897524944
ENSG00000022976	ZNF839	0.488296212882321	0.118338337753644
ENSG00000023041	ZDHHC6	0.0264024767318397	0.945292867932547
ENSG00000023171	GRAMD1B	0.912054514410991	0.271953205884736
ENSG00000023191	RNH1	-0.149682596465148	0.500164571895967
ENSG00000023228	NDUFS1	-0.138239303178547	0.436086714842475
ENSG00000023287	RB1CC1	0.00048620299315583	0.998558818763622
ENSG00000023318	ERP44	-0.00838454423843655	0.983123843741902
ENSG00000023330	ALAS1	-0.167990288529152	0.506160764756285
ENSG00000023516	AKAP11	-0.0287189768036844	0.909714251431288
ENSG00000023572	GLRX2	-0.123162618805818	0.7631596176283
ENSG00000023608	SNAPC1	-0.0421117545412683	0.938721348658683
ENSG00000023697	DERA	-0.112696894170323	0.780276110858496
ENSG00000023734	STRAP	-0.373666327498045	0.0306370023474192
ENSG00000023902	PLEKHO1	-0.118630421321824	0.66519543650808
ENSG00000023909	GCLM	0.111443837260598	0.765457828506185
ENSG00000024048	UBR2	-0.000567171223893359	0.998558818763622
ENSG00000024422	EHD2	-0.471126438685498	0.323303591481735
ENSG00000024526	DEPDC1	-0.266158608381056	0.141517603873821
ENSG00000024862	CCDC28A	-0.126606944103593	0.863104297456705
ENSG00000025039	RRAGD	0.475140268261909	0.113084188403774
ENSG00000025156	HSF2	0.012267612986538	0.976617256381483
ENSG00000025293	PHF20	-0.0223994034160909	0.93895421906183
ENSG00000025423	HSD17B6	-0.076103415949874	NA
ENSG00000025434	NR1H3	0.0932174824548806	0.919179098435302
ENSG00000025770	NCAPH2	-0.107711643268734	0.688575969464145
ENSG00000025772	TOMM34	-0.151084346979916	0.546986040792248
ENSG00000025796	SEC63	0.0164413173383222	0.943818304739466
ENSG00000025800	KPNA6	-0.210874989764514	0.271953205884736
ENSG00000026025	VIM	-0.529674104528152	0.0335439970650636
ENSG00000026036	RTEL1-TNFRSF6B	0.673896923153788	NA
ENSG00000026297	RNASET2	0.33918244621929	0.66932457937804
ENSG00000026508	CD44	0.260469272682593	NA
ENSG00000026559	KCNG1	-0.0761728179864506	0.911921416383865
ENSG00000026652	AGPAT4	0.205607949721559	0.530680716889072
ENSG00000026950	BTN3A1	0.119399493485287	0.714174918598217
ENSG00000027001	MIPEP	-0.145820570143957	0.703889644668492
ENSG00000027697	IFNGR1	0.243954857616802	0.279809429779656
ENSG00000027847	B4GALT7	0.158270696239692	0.699050961109915
ENSG00000028137	TNFRSF1B	-0.0731354028678933	0.882326021618907
ENSG00000028203	VEZT	0.0579126649888196	0.848878262149901
ENSG00000028310	BRD9	0.10820276026485	0.701054032025279
ENSG00000028528	SNX1	0.0207079933538707	0.92534092717577
ENSG00000028839	TBPL1	-0.0574520639786013	0.913177519382254
ENSG00000029153	ARNTL2	0.261920006551758	0.352200499201173
ENSG00000029363	BCLAF1	-0.0945579440412343	0.541210253457955
ENSG00000029364	SLC39A9	-0.0897031692472949	0.724683289133671
ENSG00000029534	ANK1	0.821902875910232	NA
ENSG00000029639	TFB1M	0.0191721748339596	0.970447954295299
ENSG00000029725	RABEP1	-0.0132332528298476	0.957857740601455
ENSG00000029993	HMGB3	-0.262026044848263	0.239363579066374
ENSG00000030066	NUP160	0.00268532013634746	0.991749343395848
ENSG00000030110	BAK1	-0.151639961641849	0.765875173451531
ENSG00000030419	IKZF2	-0.268577305841887	0.605705871467435
ENSG00000030582	GRN	0.232412509160204	0.131600963381578
ENSG00000031003	FAM13B	0.391882545599465	0.159614797111542
ENSG00000031081	ARHGAP31	-0.0220507089042583	0.931078314682487
ENSG00000031691	CENPQ	-0.0995736488148171	0.842255931384789
ENSG00000031698	SARS	-0.199608477077265	0.231521326375558
ENSG00000031823	RANBP3	0.0329830654175732	0.901296410042365
ENSG00000032219	ARID4A	0.0397222758743959	0.897128743592424
ENSG00000032389	TSSC1	0.0580876099735843	0.85880617428521
ENSG00000032444	PNPLA6	-0.0808600004440021	0.7232999076228
ENSG00000032742	IFT88	0.114332298296928	0.751003376820697
ENSG00000033011	ALG1	-0.164763711992009	0.57346114381666
ENSG00000033030	ZCCHC8	0.0692487951284249	0.852567275239697
ENSG00000033050	ABCF2	-0.291415089158253	0.143463412510225
ENSG00000033100	CHPF2	0.292048734734899	0.378190813222791
ENSG00000033170	FUT8	-0.079174219634296	0.755204994349841
ENSG00000033178	UBA6	-0.00716758365030999	0.982643443141971
ENSG00000033327	GAB2	0.280223311879526	0.0440978435045346
ENSG00000033627	ATP6V0A1	0.161173037284846	0.489955227858047
ENSG00000033800	PIAS1	0.0917952544444087	0.738250604563204
ENSG00000033867	SLC4A7	0.19414757890483	0.271997584063209
ENSG00000034053	APBA2	0.15708473728357	0.37674657133016
ENSG00000034063	UHRF1	-0.2057542729019	0.203417546729591
ENSG00000034152	MAP2K3	-0.307397259419071	0.229849534516491
ENSG00000034510	TMSB10	-0.184148967459097	0.497065121158957
ENSG00000034533	ASTE1	0.0854414961880642	0.895350129966706
ENSG00000034677	RNF19A	0.0987436373016394	0.769405945150748
ENSG00000034693	PEX3	-0.14730207119561	0.767419262068452
ENSG00000034713	GABARAPL2	-0.20395379812149	0.472871062852622
ENSG00000035115	SH3YL1	0.365834166781816	0.261422409832093
ENSG00000035141	FAM136A	-0.286366176136574	0.208150689349449
ENSG00000035403	VCL	-0.0361122023893648	0.885861653093593
ENSG00000035499	DEPDC1B	-0.139493016647133	0.589219316874687
ENSG00000035664	DAPK2	0.598618598744608	NA
ENSG00000035681	NSMAF	-0.000728460934811795	0.998558818763622
ENSG00000035687	ADSS	-0.0823204362289932	0.714383280909212
ENSG00000035862	TIMP2	0.407572562033322	0.0218075164087094
ENSG00000035928	RFC1	-0.111220755251244	0.613209996027266
ENSG00000036054	TBC1D23	-0.214122297191061	0.438356129401642
ENSG00000036257	CUL3	-0.0991775433155868	0.593118141563832
ENSG00000036448	MYOM2	0.135418896978628	NA
ENSG00000036549	ZZZ3	0.000999907301225511	0.997323663314871
ENSG00000036672	USP2	0.294658143186266	0.286780883014045
ENSG00000037042	TUBG2	0.201103522332571	0.677669461103227
ENSG00000037241	RPL26L1	-0.334585254073424	0.223738831938838
ENSG00000037280	FLT4	0.190335604528416	0.769783195270925
ENSG00000037474	NSUN2	-0.155231912895264	0.316710689595624
ENSG00000037637	FBXO42	-0.0121594459974999	0.982018399802298
ENSG00000037749	MFAP3	-0.0444014901650598	0.880948099656553
ENSG00000037757	MRI1	0.035010120637181	0.934085007975475
ENSG00000037897	METTL1	-0.138810641174994	0.769333316322194
ENSG00000038002	AGA	-0.243080618619555	0.45701813365976
ENSG00000038210	PI4K2B	0.227891925257088	0.455865342612596
ENSG00000038219	BOD1L1	0.157976001054699	0.299119330269934
ENSG00000038274	MAT2B	-0.294803337897141	0.103932018209842
ENSG00000038358	EDC4	-0.056299212172358	0.813519753652916
ENSG00000038382	TRIO	0.23913900257322	0.227988128761927
ENSG00000038427	VCAN	0.0840586255767912	0.643819851692256
ENSG00000038532	CLEC16A	0.0405394803319361	0.881741425806454
ENSG00000039123	SKIV2L2	-0.128620154898502	0.455865342612596
ENSG00000039319	ZFYVE16	0.254278836026276	0.2071088232989
ENSG00000039523	FAM65A	-0.00114465435894348	0.997434420559963
ENSG00000039560	RAI14	-0.199875260973328	0.219708373643621
ENSG00000039650	PNKP	0.251551388207561	0.405114481524927
ENSG00000040199	PHLPP2	0.239607436204633	0.347196531819798
ENSG00000040275	SPDL1	-0.190751920305262	0.296908098290368
ENSG00000040341	STAU2	0.144280429659565	0.577935187511793
ENSG00000040487	PQLC2	-0.120778946339819	0.817511042040667
ENSG00000040531	CTNS	0.155514045745666	0.670545445511333
ENSG00000040608	RTN4R	0.106050220881965	0.917768962268922
ENSG00000040633	PHF23	-0.162567573550193	0.453505237849708
ENSG00000040933	INPP4A	0.186638915138073	0.406537391603584
ENSG00000041357	PSMA4	-0.323472483341594	0.0691063063807877
ENSG00000041515	MYO16	-0.371965793800388	0.361420253703813
ENSG00000041802	LSG1	-0.306120446361633	0.0830103283740503
ENSG00000041880	PARP3	0.167190420256128	0.884413347203263
ENSG00000041982	TNC	-1.21006613432441	2.3608781871279e-17
ENSG00000041988	THAP3	0.063814659908228	0.906651053717933
ENSG00000042088	TDP1	0.0573007063243682	0.889296835287905
ENSG00000042317	SPATA7	-0.21333540758828	NA
ENSG00000042429	MED17	0.104634250834072	0.659588599853824
ENSG00000042445	RETSAT	0.178777121423023	0.622004622603339
ENSG00000042753	AP2S1	-0.288378520136707	0.3429470388813
ENSG00000043093	DCUN1D1	-0.0261755775554464	0.940772149346743
ENSG00000043143	PHF15	0.499034457243032	0.105402241139202
ENSG00000043514	TRIT1	0.130646586453416	0.573137881606984
ENSG00000044090	CUL7	0.387805989541227	0.315956929715828
ENSG00000044115	CTNNA1	-0.228277122352077	0.150438619727715
ENSG00000044446	PHKA2	0.147836064640884	0.688314897524944
ENSG00000044459	CNTLN	0.445158571246726	0.0299688623641738
ENSG00000044524	EPHA3	0.20830085894604	0.274717287845256
ENSG00000044574	HSPA5	-0.206781978400766	0.20741047360687
ENSG00000046604	DSG2	-0.0229321124851199	0.92531602958736
ENSG00000046647	GEMIN8	-0.0861802293067559	0.846471328027784
ENSG00000046651	OFD1	0.262645996258289	0.333259175901333
ENSG00000046653	GPM6B	0.0361505094483325	0.869953305230114
ENSG00000047056	WDR37	0.308141253173604	0.459898326852552
ENSG00000047188	YTHDC2	0.201264883538097	0.432380331175134
ENSG00000047230	CTPS2	-0.00514083253874081	0.988237953660436
ENSG00000047249	ATP6V1H	-0.0586405509497004	0.885851118914049
ENSG00000047315	POLR2B	-0.0914832909870109	0.691590202046645
ENSG00000047346	FAM214A	0.408444241044834	0.20739347373796
ENSG00000047365	ARAP2	0.33468935381879	0.221055867272681
ENSG00000047410	TPR	0.0278640036836311	0.885421173587756
ENSG00000047578	KIAA0556	0.122734364161152	0.65207684158569
ENSG00000047579	DTNBP1	-0.0777002434790775	0.866556125952986
ENSG00000047621	C12orf4	0.152454580668872	0.678719594127627
ENSG00000047634	SCML1	0.682180565276919	0.333089928251201
ENSG00000047644	WWC3	0.210026325862789	0.269646896326021
ENSG00000047662	FAM184B	0.0741229186696175	NA
ENSG00000047849	MAP4	0.0228610176864352	0.925531622274153
ENSG00000047932	GOPC	-0.0535047470947209	0.823023226192533
ENSG00000048028	USP28	-0.116407289580006	0.713906848673407
ENSG00000048052	HDAC9	0.129678753515911	0.512605255731269
ENSG00000048140	TSPAN17	-0.019537972949956	0.969308544330412
ENSG00000048162	NOP16	-0.338109904265778	0.238234081608618
ENSG00000048342	CC2D2A	0.0587215986746973	0.845221004975896
ENSG00000048392	RRM2B	-0.0510276953339344	0.891664638701737
ENSG00000048405	ZNF800	0.162872859536703	0.519782598482668
ENSG00000048471	SNX29	0.153493838220272	0.643819851692256
ENSG00000048544	MRPS10	-0.335279601338108	0.14191430326134
ENSG00000048649	RSF1	0.0612070482503138	0.764036256600527
ENSG00000048707	VPS13D	0.0739873415353321	0.740713730404567
ENSG00000048740	CELF2	0.246341139366745	0.200070454229142
ENSG00000048828	FAM120A	-0.189116936790952	0.229092005222593
ENSG00000048991	R3HDM1	-0.0913580477199833	0.640102924890381
ENSG00000049089	COL9A2	-0.00136827120924932	0.99806717469265
ENSG00000049130	KITLG	-0.358951838042887	0.346570524971122
ENSG00000049167	ERCC8	0.144267654138585	0.66703577285041
ENSG00000049192	ADAMTS6	0.421355951743279	0.496594759178251
ENSG00000049239	H6PD	0.264245166261367	0.450880378724269
ENSG00000049245	VAMP3	-0.117246820479484	0.714921208647405
ENSG00000049246	PER3	0.332736181309191	0.0785533366228412
ENSG00000049323	LTBP1	0.484481612972199	0.05604029162622
ENSG00000049449	RCN1	-0.145526575442411	0.396601694407815
ENSG00000049541	RFC2	-0.393424327190397	0.0501040670146993
ENSG00000049618	ARID1B	0.0904811004017024	0.562028818635392
ENSG00000049656	CLPTM1L	-0.20857667196783	0.272345509744779
ENSG00000049759	NEDD4L	-0.196678312023356	0.312898751994709
ENSG00000049769	PPP1R3F	0.0783493617322973	0.922731708190221
ENSG00000049860	HEXB	-0.139155208713965	0.561196183829754
ENSG00000049883	PTCD2	0.0114777008801366	0.982715279845862
ENSG00000050130	JKAMP	0.162873443110818	0.668069542030146
ENSG00000050165	DKK3	0.396645399440229	0.586149181844886
ENSG00000050344	NFE2L3	-0.110793688866307	0.781222231397366
ENSG00000050393	MCUR1	-0.0722170083625159	0.833765259233198
ENSG00000050405	LIMA1	-0.192636392307693	0.152638417328126
ENSG00000050426	LETMD1	0.0301119196350484	0.953018133145941
ENSG00000050438	SLC4A8	-0.214942647986888	0.790215668889864
ENSG00000050555	LAMC3	-0.428432927384035	0.294808198466748
ENSG00000050628	PTGER3	0.251891689898064	NA
ENSG00000050748	MAPK9	-0.0419046827846319	0.887804541129173
ENSG00000050820	BCAR1	0.0653150982625697	0.774005096496124
ENSG00000051009	FAM160A2	0.346472140287562	0.375903024491614
ENSG00000051108	HERPUD1	-0.035836463376927	0.927089651350574
ENSG00000051128	HOMER3	0.12225316933005	0.855648750808247
ENSG00000051180	RAD51	-0.0874586176866502	0.831139235308653
ENSG00000051341	POLQ	0.162540515707028	0.642494710487718
ENSG00000051382	PIK3CB	0.136249350141329	0.656983366020706
ENSG00000051596	THOC3	-0.258073377764922	0.304663170503847
ENSG00000051620	HEBP2	-0.5949771390908	0.186907067763588
ENSG00000051825	MPHOSPH9	0.0990211582303787	0.718177885338068
ENSG00000052126	PLEKHA5	0.0946195273173513	0.756147440165462
ENSG00000052723	SIKE1	-0.106385892773464	0.629572920121161
ENSG00000052749	RRP12	-0.206142137814571	0.333644840398624
ENSG00000052795	FNIP2	-0.0344716203619293	0.9033639552226
ENSG00000052802	MSMO1	0.151785825547695	0.491276368860668
ENSG00000052841	TTC17	0.361126469619288	0.150446300320661
ENSG00000053254	FOXN3	0.11629193987694	0.513786090094522
ENSG00000053371	AKR7A2	-0.326576946478525	0.236328086721424
ENSG00000053372	MRTO4	-0.352324748560367	0.0407898540703944
ENSG00000053501	USE1	-0.208659259510011	0.504707252688505
ENSG00000053747	LAMA3	1.20352281123313	NA
ENSG00000053770	AP5M1	0.0530827990477966	0.883750464427278
ENSG00000053900	ANAPC4	0.244480519155379	0.410512936567686
ENSG00000054116	TRAPPC3	-0.12155641978894	0.742016005670217
ENSG00000054118	THRAP3	-0.174218214323338	0.315956929715828
ENSG00000054148	PHPT1	-0.24461557545524	0.446632974437399
ENSG00000054267	ARID4B	0.0738528820139359	0.65207684158569
ENSG00000054277	OPN3	0.0030081907428599	0.99363378142572
ENSG00000054282	SDCCAG8	0.257830818604694	0.230920563384543
ENSG00000054392	HHAT	0.597665116722089	NA
ENSG00000054523	KIF1B	0.0490039713746971	0.803271117363555
ENSG00000054598	FOXC1	-0.432419069690712	0.507697573745673
ENSG00000054611	TBC1D22A	0.183513496751434	0.551476745384088
ENSG00000054654	SYNE2	0.470470169719043	0.0209063009691649
ENSG00000054690	PLEKHH1	0.915139980567006	3.23375408722097e-07
ENSG00000054793	ATP9A	0.314285259542953	0.126575822524982
ENSG00000054965	FAM168A	0.0321233070115883	0.901633397229992
ENSG00000054967	RELT	0.00269344165481497	0.994782019650042
ENSG00000055044	NOP58	-0.151582958677601	0.381877972715039
ENSG00000055070	SZRD1	-0.0505479976877526	0.867100260220101
ENSG00000055118	KCNH2	0.212262805052612	0.465704162493323
ENSG00000055130	CUL1	-0.0814175183189367	0.721269974752834
ENSG00000055147	FAM114A2	-0.165461803933752	0.446458077294911
ENSG00000055163	CYFIP2	-0.0667778082436873	0.837411833164843
ENSG00000055208	TAB2	-0.0503106938900744	0.840182915076084
ENSG00000055211	GINM1	0.0298763828386508	0.944632040801717
ENSG00000055332	EIF2AK2	-0.0626206136624633	0.778320819494022
ENSG00000055483	USP36	0.0700244697216389	0.792643198112857
ENSG00000055609	KMT2C	0.301585792129138	0.167386034489221
ENSG00000055732	MCOLN3	0.553605576608023	NA
ENSG00000055917	PUM2	0.102313507966444	0.500425533229592
ENSG00000055950	MRPL43	-0.421318597815131	0.10728991936656
ENSG00000056050	C4orf27	-0.251631126467983	0.424090669767377
ENSG00000056097	ZFR	-0.157351927858699	0.26348160763779
ENSG00000056277	ZNF280C	0.082881281457243	0.84733463596997
ENSG00000056487	PHF21B	0.694456281742068	0.103932018209842
ENSG00000056586	RC3H2	-0.0141585071943138	0.952939611457347
ENSG00000056661	PCGF2	0.0412932082929753	0.878182553800358
ENSG00000056736	IL17RB	-0.344060974879103	NA
ENSG00000056972	TRAF3IP2	0.644631692314106	0.252254730158393
ENSG00000056998	GYG2	0.621711055960371	0.0261206259398271
ENSG00000057019	DCBLD2	0.0849464501509184	0.705998109323628
ENSG00000057252	SOAT1	0.143953551983725	0.458173128383212
ENSG00000057294	PKP2	0.0151925851311137	0.970461314372947
ENSG00000057608	GDI2	-0.245686306641708	0.143843577623129
ENSG00000057663	ATG5	0.0299222816505835	0.94278949892038
ENSG00000057704	TMCC3	-0.130953620898889	0.622900900432848
ENSG00000057757	PITHD1	-0.298877661869638	0.179571681801054
ENSG00000057935	MTA3	0.12177371513155	0.794173153733124
ENSG00000058056	USP13	0.0108674681886263	0.971838710035382
ENSG00000058063	ATP11B	0.0834330220438373	0.698921082902786
ENSG00000058091	CDK14	-0.046834679144199	0.893653751903538
ENSG00000058262	SEC61A1	0.0185582999095722	0.940772149346743
ENSG00000058272	PPP1R12A	0.0923647770701194	0.623644855787219
ENSG00000058335	RASGRF1	0.700768144381365	0.271953205884736
ENSG00000058404	CAMK2B	1.01993180463419	NA
ENSG00000058453	CROCC	0.252427774043666	0.494015806456993
ENSG00000058600	POLR3E	-0.0278924534014123	0.929036347212035
ENSG00000058668	ATP2B4	0.514694363749007	0.0012105205945262
ENSG00000058673	ZC3H11A	0.0482232465679039	0.804923160106027
ENSG00000058729	RIOK2	-0.301808565440641	0.191122969183724
ENSG00000058799	YIPF1	0.0372663868230493	0.946831959712617
ENSG00000058804	NDC1	-0.0738962265605805	0.747830497613615
ENSG00000058866	DGKG	-0.213415757197248	NA
ENSG00000059122	FLYWCH1	0.0768752535979786	0.83865842594629
ENSG00000059145	UNKL	0.379569399734418	0.412497922522708
ENSG00000059377	TBXAS1	0.443671050431345	0.00334398121672395
ENSG00000059378	PARP12	0.228675154279547	0.479974395379819
ENSG00000059573	ALDH18A1	-0.10443077467533	0.611934917483043
ENSG00000059588	TARBP1	0.346674016079546	0.143368682308841
ENSG00000059691	PET112	-0.114978773182813	0.708481986930583
ENSG00000059728	MXD1	0.498569108682646	0.0957930772306097
ENSG00000059758	CDK17	0.0717967337837745	0.776097702020042
ENSG00000059769	DNAJC25	0.216248414059599	0.742722478251987
ENSG00000059804	SLC2A3	-0.952380127654027	NA
ENSG00000059915	PSD	0.124113982322931	NA
ENSG00000060069	CTDP1	-0.163864494274563	0.42781944486315
ENSG00000060138	YBX3	-0.251496633721792	0.115137655985852
ENSG00000060237	WNK1	-0.0439946458897095	0.811088886578138
ENSG00000060339	CCAR1	0.0466167381882836	0.83334947532775
ENSG00000060491	OGFR	0.0291295255242767	0.925531622274153
ENSG00000060642	PIGV	-0.419936410705108	0.463808598551235
ENSG00000060656	PTPRU	-0.127617304841009	0.806803468262253
ENSG00000060688	SNRNP40	-0.157825069223432	0.458011745108749
ENSG00000060709	RIMBP2	0.380371690478178	0.584784999624306
ENSG00000060718	COL11A1	-0.437775452766967	0.0341006949128684
ENSG00000060749	QSER1	0.00961618617973381	0.972121196915019
ENSG00000060762	MPC1	-0.366370215521396	0.310493882453065
ENSG00000060971	ACAA1	-0.124130616794433	0.663107942594571
ENSG00000060982	BCAT1	-0.199450852279088	0.286647139009856
ENSG00000061273	HDAC7	0.262823144772788	0.347853597058653
ENSG00000061337	LZTS1	0.218719813996722	0.490577257728178
ENSG00000061676	NCKAP1	0.117281569932856	0.527801308086578
ENSG00000061794	MRPS35	-0.272410320205174	0.191122969183724
ENSG00000061918	GUCY1B3	-0.258428372731822	0.645851993838684
ENSG00000061936	SFSWAP	0.204904583647285	0.39882749244757
ENSG00000061938	TNK2	0.38857497501421	0.142788300832452
ENSG00000061987	MON2	0.22191391078047	0.386652486015542
ENSG00000062194	GPBP1	-0.0426765178738021	0.866107483105176
ENSG00000062282	DGAT2	0.385489784697504	NA
ENSG00000062370	ZNF112	0.340881153489561	0.55120655398975
ENSG00000062485	CS	-0.145967091032202	0.400246493810924
ENSG00000062598	ELMO2	0.0321921979799786	0.917091140804891
ENSG00000062650	WAPAL	-0.11469281983202	0.545308453895772
ENSG00000062716	VMP1	-0.00444495470771312	0.991148348414711
ENSG00000062725	APPBP2	-0.00342479082070322	0.991456339820426
ENSG00000062822	POLD1	0.0486667350410945	0.844353740849261
ENSG00000063046	EIF4B	-0.0751516044316538	0.754485694147603
ENSG00000063169	GLTSCR1	-0.108424315510223	0.742674618071234
ENSG00000063176	SPHK2	-0.131352317541777	0.687786909585611
ENSG00000063177	RPL18	-0.270880841071377	0.134631713382521
ENSG00000063180	CA11	0.651567025365304	NA
ENSG00000063241	ISOC2	-0.0602121155271046	0.885421173587756
ENSG00000063244	U2AF2	-0.0808157258308732	0.688314897524944
ENSG00000063245	EPN1	-0.108401640189908	0.645320324129843
ENSG00000063322	MED29	-0.104713352503816	0.750108345969601
ENSG00000063587	ZNF275	-0.0744416924114498	0.824991076498066
ENSG00000063601	MTMR1	-0.101388313310195	0.745639859456814
ENSG00000063660	GPC1	-0.174561657913597	0.340190149275796
ENSG00000063761	ADCK1	0.278496524492508	0.45392147932352
ENSG00000063854	HAGH	-0.0988905395667291	0.739671357130649
ENSG00000063978	RNF4	0.100273728939049	0.6319929771128
ENSG00000064042	LIMCH1	-0.169330868729455	0.437874589331885
ENSG00000064102	ASUN	-0.109586922721739	0.597064770043976
ENSG00000064115	TM7SF3	0.188610640510942	0.25378013377392
ENSG00000064199	SPA17	0.130333026960142	0.894025789104415
ENSG00000064225	ST3GAL6	0.701985764615353	0.0067674786624062
ENSG00000064300	NGFR	-0.55328845407922	1.65250088000236e-06
ENSG00000064309	CDON	-0.0720758614786089	0.857723980857931
ENSG00000064313	TAF2	0.101280949202798	0.636621410979995
ENSG00000064393	HIPK2	0.00213406025806499	0.99451196057839
ENSG00000064419	TNPO3	-0.0984098181092782	0.622900900432848
ENSG00000064490	RFXANK	0.021556903216693	0.969308544330412
ENSG00000064545	TMEM161A	0.230616218572599	0.47007586812783
ENSG00000064547	LPAR2	1.41428219125489	NA
ENSG00000064601	CTSA	-0.160630009405126	0.389558558254788
ENSG00000064607	SUGP2	0.194489931239125	0.461833053780122
ENSG00000064651	SLC12A2	0.230052223561971	0.170969544984947
ENSG00000064652	SNX24	0.189745406788312	0.599236994490296
ENSG00000064666	CNN2	-0.430835333308324	0.0108663863423246
ENSG00000064687	ABCA7	1.02731372231132	0.0105591185267455
ENSG00000064692	SNCAIP	0.683131307379439	0.108519507659102
ENSG00000064703	DDX20	-0.299136364745047	0.207808096440776
ENSG00000064726	BTBD1	-0.0759263124671658	0.803105233382819
ENSG00000064763	FAR2	0.082721921656524	0.882245809000428
ENSG00000064787	BCAS1	-0.228424192125615	0.0999861847665836
ENSG00000064886	CHI3L2	-0.019350296485937	0.980247807479865
ENSG00000064932	SBNO2	0.14632332754174	0.498047135703448
ENSG00000064933	PMS1	-0.0390229932264372	0.909714251431288
ENSG00000064961	HMG20B	-0.0892479116023405	0.756147440165462
ENSG00000064989	CALCRL	-0.11277873540103	0.839116197023838
ENSG00000064995	TAF11	-0.167259257302894	0.57073805559552
ENSG00000064999	ANKS1A	0.0229198176239061	0.934044895254273
ENSG00000065000	AP3D1	-0.0330821797319185	0.894025789104415
ENSG00000065029	ZNF76	0.112821902781959	0.741742276686617
ENSG00000065054	SLC9A3R2	-0.00488301028126692	0.993248350145187
ENSG00000065057	NTHL1	-0.216381223898774	0.486504321893127
ENSG00000065060	UHRF1BP1	0.0519452018722445	0.821015439787518
ENSG00000065135	GNAI3	-0.223532062826268	0.281785385293752
ENSG00000065150	IPO5	-0.189339296547511	0.252645398482888
ENSG00000065154	OAT	0.144113509058581	0.592891190059657
ENSG00000065183	WDR3	-0.177460416072184	0.248534785024332
ENSG00000065243	PKN2	-0.0857516431001324	0.692944037019114
ENSG00000065268	WDR18	-0.16266994247624	0.509717662761306
ENSG00000065308	TRAM2	-0.253566537502765	0.239363579066374
ENSG00000065320	NTN1	-0.23677456670682	0.378190813222791
ENSG00000065328	MCM10	-0.286808098205147	0.0777475329974378
ENSG00000065357	DGKA	0.261493846169709	0.566197488969201
ENSG00000065361	ERBB3	0.0888929925608606	0.557253585164184
ENSG00000065413	ANKRD44	0.407451582971555	0.15470539428155
ENSG00000065427	KARS	-0.32945934089978	0.0350947777678814
ENSG00000065457	ADAT1	-0.0138498449608202	0.970447954295299
ENSG00000065485	PDIA5	-0.01483278928603	0.980204301214268
ENSG00000065491	TBC1D22B	-0.0854216292327717	0.857684225243261
ENSG00000065518	NDUFB4	-0.370330884015931	0.223474540188128
ENSG00000065526	SPEN	0.0606065565134321	0.727726696806527
ENSG00000065534	MYLK	0.181354896967439	0.558513840081692
ENSG00000065548	ZC3H15	-0.202454315402774	0.155506007148918
ENSG00000065559	MAP2K4	-0.223719304723691	0.396601694407815
ENSG00000065600	TMEM206	-0.108695244513691	0.62318467030872
ENSG00000065609	SNAP91	1.15021407182732	NA
ENSG00000065613	SLK	0.000142489674008125	0.999522816913759
ENSG00000065615	CYB5R4	0.283054954230276	0.247313561905122
ENSG00000065665	SEC61A2	0.131349110615672	0.840182915076084
ENSG00000065675	PRKCQ	-0.135518847510772	NA
ENSG00000065717	TLE2	0.25517858022852	0.167386034489221
ENSG00000065802	ASB1	0.151351525003453	0.575426754840154
ENSG00000065809	FAM107B	-0.181443101230352	0.275365955437514
ENSG00000065882	TBC1D1	-0.00904472494980739	0.977708547080642
ENSG00000065883	CDK13	-0.0711931376855443	0.760458519554171
ENSG00000065911	MTHFD2	-0.0851549832791706	0.656280608832172
ENSG00000065923	SLC9A7	0.337706269407857	0.352200499201173
ENSG00000065970	FOXJ2	-0.0303166165162264	0.945292867932547
ENSG00000065978	YBX1	-0.314130819768169	0.078947924604769
ENSG00000065989	PDE4A	-0.019379606317584	0.966085606187816
ENSG00000066027	PPP2R5A	0.091524195750693	0.7232999076228
ENSG00000066044	ELAVL1	-0.191239300287197	0.265913894326507
ENSG00000066056	TIE1	0.629557127127256	0.102418362940361
ENSG00000066084	DIP2B	0.215670739895133	0.139794618145451
ENSG00000066117	SMARCD1	-0.252221464028309	0.131289058614281
ENSG00000066135	KDM4A	0.0681111540084883	0.739841286091368
ENSG00000066136	NFYC	-0.0549136849459071	0.848147700962575
ENSG00000066279	ASPM	0.0821731752619883	0.714174918598217
ENSG00000066322	ELOVL1	0.108483570852619	0.701187612913006
ENSG00000066379	ZNRD1	-0.680646719389233	0.16193623090905
ENSG00000066422	ZBTB11	0.0087132299644457	0.978850824632521
ENSG00000066427	ATXN3	0.0222073672695055	0.958634361808134
ENSG00000066455	GOLGA5	-0.120006617598033	0.616221036973161
ENSG00000066468	FGFR2	0.474893535007155	0.000221939271284487
ENSG00000066557	LRRC40	-0.320663723991678	0.269409465146443
ENSG00000066583	ISOC1	-0.295616375710666	0.316710689595624
ENSG00000066629	EML1	0.053338483393132	0.929036347212035
ENSG00000066651	TRMT11	0.281793070723583	0.446812852591119
ENSG00000066654	THUMPD1	-0.0173635062834477	0.958829426695209
ENSG00000066697	MSANTD3	-0.0976977115531739	0.836510553721532
ENSG00000066739	ATG2B	0.103381980216788	0.563507658919739
ENSG00000066777	ARFGEF1	0.13001663124113	0.557253585164184
ENSG00000066827	ZFAT	0.176289644417343	0.49555967725505
ENSG00000066855	MTFR1	-0.0972590324448521	0.739382596960817
ENSG00000066923	STAG3	0.312830353293209	NA
ENSG00000066926	FECH	0.0343561708309812	0.928353625884959
ENSG00000066933	MYO9A	0.344908210951933	0.101417265046318
ENSG00000067057	PFKP	-0.160527822977746	0.457331055787823
ENSG00000067064	IDI1	0.0720439291464464	0.777827996526774
ENSG00000067066	SP100	0.139645009446052	0.878934720618227
ENSG00000067082	KLF6	0.430301285032841	0.0436355176704659
ENSG00000067113	PPAP2A	-0.23328326653978	0.489809037069103
ENSG00000067141	NEO1	0.00978684664725219	0.974447848546996
ENSG00000067167	TRAM1	0.0412516277460937	0.900780872481041
ENSG00000067177	PHKA1	0.11261713847963	0.732435712158704
ENSG00000067182	TNFRSF1A	-0.42740611266755	0.281192009589143
ENSG00000067191	CACNB1	0.4593752382609	0.282574384618201
ENSG00000067208	EVI5	0.107112083644546	0.6084607904154
ENSG00000067221	STOML1	-0.034478382487014	0.969546322138374
ENSG00000067225	PKM	-0.246457993168682	0.223474540188128
ENSG00000067248	DHX29	-0.153692304574547	0.375167125451845
ENSG00000067334	DNTTIP2	-0.254142733549316	0.249003522077895
ENSG00000067365	METTL22	0.0964830775528362	0.824712302413657
ENSG00000067369	TP53BP1	0.0591324249809907	0.749269500931675
ENSG00000067445	TRO	0.252509034946698	0.262507146434946
ENSG00000067533	RRP15	-0.11084101707614	0.623176141454105
ENSG00000067560	RHOA	-0.131873411215889	0.534757800955922
ENSG00000067596	DHX8	-0.144954668408976	0.470673054760667
ENSG00000067601	PMS2P4	0.20626359113882	NA
ENSG00000067606	PRKCZ	0.345887368996079	0.318024531940094
ENSG00000067704	IARS2	-0.12208227762636	0.512940626643612
ENSG00000067715	SYT1	0.180721360960082	NA
ENSG00000067798	NAV3	-0.345802124583496	0.0591457217816106
ENSG00000067829	IDH3G	-0.114247507785577	0.675574780269428
ENSG00000067836	ROGDI	-0.160353902338469	0.740876157707201
ENSG00000067840	PDZD4	0.187431589558363	0.662780240903894
ENSG00000067900	ROCK1	-0.0779992119177653	0.640102924890381
ENSG00000067955	CBFB	-0.0368070952756912	0.885683861817831
ENSG00000067992	PDK3	-0.150896493769672	0.688878376043971
ENSG00000068001	HYAL2	-0.0307523986167797	0.944956237176729
ENSG00000068024	HDAC4	0.130686068773104	0.461833053780122
ENSG00000068028	RASSF1	0.0541930951859071	0.926006448312419
ENSG00000068078	FGFR3	0.349282208970278	0.512067617567101
ENSG00000068079	IFI35	-0.258245135128099	NA
ENSG00000068097	HEATR6	0.0439203162835828	0.888294518412099
ENSG00000068120	COASY	-0.114460725795392	0.6485793061334
ENSG00000068137	PLEKHH3	0.128421603496251	0.712622339554296
ENSG00000068305	MEF2A	0.0254002039927159	0.930645329231973
ENSG00000068308	OTUD5	-0.0266328299283052	0.923310434751376
ENSG00000068323	TFE3	0.165092798397872	0.584019072917364
ENSG00000068354	TBC1D25	0.0723611222000335	0.871553633424836
ENSG00000068366	ACSL4	0.0367083245603199	0.888915451572642
ENSG00000068383	INPP5A	-0.110882544143704	0.811876215369023
ENSG00000068394	GPKOW	-0.218543237957325	0.494924508965054
ENSG00000068400	GRIPAP1	0.0530979608905802	0.832239262528497
ENSG00000068438	FTSJ1	-0.145240751348535	0.583669307596446
ENSG00000068489	PRR11	-0.102284743393404	0.634024468780537
ENSG00000068615	REEP1	0.178302427795021	0.737617959284629
ENSG00000068650	ATP11A	0.289275855544352	0.0568556421733612
ENSG00000068654	POLR1A	-0.0480153378867333	0.798961204392478
ENSG00000068697	LAPTM4A	-0.218577333164275	0.636621410979995
ENSG00000068724	TTC7A	0.216047394581725	0.722488222967115
ENSG00000068745	IP6K2	0.221422938258468	0.24652829089019
ENSG00000068784	SRBD1	0.0205007248306979	0.956432198655011
ENSG00000068793	CYFIP1	-0.0642110223974488	0.724801886593236
ENSG00000068796	KIF2A	-0.0491160861386317	0.843151260382415
ENSG00000068878	PSME4	0.0213948202334481	0.923745448333488
ENSG00000068885	IFT80	0.134228220878381	0.824464275441094
ENSG00000068903	SIRT2	-0.359600877311355	0.00369182615220784
ENSG00000068912	ERLEC1	-0.105798828154484	0.740312010649223
ENSG00000068971	PPP2R5B	0.295086610465505	0.473555516871539
ENSG00000068976	PYGM	0.626973189381996	NA
ENSG00000069011	PITX1	-0.0908569561461967	0.868544529382887
ENSG00000069020	MAST4	0.599776687668699	NA
ENSG00000069248	NUP133	-0.140739899622558	0.46317337642481
ENSG00000069275	NUCKS1	-0.226951333585822	0.204139542913186
ENSG00000069329	VPS35	-0.18956433725475	0.315152810402156
ENSG00000069345	DNAJA2	-0.227399127988789	0.180062476504599
ENSG00000069399	BCL3	-0.728815181138113	NA
ENSG00000069424	KCNAB2	0.0286797257079857	0.958570798175672
ENSG00000069482	GAL	-0.901228169346941	NA
ENSG00000069493	CLEC2D	0.842873486811483	0.37674657133016
ENSG00000069509	FUNDC1	-0.525330699517965	0.0965062212244079
ENSG00000069667	RORA	0.5351815470285	0.316258667803735
ENSG00000069702	TGFBR3	0.17977072657826	0.6319929771128
ENSG00000069712	KIAA1107	0.0947753249138037	0.925034906589242
ENSG00000069849	ATP1B3	-0.0668211697518861	0.716112856875281
ENSG00000069869	NEDD4	-0.220014926121264	0.214085706073146
ENSG00000069943	PIGB	0.0511733048955246	0.944956237176729
ENSG00000069956	MAPK6	-0.237361701096422	0.132153458518771
ENSG00000069966	GNB5	-0.0456633383037095	0.940015091632048
ENSG00000069974	RAB27A	-0.154478247679856	0.840790949398112
ENSG00000069998	CECR5	-0.192235217176075	0.366386444768682
ENSG00000070010	UFD1L	0.0663327485377522	0.822119892105576
ENSG00000070018	LRP6	0.0359264771932082	0.854316966267724
ENSG00000070047	PHRF1	0.0338239576392964	0.895454522829106
ENSG00000070061	IKBKAP	-0.16189618806066	0.397468558344677
ENSG00000070081	NUCB2	0.224745512892538	0.378031928473045
ENSG00000070087	PFN2	-0.350860772395448	0.0489756896929415
ENSG00000070159	PTPN3	0.556862960109642	0.36772011235019
ENSG00000070214	SLC44A1	0.0911756438664505	0.591743007067594
ENSG00000070269	TMEM260	0.193040738453755	0.638490550649445
ENSG00000070366	SMG6	0.201253212029909	0.331006596612883
ENSG00000070367	EXOC5	-0.11745248606987	0.537942617757507
ENSG00000070371	CLTCL1	0.176267319716753	0.688823187504562
ENSG00000070404	FSTL3	-0.187774662125451	NA
ENSG00000070413	DGCR2	0.00087881773312178	0.997434420559963
ENSG00000070423	RNF126	-0.310366952896657	0.191122969183724
ENSG00000070444	MNT	0.191014483595438	0.379924976736856
ENSG00000070476	ZXDC	0.305700425462951	0.251308876621583
ENSG00000070495	JMJD6	-0.238367436612103	0.225536554945149
ENSG00000070501	POLB	-0.213431763724297	0.683833764729715
ENSG00000070540	WIPI1	0.411896449391864	0.321523248699084
ENSG00000070601	FRMPD1	0.220557055202561	0.766350110994571
ENSG00000070610	GBA2	0.212083564349503	0.452150260898416
ENSG00000070614	NDST1	-0.0148863413463578	0.953923793125855
ENSG00000070669	ASNS	-0.222781656900253	0.279636393234763
ENSG00000070718	AP3M2	0.286567080993441	0.636376592625508
ENSG00000070756	PABPC1	-0.155833687339743	0.354806923447085
ENSG00000070761	C16orf80	-0.270166976926962	0.184657172511765
ENSG00000070770	CSNK2A2	-0.0849203191581556	0.666273981068632
ENSG00000070778	PTPN21	0.12999996562308	0.80360994168232
ENSG00000070785	EIF2B3	-0.0271217138013207	0.940015091632048
ENSG00000070814	TCOF1	-0.17443272415068	0.231128788669109
ENSG00000070831	CDC42	-0.0803622032864758	0.747974046956451
ENSG00000070882	OSBPL3	0.174174398352083	0.762934095865514
ENSG00000070950	RAD18	0.260571703940114	0.354521663390685
ENSG00000070961	ATP2B1	0.131733277639174	0.453505237849708
ENSG00000071051	NCK2	-0.157588190015	0.425633717036055
ENSG00000071054	MAP4K4	-0.0994051110808374	0.507697573745673
ENSG00000071073	MGAT4A	0.421903743995375	0.00335431913771136
ENSG00000071082	RPL31	-0.240480102541989	0.264764110949296
ENSG00000071127	WDR1	-0.127229467812798	0.442578296685712
ENSG00000071189	SNX13	0.173771777322147	0.564891102354444
ENSG00000071205	ARHGAP10	0.0782540616833297	0.860861068337321
ENSG00000071242	RPS6KA2	0.169017482744893	0.538814652072096
ENSG00000071243	ING3	0.0022908754267957	0.99583043385142
ENSG00000071246	VASH1	0.3417238163743	0.0610714683557304
ENSG00000071282	LMCD1	-0.138259590442571	0.649344950336751
ENSG00000071462	WBSCR22	-0.0957057980894169	0.671290323470778
ENSG00000071537	SEL1L	-0.0871291595532349	0.666166252176923
ENSG00000071539	TRIP13	-0.289633986450427	0.136784431373188
ENSG00000071553	ATP6AP1	0.055070181239852	0.822977768508232
ENSG00000071564	TCF3	-0.0313750990759239	0.926377464175075
ENSG00000071575	TRIB2	-0.33857046204721	0.150955210240175
ENSG00000071626	DAZAP1	0.0644661009462143	0.764036256600527
ENSG00000071655	MBD3	-0.0190385327794088	0.951489220402717
ENSG00000071794	HLTF	0.003818042966027	0.98975483182455
ENSG00000071859	FAM50A	0.110334462919722	0.601174741212553
ENSG00000071889	FAM3A	-0.0772769246578881	0.880948099656553
ENSG00000071894	CPSF1	0.0672610949945008	0.7768256449645
ENSG00000071967	CYBRD1	0.126695743235319	0.738323440287655
ENSG00000071991	CDH19	0.112283178666733	0.676054835439636
ENSG00000071994	PDCD2	-0.201465208213484	0.338312350149068
ENSG00000072042	RDH11	0.0263363814067848	0.915278502370425
ENSG00000072062	PRKACA	-0.00866608458045881	0.982173337077806
ENSG00000072071	LPHN1	0.191255699075905	0.297489153940817
ENSG00000072110	ACTN1	-0.0799632264383816	0.750108345969601
ENSG00000072121	ZFYVE26	0.227699581631733	0.254238386846336
ENSG00000072133	RPS6KA6	0.469041693112717	0.318796214020975
ENSG00000072134	EPN2	0.118282874714834	0.606973581142372
ENSG00000072135	PTPN18	-0.0813788711464853	0.809835802754948
ENSG00000072163	LIMS2	-0.588798084222876	0.2071088232989
ENSG00000072182	ASIC4	0.595763435836473	0.289276007366311
ENSG00000072195	SPEG	0.284340037954477	NA
ENSG00000072210	ALDH3A2	-0.0217468263331471	0.936365252592071
ENSG00000072274	TFRC	-0.0188579356855789	0.929060440844221
ENSG00000072310	SREBF1	1.01623987042441	6.6762226164882e-15
ENSG00000072364	AFF4	0.0521025367238404	0.769457092012005
ENSG00000072401	UBE2D1	-0.179361997378011	0.697438932689414
ENSG00000072415	MPP5	-0.13921090471796	0.431694167855565
ENSG00000072422	RHOBTB1	0.0412724679691683	0.929165207658363
ENSG00000072501	SMC1A	-0.0465370012692168	0.795739539682953
ENSG00000072506	HSD17B10	-0.448910321890257	0.0230182355852499
ENSG00000072518	MARK2	-0.021387154714639	0.930402049500469
ENSG00000072571	HMMR	-0.315000170580928	0.0544412435733914
ENSG00000072609	CHFR	0.186598431011871	0.387172080823068
ENSG00000072682	P4HA2	-0.0693752922209709	0.847631875727943
ENSG00000072736	NFATC3	-0.0467090968186632	0.850291341483421
ENSG00000072756	TRNT1	0.179547217231773	0.402135940754883
ENSG00000072778	ACADVL	-0.00576732255362664	0.987370035644548
ENSG00000072786	STK10	0.132412886639636	0.481745883161743
ENSG00000072803	FBXW11	-0.00274656264745648	0.99363378142572
ENSG00000072832	CRMP1	0.327989282385013	0.0900162523693161
ENSG00000072840	EVC	-0.0116277455334335	0.982625822028595
ENSG00000072849	DERL2	-0.0586095206499226	0.861947256100044
ENSG00000072864	NDE1	0.110872389129421	0.594830834202137
ENSG00000072954	TMEM38A	0.212046456319312	0.702931676259876
ENSG00000072958	AP1M1	-0.22092258069172	0.273486120075323
ENSG00000073008	PVR	-0.0547926220691484	0.837527811345201
ENSG00000073009	IKBKG	0.224761060359711	0.684490969893499
ENSG00000073050	XRCC1	-0.0920255413999324	0.728178136472412
ENSG00000073060	SCARB1	0.00102857582562125	0.996838032719383
ENSG00000073111	MCM2	-0.170269164185545	0.451441684521201
ENSG00000073169	SELO	0.161811827458448	0.689987706658633
ENSG00000073350	LLGL2	-0.105782959636991	NA
ENSG00000073417	PDE8A	0.392336086739326	0.0500391091298673
ENSG00000073464	CLCN4	0.413240780572939	0.364514501513234
ENSG00000073536	NLE1	-0.12685211118248	0.598347309511681
ENSG00000073578	SDHA	-0.188915019052992	0.223474540188128
ENSG00000073584	SMARCE1	0.0952932985578343	0.754201478700733
ENSG00000073605	GSDMB	0.580876842090717	0.492360338996388
ENSG00000073614	KDM5A	-0.0299903105722053	0.888316908003512
ENSG00000073670	ADAM11	0.401752388428779	NA
ENSG00000073711	PPP2R3A	-0.0322539739899516	0.977112701224775
ENSG00000073712	FERMT2	-0.194491864834279	0.238478672011672
ENSG00000073792	IGF2BP2	-0.144234017038973	0.312608130623804
ENSG00000073803	MAP3K13	-0.0928634346073484	0.80462432714027
ENSG00000073849	ST6GAL1	-0.00273284603672328	0.992821116076794
ENSG00000073861	TBX21	0.254803050537161	NA
ENSG00000073910	FRY	0.358984308642552	0.650901575557288
ENSG00000073921	PICALM	-0.167269587901726	0.408337035861774
ENSG00000073969	NSF	-0.155691063171305	0.418257114941791
ENSG00000074047	GLI2	-0.588815626291637	NA
ENSG00000074054	CLASP1	-0.0547260874349229	0.765192104918236
ENSG00000074071	MRPS34	-0.294038008566144	0.148046063775691
ENSG00000074181	NOTCH3	-0.0677599609994206	0.934082844949275
ENSG00000074201	CLNS1A	-0.167562485189739	0.352998268309637
ENSG00000074211	PPP2R2C	-0.51721411641102	NA
ENSG00000074219	TEAD2	0.139117904303682	0.783102130568525
ENSG00000074266	EED	0.0997338994253593	0.739841286091368
ENSG00000074319	TSG101	-0.2063069611003	0.448504898530381
ENSG00000074356	C17orf85	0.0707094940037565	0.713423383525378
ENSG00000074370	ATP2A3	0.193394832396756	NA
ENSG00000074416	MGLL	0.275814624104577	0.11555562757286
ENSG00000074582	BCS1L	-0.0956514518986467	0.792847807287219
ENSG00000074590	NUAK1	0.221353794762428	0.607894856198432
ENSG00000074603	DPP8	0.157735380578248	0.377443366765093
ENSG00000074621	SLC24A1	-0.15569514286617	0.70478714655213
ENSG00000074657	ZNF532	0.122317548833765	0.58568668428504
ENSG00000074695	LMAN1	-0.123963508074719	0.414212851973774
ENSG00000074696	PTPLAD1	-0.0296858846385002	0.906799487448058
ENSG00000074755	ZZEF1	0.0817279911287538	0.697614352610806
ENSG00000074800	ENO1	-0.294254568833153	0.129447377686106
ENSG00000074842	C19orf10	-0.301417480222114	0.13319085860501
ENSG00000074855	ANO8	0.367198593745687	0.168344265921161
ENSG00000074935	TUBE1	0.0676224851150865	0.913986772848508
ENSG00000074964	ARHGEF10L	0.31592345759075	0.613387190779822
ENSG00000075043	KCNQ2	0.209216815265419	0.779047466996554
ENSG00000075089	ACTR6	-0.267884913179904	0.361072529813674
ENSG00000075131	TIPIN	-0.0551993925718767	0.900771213573282
ENSG00000075142	SRI	-0.346682583290828	0.108519507659102
ENSG00000075151	EIF4G3	0.0417935919735017	0.824991076498066
ENSG00000075188	NUP37	-0.185677383355489	0.667238105644119
ENSG00000075213	SEMA3A	0.0401832601295465	0.877764963897774
ENSG00000075218	GTSE1	-0.182591953208523	0.323303591481735
ENSG00000075223	SEMA3C	-0.144068791184131	0.585007986208498
ENSG00000075234	TTC38	0.0945801606000138	0.7768256449645
ENSG00000075239	ACAT1	-0.158805360853397	0.513977990899503
ENSG00000075240	GRAMD4	-0.0670746400817592	0.854316966267724
ENSG00000075275	CELSR1	0.149543121750848	0.814181880744125
ENSG00000075292	ZNF638	0.0526157850509112	0.855142444455533
ENSG00000075303	SLC25A40	0.336883024753485	0.276074813636921
ENSG00000075336	TIMM21	-0.261091210837717	0.239869291730194
ENSG00000075340	ADD2	-0.128264453405678	0.676722447720257
ENSG00000075391	RASAL2	0.230735075344927	0.312999354926749
ENSG00000075399	VPS9D1	0.292424548101636	0.500159086058495
ENSG00000075407	ZNF37A	0.216048222535472	0.428838190072871
ENSG00000075413	MARK3	0.0199825316099682	0.950010226443819
ENSG00000075415	SLC25A3	-0.108912120437452	0.591743007067594
ENSG00000075420	FNDC3B	0.121677403786214	0.621763903248841
ENSG00000075426	FOSL2	-0.456444116511729	0.509351944411373
ENSG00000075461	CACNG4	1.41221879323628	NA
ENSG00000075539	FRYL	0.0691961655575051	0.751594790610782
ENSG00000075568	TMEM131	0.0943883751482878	0.605705871467435
ENSG00000075618	FSCN1	0.0714821474154675	0.81445736613212
ENSG00000075624	ACTB	-0.281245052581819	0.171072148370756
ENSG00000075651	PLD1	-0.0773476045350672	0.807064513373447
ENSG00000075702	WDR62	0.20340947644693	0.392947064619049
ENSG00000075711	DLG1	0.265048570131041	0.113065530633408
ENSG00000075785	RAB7A	-0.0519210198605361	0.823015979612797
ENSG00000075790	BCAP29	-0.33809450507357	0.103932018209842
ENSG00000075826	SEC31B	0.66212784428441	0.158340269054205
ENSG00000075856	SART3	-0.174726532111778	0.252254730158393
ENSG00000075884	ARHGAP15	-0.0241931446767697	NA
ENSG00000075914	EXOSC7	-0.195387814079614	0.505664919665776
ENSG00000075945	KIFAP3	-0.0927442030257772	0.769333316322194
ENSG00000075975	MKRN2	-0.139305941961942	0.532395371802823
ENSG00000076003	MCM6	-0.166716973980426	0.442578296685712
ENSG00000076043	REXO2	-0.22822936263083	0.48924575827601
ENSG00000076053	RBM7	-0.0558354667335017	0.912764929670063
ENSG00000076067	RBMS2	-0.0459083019146365	0.920444066863703
ENSG00000076108	BAZ2A	-0.0517711533882857	0.800758666141351
ENSG00000076201	PTPN23	0.0110273005348397	0.965045368280384
ENSG00000076242	MLH1	-0.100561302697715	0.623415566371963
ENSG00000076248	UNG	-0.111380849988648	0.695205595121546
ENSG00000076321	KLHL20	-0.0299192683766118	0.955061223538604
ENSG00000076351	SLC46A1	0.123363297833754	0.611025820288318
ENSG00000076356	PLXNA2	-0.228246568816675	0.440458149449176
ENSG00000076382	SPAG5	-0.136830399226774	0.455822268694969
ENSG00000076513	ANKRD13A	0.24546241151836	0.305955187457093
ENSG00000076554	TPD52	0.0256899819830777	0.940203320578446
ENSG00000076555	ACACB	0.336582290586515	0.239363579066374
ENSG00000076604	TRAF4	0.132188545963201	0.413572465743746
ENSG00000076641	PAG1	-0.107193919905007	0.595653275428119
ENSG00000076650	GPATCH1	-0.124113401313617	0.71017219638346
ENSG00000076662	ICAM3	-0.608339753042635	NA
ENSG00000076685	NT5C2	0.190537063754687	0.479974395379819
ENSG00000076706	MCAM	-0.0303662130917291	0.903390346262847
ENSG00000076716	GPC4	0.0368094056175934	0.942994299322276
ENSG00000076770	MBNL3	-0.050965495385844	0.769457092012005
ENSG00000076826	CAMSAP3	-0.439631488234219	0.587325029116805
ENSG00000076864	RAP1GAP	-0.128336348970198	0.593891074345174
ENSG00000076924	XAB2	-0.102014010371164	0.686777486897337
ENSG00000076928	ARHGEF1	0.216345320386001	0.341742256162968
ENSG00000076944	STXBP2	-0.103799881776766	0.85880617428521
ENSG00000076984	MAP2K7	-0.0724692718542304	0.764036256600527
ENSG00000077044	DGKD	0.132813594417421	0.490416446167315
ENSG00000077063	CTTNBP2	0.212046219258971	0.466185342754056
ENSG00000077097	TOP2B	0.00184822578514618	0.994782019650042
ENSG00000077147	TM9SF3	-0.124413514440943	0.446812852591119
ENSG00000077150	NFKB2	-0.0413439917304015	0.923586000410424
ENSG00000077152	UBE2T	-0.383588187237535	0.0691754762143415
ENSG00000077157	PPP1R12B	0.222383287482772	0.364073794610288
ENSG00000077232	DNAJC10	-0.0176428590740261	0.939688487422942
ENSG00000077235	GTF3C1	-0.0399327745067483	0.832239262528497
ENSG00000077254	USP33	0.0746913470714158	0.729707797420447
ENSG00000077264	PAK3	0.597810332204795	0.113084188403774
ENSG00000077279	DCX	0.287860315832319	0.207385574394935
ENSG00000077312	SNRPA	-0.170773135647903	0.513977990899503
ENSG00000077348	EXOSC5	-0.0712668348541752	0.884141385607292
ENSG00000077380	DYNC1I2	-0.216153149492973	0.151718616191294
ENSG00000077454	LRCH4	0.243819997320999	0.384417363352457
ENSG00000077458	FAM76B	0.115267585850984	0.763540184991146
ENSG00000077463	SIRT6	0.317837390879936	0.449711402185275
ENSG00000077498	TYR	1.50499357911524	NA
ENSG00000077514	POLD3	0.00909916239183815	0.977462152973462
ENSG00000077522	ACTN2	-0.0822061743054174	0.943558762813053
ENSG00000077549	CAPZB	-0.143529168188393	0.502593682466267
ENSG00000077585	GPR137B	0.334352912526751	0.328968208999878
ENSG00000077684	PHF17	0.00937959876350551	0.976843863589812
ENSG00000077713	SLC25A43	-0.178904796538677	0.646358221142615
ENSG00000077721	UBE2A	-0.230442801258685	0.318494446976275
ENSG00000077782	FGFR1	0.314147691265886	0.127211954741392
ENSG00000077809	GTF2I	0.0219413282293727	0.92191934255769
ENSG00000077942	FBLN1	0.714961116457569	0.11285850098377
ENSG00000078018	MAP2	0.0968496888023406	0.475557965505766
ENSG00000078043	PIAS2	0.0225164674717251	0.939589986919462
ENSG00000078053	AMPH	-0.13020402445632	NA
ENSG00000078061	ARAF	-0.227792769263605	0.345601948476357
ENSG00000078070	MCCC1	0.057837222077558	0.841257982968508
ENSG00000078124	ACER3	0.194840188242778	0.382967083260029
ENSG00000078140	UBE2K	-0.166745989124312	0.396601694407815
ENSG00000078142	PIK3C3	0.0422063827995378	0.896316484811517
ENSG00000078177	N4BP2	0.208088784702213	0.299144181148507
ENSG00000078237	C12orf5	-0.296374600144915	0.294077102295197
ENSG00000078246	TULP3	-0.190062992310096	0.36772011235019
ENSG00000078269	SYNJ2	0.179394240946231	0.346156445800337
ENSG00000078304	PPP2R5C	0.0752778013157518	0.688314897524944
ENSG00000078319	PMS2P1	-0.222453972333764	0.631163187569744
ENSG00000078369	GNB1	-0.21606792305768	0.25378013377392
ENSG00000078399	HOXA9	1.23090608489876	NA
ENSG00000078403	MLLT10	0.373397417354682	0.237011006443986
ENSG00000078487	ZCWPW1	0.29022274403695	0.635099706359558
ENSG00000078618	NRD1	-0.0819974564792177	0.633443625801575
ENSG00000078668	VDAC3	-0.354238116945527	0.0481231237484991
ENSG00000078674	PCM1	0.0656803837495564	0.711378505588349
ENSG00000078687	TNRC6C	0.153153427871563	0.459097339917346
ENSG00000078699	CBFA2T2	0.370865343184007	0.148645162412877
ENSG00000078747	ITCH	0.0307991220461609	0.887704043563415
ENSG00000078804	TP53INP2	-0.0839964976687894	0.91881338319337
ENSG00000078808	SDF4	-0.0444015091346159	0.857880619858728
ENSG00000078900	TP73	0.293947944475731	0.265617183540609
ENSG00000078902	TOLLIP	0.0464333273240733	0.923312598995596
ENSG00000078967	UBE2D4	-0.161702857031485	0.646726775936978
ENSG00000079102	RUNX1T1	-0.126092103375163	NA
ENSG00000079134	THOC1	0.10651950397781	0.725352525917369
ENSG00000079150	FKBP7	0.110899867575449	0.791495165199015
ENSG00000079156	OSBPL6	0.237265726505102	0.395033542521077
ENSG00000079215	SLC1A3	0.0691154239923325	0.734777786067212
ENSG00000079246	XRCC5	-0.21217182850326	0.159499628894173
ENSG00000079277	MKNK1	0.159774969513125	0.611934917483043
ENSG00000079308	TNS1	-0.0543414922527048	0.798131671037329
ENSG00000079313	REXO1	0.0432231113492862	0.860385937627083
ENSG00000079332	SAR1A	-0.226417599835647	0.404069120804766
ENSG00000079335	CDC14A	0.398907756314806	0.220172848682013
ENSG00000079337	RAPGEF3	0.508437812313315	0.484871469503944
ENSG00000079385	CEACAM1	0.165021645566086	0.822680964874982
ENSG00000079387	SENP1	-0.0152316639451536	0.966085606187816
ENSG00000079432	CIC	0.221717986571152	0.116027851951269
ENSG00000079435	LIPE	0.0399879573957507	NA
ENSG00000079459	FDFT1	0.133944788247054	0.481745883161743
ENSG00000079462	PAFAH1B3	-0.163160670522835	0.593598486249907
ENSG00000079482	OPHN1	0.379443122245427	0.195058032729888
ENSG00000079616	KIF22	-0.0938281397771719	0.659588599853824
ENSG00000079691	LRRC16A	0.897590375121342	NA
ENSG00000079739	PGM1	-0.387448511412963	0.040507635210391
ENSG00000079785	DDX1	-0.194332055331635	0.266170295021634
ENSG00000079805	DNM2	-0.0174963805837384	0.944443720337772
ENSG00000079819	EPB41L2	-0.430694057519877	0.0105561986495024
ENSG00000079841	RIMS1	1.2693994857112	NA
ENSG00000079950	STX7	0.263160538784198	0.345336639127641
ENSG00000079974	RABL2B	-0.393868620387453	0.437747450288814
ENSG00000079999	KEAP1	-0.0945048655943248	0.691553504661262
ENSG00000080166	DCT	1.70905727253516	6.99561774488328e-06
ENSG00000080189	SLC35C2	0.211781703978041	0.445379426115586
ENSG00000080200	CRYBG3	0.052216779548745	0.89917949305907
ENSG00000080298	RFX3	0.172830923641601	0.411470558377941
ENSG00000080345	RIF1	0.0353815460059043	0.847696412991768
ENSG00000080371	RAB21	-0.118885547992471	0.633258424593157
ENSG00000080503	SMARCA2	0.0361054101871505	0.866683696325949
ENSG00000080546	SESN1	0.218671628494314	0.514586365257144
ENSG00000080573	COL5A3	-0.917764717344623	NA
ENSG00000080603	SRCAP	0.0389786146477425	0.837807938544398
ENSG00000080608	KIAA0020	-0.0698838989739964	0.754201478700733
ENSG00000080644	CHRNA3	0.240818269106374	0.701631301768418
ENSG00000080709	KCNN2	0.953703671253799	0.0676849184801472
ENSG00000080802	CNOT4	0.116203652869007	0.626929055759173
ENSG00000080815	PSEN1	0.120115854821791	0.580804698757284
ENSG00000080819	CPOX	-0.141511337383312	0.532800143401703
ENSG00000080822	CLDND1	-0.0430901332639523	0.914342927463178
ENSG00000080823	MOK	0.665858807656357	0.0226245149673439
ENSG00000080824	HSP90AA1	-0.371991032774432	0.00144449158998333
ENSG00000080839	RBL1	0.148676686005772	0.441953526450469
ENSG00000080845	DLGAP4	0.0288550451879546	0.916638936548355
ENSG00000080854	IGSF9B	-0.247245198020989	0.456830734454922
ENSG00000080947	CROCCP3	0.661919174214079	0.175873711084728
ENSG00000080986	NDC80	-0.119354011972269	0.593118141563832
ENSG00000081014	AP4E1	0.0589728994249805	0.866107483105176
ENSG00000081019	RSBN1	-0.033426754282841	0.940336833465732
ENSG00000081026	MAGI3	0.338158647935356	0.409428527636172
ENSG00000081059	TCF7	0.277843685254284	0.498856213364102
ENSG00000081087	OSTM1	0.0206292810021615	0.962222690410869
ENSG00000081138	CDH7	0.211062221028343	0.663435876677708
ENSG00000081154	PCNP	-0.106339898734288	0.636621410979995
ENSG00000081177	EXD2	0.18336579588427	0.532477532790495
ENSG00000081181	ARG2	0.00548878660863109	0.98975483182455
ENSG00000081189	MEF2C	-0.132198647568442	0.548863729401927
ENSG00000081307	UBA5	-0.0227254231700234	0.947825580882828
ENSG00000081320	STK17B	-0.11342703325339	0.825974097515528
ENSG00000081377	CDC14B	0.112430509911552	0.736581943469488
ENSG00000081386	ZNF510	0.100125608768039	0.749001587356961
ENSG00000081479	LRP2	-1.20662392512125	NA
ENSG00000081665	ZNF506	0.223870836970018	0.769082538995448
ENSG00000081692	JMJD4	-0.0592497259485783	0.881741425806454
ENSG00000081721	DUSP12	-0.124184857701987	0.69359065338251
ENSG00000081760	AACS	0.218678911507656	0.283075176843693
ENSG00000081791	KIAA0141	0.153835293856577	0.59562623467854
ENSG00000081803	CADPS2	0.113532029913554	0.71330754556389
ENSG00000081818	PCDHB4	-0.0615740009482433	NA
ENSG00000081842	PCDHA6	0.66567737363294	0.15949324831073
ENSG00000081870	HSPB11	-0.0701336928946922	0.899762100486128
ENSG00000081913	PHLPP1	0.155948884092715	0.321765431051993
ENSG00000082014	SMARCD3	0.506781376158566	0.172308088926673
ENSG00000082068	WDR70	0.0997378558852803	0.706626346630637
ENSG00000082074	FYB	0.222986762906261	0.722838485526807
ENSG00000082146	STRADB	-0.40497072122697	0.148645162412877
ENSG00000082153	BZW1	-0.247998941129492	0.166201762823286
ENSG00000082196	C1QTNF3	0.516307180838396	NA
ENSG00000082212	ME2	-0.29967615258633	0.0316185547207418
ENSG00000082213	C5orf22	-0.207568914537236	0.408732760056403
ENSG00000082258	CCNT2	0.380499430547755	0.0983529375877093
ENSG00000082269	FAM135A	0.169173980895626	0.60603129512206
ENSG00000082293	COL19A1	-0.257295371004424	0.568226625556706
ENSG00000082438	COBLL1	0.435906601043412	0.126608412540031
ENSG00000082482	KCNK2	0.315168288704065	0.384716125356368
ENSG00000082512	TRAF5	0.271607568366369	0.589735462701711
ENSG00000082515	MRPL22	-0.351402994032551	0.151704133015418
ENSG00000082516	GEMIN5	-0.137386230738036	0.51021744202602
ENSG00000082641	NFE2L1	-0.0154781310650855	0.94339804294287
ENSG00000082684	SEMA5B	-1.02471320725586	0.0863392571623029
ENSG00000082701	GSK3B	0.138303290947546	0.389251810750671
ENSG00000082781	ITGB5	-0.219772554494424	0.186345124795575
ENSG00000082805	ERC1	0.262271289887191	0.170148417143994
ENSG00000082898	XPO1	-0.126011172664435	0.384716125356368
ENSG00000082996	RNF13	0.019566064113002	0.961336392324103
ENSG00000083067	TRPM3	0.794997586471718	0.0431498119826153
ENSG00000083093	PALB2	0.00628403926270042	0.988852151636488
ENSG00000083097	DOPEY1	-0.0652772670650731	0.881663593011163
ENSG00000083099	LYRM2	-0.0236300022863876	0.938269769384712
ENSG00000083123	BCKDHB	0.168242913123805	0.599671998908424
ENSG00000083168	KAT6A	-0.0519660042801726	0.792643198112857
ENSG00000083223	ZCCHC6	0.244175206120759	0.330233772428396
ENSG00000083290	ULK2	0.0687590817634694	0.945343247437299
ENSG00000083312	TNPO1	-0.0715628193890713	0.684209573731957
ENSG00000083444	PLOD1	-0.296620573601572	0.0557032071022198
ENSG00000083454	P2RX5	0.2214586634884	0.740456660996301
ENSG00000083457	ITGAE	-0.257181528625962	0.441953526450469
ENSG00000083520	DIS3	-0.0747846684363539	0.706416255178962
ENSG00000083535	PIBF1	0.214337127485349	0.459657810775547
ENSG00000083544	TDRD3	-0.0504512299730718	0.910602588738277
ENSG00000083635	NUFIP1	-0.291993544696225	0.239363579066374
ENSG00000083642	PDS5B	-0.145532181466269	0.355159813146646
ENSG00000083720	OXCT1	-0.132074358566006	0.467982856771098
ENSG00000083750	RRAGB	0.737799979109244	0.138985817528001
ENSG00000083799	CYLD	-0.16237345339805	0.426729732222611
ENSG00000083807	SLC27A5	0.270695724585169	0.555224005056848
ENSG00000083812	ZNF324	0.0833662859233656	0.851357332179308
ENSG00000083814	ZNF671	0.409477889436199	NA
ENSG00000083817	ZNF416	0.220359661964011	0.728519367169147
ENSG00000083828	ZNF586	0.236212902764173	0.663107942594571
ENSG00000083838	ZNF446	0.23382994809198	0.595653275428119
ENSG00000083844	ZNF264	-0.0501115714507207	0.906587539652424
ENSG00000083845	RPS5	-0.262988097527527	0.207385574394935
ENSG00000083857	FAT1	0.0523473347810862	0.854968439491765
ENSG00000083896	YTHDC1	-0.0705018398195652	0.764036256600527
ENSG00000083937	CHMP2B	-0.072571711207556	0.853766382731465
ENSG00000084070	SMAP2	-0.12483896938679	0.640550393665633
ENSG00000084072	PPIE	-0.26942692519401	0.206373657620427
ENSG00000084073	ZMPSTE24	-0.0650226842065153	0.840182915076084
ENSG00000084090	STARD7	-0.0294796451391619	0.913986772848508
ENSG00000084092	NOA1	0.0254254021829475	0.945292867932547
ENSG00000084093	REST	0.0451981950152686	0.836015672136491
ENSG00000084112	SSH1	0.127898753561165	0.517043549727155
ENSG00000084207	GSTP1	-0.158976794224052	0.551476745384088
ENSG00000084234	APLP2	-0.0678236515443056	0.673591867114134
ENSG00000084444	KIAA1467	0.00143888526449833	0.997323663314871
ENSG00000084463	WBP11	-0.311417045570536	0.0627761783128955
ENSG00000084623	EIF3I	-0.292392551355221	0.14996298419235
ENSG00000084628	NKAIN1	0.138395555330408	0.760621487278892
ENSG00000084636	COL16A1	0.316830438990778	0.739217447313142
ENSG00000084652	TXLNA	-0.123880027714956	0.500159086058495
ENSG00000084676	NCOA1	0.0738116571100009	0.76267869741803
ENSG00000084693	AGBL5	-0.206140970282486	0.489067835198574
ENSG00000084710	EFR3B	-0.0894852182194987	0.85998964113112
ENSG00000084731	KIF3C	0.202122723367445	0.500164571895967
ENSG00000084733	RAB10	-0.225515806136742	0.196459666339336
ENSG00000084754	HADHA	-0.0387434227641614	0.901652756417492
ENSG00000084764	MAPRE3	0.44838226326294	0.330325251025038
ENSG00000084774	CAD	-0.102746954963606	0.47697507227284
ENSG00000085063	CD59	-0.572085551979961	0.163520647650902
ENSG00000085117	CD82	0.211485962355476	0.728525281373484
ENSG00000085185	BCORL1	0.107421905688794	0.728178136472412
ENSG00000085224	ATRX	0.137466975890161	0.317530495854869
ENSG00000085231	TAF9	-0.225815853231286	0.365971718310836
ENSG00000085274	MYNN	0.0554762172537896	0.916372239851741
ENSG00000085276	MECOM	-0.718928428821865	NA
ENSG00000085365	SCAMP1	-0.100338094932783	0.740456660996301
ENSG00000085377	PREP	0.0955740895805095	0.663107942594571
ENSG00000085382	HACE1	0.172198901383575	0.713086496218251
ENSG00000085415	SEH1L	-0.0821446938892716	0.661782723540242
ENSG00000085433	WDR47	0.121452092981223	0.708046533867171
ENSG00000085449	WDFY1	-0.0512473941296129	0.857417633578405
ENSG00000085465	OVGP1	0.0386558324186456	NA
ENSG00000085491	SLC25A24	0.164506030474982	0.507265462097014
ENSG00000085511	MAP3K4	0.108857002424082	0.60867113623945
ENSG00000085644	ZNF213	-0.113486351442536	0.859828377772601
ENSG00000085662	AKR1B1	-0.2166711506106	0.308888995320473
ENSG00000085719	CPNE3	-0.147676560463274	0.507898099988575
ENSG00000085721	RRN3	-0.14920301948943	0.480866991884147
ENSG00000085733	CTTN	0.00873731967573387	0.972698942158306
ENSG00000085760	MTIF2	-0.147468347095206	0.505664919665776
ENSG00000085788	DDHD2	0.214548626160831	0.307245245054742
ENSG00000085832	EPS15	0.123370027518558	0.475136489783984
ENSG00000085840	ORC1	-0.262575311975881	0.344219297611487
ENSG00000085872	CHERP	-0.13510579715979	0.446812852591119
ENSG00000085978	ATG16L1	0.0750388523965621	0.800337218816981
ENSG00000085982	USP40	-0.0596505233926904	0.834752582844647
ENSG00000085998	POMGNT1	-0.0702174710754165	0.777180540107426
ENSG00000085999	RAD54L	0.189729413581643	0.548761183638049
ENSG00000086015	MAST2	0.0257006316862591	0.924064470346228
ENSG00000086061	DNAJA1	-0.362947335681125	0.0164339410810451
ENSG00000086062	B4GALT1	-0.00942480793568322	0.987407793861906
ENSG00000086065	CHMP5	-0.246637895679143	0.239363579066374
ENSG00000086102	NFX1	-0.0245962605247812	0.927089651350574
ENSG00000086189	DIMT1	-0.137142785698534	0.659588599853824
ENSG00000086200	IPO11	-0.123462087831378	0.596616921265097
ENSG00000086205	FOLH1	0.369258114934283	0.177179930282493
ENSG00000086232	EIF2AK1	-0.162699699734766	0.429791319395688
ENSG00000086289	EPDR1	-0.111627493649171	0.739131118180506
ENSG00000086300	SNX10	0.036533640391802	NA
ENSG00000086475	SEPHS1	-0.122427837219048	0.596616921265097
ENSG00000086504	MRPL28	-0.515288108251945	0.0169662202159515
ENSG00000086544	ITPKC	-0.197137013060173	0.663458809566093
ENSG00000086589	RBM22	-0.266181908398455	0.196210411091587
ENSG00000086598	TMED2	-0.236402802699197	0.177747193079561
ENSG00000086619	ERO1LB	0.291171179982085	0.464189175445913
ENSG00000086666	ZFAND6	-0.0114283948001229	0.970303456140756
ENSG00000086712	TXLNG	0.0141359569606	0.963144618227023
ENSG00000086758	HUWE1	-0.0702494916848848	0.63303676131491
ENSG00000086827	ZW10	0.0531056035539072	0.903390346262847
ENSG00000086848	ALG9	0.594646441907401	0.14518966218092
ENSG00000087008	ACOX3	0.0639453325235893	0.907047227012556
ENSG00000087053	MTMR2	-0.166692419297297	0.366950083685834
ENSG00000087074	PPP1R15A	-0.116839502417163	0.900780872481041
ENSG00000087086	FTL	-0.0722896903285577	0.818264359952728
ENSG00000087087	SRRT	-0.100241016412862	0.529522703322002
ENSG00000087088	BAX	0.0265884170150993	0.947142498143569
ENSG00000087095	NLK	0.0630102062009697	0.812763850586046
ENSG00000087111	PIGS	0.0141435558933402	0.972121196915019
ENSG00000087152	ATXN7L3	-0.125655370731739	0.50873720801512
ENSG00000087157	PGS1	0.116492204398196	0.715241632112276
ENSG00000087191	PSMC5	-0.237230724675074	0.161733125206195
ENSG00000087206	UIMC1	-0.0494913619648414	0.828769627702798
ENSG00000087245	MMP2	-0.0740131369399804	0.646616932076413
ENSG00000087253	LPCAT2	-0.148416468000695	0.677669461103227
ENSG00000087258	GNAO1	-0.0998400234533799	0.685221406868528
ENSG00000087263	OGFOD1	-0.1390384307409	0.549982246206047
ENSG00000087266	SH3BP2	0.280665960061177	0.442578296685712
ENSG00000087269	NOP14	-0.128677745504004	0.448504898530381
ENSG00000087274	ADD1	-0.0306240982724478	0.902342830243874
ENSG00000087299	L2HGDH	-0.0246935069863416	0.945292867932547
ENSG00000087301	TXNDC16	0.316029478132143	0.305742177188384
ENSG00000087302	C14orf166	-0.343406932092077	0.0656904500656999
ENSG00000087303	NID2	0.0545810998888484	0.909480606762202
ENSG00000087338	GMCL1	0.0715165702184004	0.836015672136491
ENSG00000087365	SF3B2	-0.197051907844071	0.236611181239526
ENSG00000087448	KLHL42	0.0158392019306121	0.94907514414971
ENSG00000087460	GNAS	-0.00792821474838592	0.982544738274014
ENSG00000087470	DNM1L	-0.0634129882530707	0.762736499292189
ENSG00000087494	PTHLH	-0.123852286935511	0.910602588738277
ENSG00000087495	PHACTR3	-0.296237081578114	0.512940626643612
ENSG00000087502	ERGIC2	-0.0302047890813623	0.925531622274153
ENSG00000087510	TFAP2C	1.88177903964436	NA
ENSG00000087586	AURKA	-0.233022998188131	0.275893149524749
ENSG00000087884	AAMDC	0.11236926548992	0.857247502922696
ENSG00000087903	RFX2	0.304492442780445	0.663845359184892
ENSG00000087995	METTL2A	0.0366691890092571	0.923310434751376
ENSG00000088035	ALG6	-0.059342501053986	0.875666146847242
ENSG00000088038	CNOT3	-0.0909175915308211	0.592076009495374
ENSG00000088179	PTPN4	0.364357967841539	0.179300872751953
ENSG00000088205	DDX18	-0.237724183039228	0.100061672914341
ENSG00000088247	KHSRP	-0.139200759416774	0.359592627358875
ENSG00000088256	GNA11	-0.141506280152917	0.519782598482668
ENSG00000088280	ASAP3	0.0415684779690737	0.929060440844221
ENSG00000088298	EDEM2	0.0730787344467454	0.853825681626094
ENSG00000088305	DNMT3B	0.0780342624568973	0.869121429665918
ENSG00000088325	TPX2	-0.294553309379627	0.0591457217816106
ENSG00000088356	PDRG1	-0.302833462353245	0.327268992104186
ENSG00000088367	EPB41L1	-0.119017617712356	0.780559647100892
ENSG00000088387	DOCK9	0.114752618930289	0.58325242863391
ENSG00000088448	ANKRD10	0.268726933872688	0.345528507137172
ENSG00000088451	TGDS	-0.194422595841702	0.62125568023281
ENSG00000088682	COQ9	-0.18769537074957	0.477652107805413
ENSG00000088727	KIF9	-0.236718244117033	0.694570473359476
ENSG00000088756	ARHGAP28	0.0184834370594726	0.98612048382382
ENSG00000088766	CRLS1	-0.173245540193471	0.424090669767377
ENSG00000088808	PPP1R13B	0.368334661581766	0.327268992104186
ENSG00000088812	ATRN	0.0613745926989216	0.728178136472412
ENSG00000088826	SMOX	0.0629616584162309	0.910602588738277
ENSG00000088832	FKBP1A	-0.177466079473365	0.38845861403081
ENSG00000088833	NSFL1C	-0.132083911618078	0.552936343568345
ENSG00000088836	SLC4A11	0.284957835153594	0.519782598482668
ENSG00000088854	C20orf194	0.239313872632703	0.346156445800337
ENSG00000088876	ZNF343	-0.318467895714683	0.252254730158393
ENSG00000088881	EBF4	0.673178199202275	0.102587638792
ENSG00000088882	CPXM1	0.155801770277397	0.382243718691038
ENSG00000088888	MAVS	0.0893200292984162	0.714222343525887
ENSG00000088899	LZTS3	0.405682489803559	0.222696585864203
ENSG00000088930	XRN2	-0.167102423746935	0.217614596679017
ENSG00000088970	PLK1S1	0.115432634583375	0.686009261299628
ENSG00000088986	DYNLL1	-0.416166611452489	0.0306370023474192
ENSG00000089006	SNX5	0.00731005505554642	0.984562817433261
ENSG00000089009	RPL6	-0.216026392886105	0.299256138943738
ENSG00000089022	MAPKAPK5	0.00818769636646081	0.982625822028595
ENSG00000089041	P2RX7	0.828383664725536	5.83261369007509e-08
ENSG00000089048	ESF1	-0.0520573678467088	0.821676012505738
ENSG00000089050	RBBP9	0.024362021596164	0.957865902695728
ENSG00000089053	ANAPC5	0.174027339643788	0.458150501054872
ENSG00000089057	SLC23A2	0.126218816674978	0.532800143401703
ENSG00000089060	SLC8B1	0.543615747599463	0.257654606678943
ENSG00000089063	TMEM230	-0.224017191519941	0.254515844172237
ENSG00000089091	DZANK1	0.974444419511787	NA
ENSG00000089094	KDM2B	0.0125506916259116	0.963470904634278
ENSG00000089123	TASP1	0.448752865072178	0.341742256162968
ENSG00000089154	GCN1L1	0.0198430848776536	0.926347822753327
ENSG00000089157	RPLP0	-0.247592658013025	0.252254730158393
ENSG00000089159	PXN	-0.101722570712566	0.720674525806975
ENSG00000089163	SIRT4	0.0525029485966984	NA
ENSG00000089177	KIF16B	0.180016858526015	0.48054301843129
ENSG00000089195	TRMT6	-0.295179707803077	0.243947551932821
ENSG00000089199	CHGB	0.125889801758611	0.876468879159383
ENSG00000089220	PEBP1	-0.23136568441769	0.262556538642068
ENSG00000089225	TBX5	-0.356615838229472	NA
ENSG00000089234	BRAP	-0.225028951159802	0.415781580051586
ENSG00000089248	ERP29	-0.0871664293635194	0.671129684763562
ENSG00000089280	FUS	-0.0702214177757103	0.66519543650808
ENSG00000089289	IGBP1	-0.25030815232004	0.241674416882733
ENSG00000089327	FXYD5	-0.109118616134403	NA
ENSG00000089335	ZNF302	-0.122815043967391	0.64108342744546
ENSG00000089351	GRAMD1A	0.0823437543550817	0.740312010649223
ENSG00000089356	FXYD3	0.0478683531792686	NA
ENSG00000089486	CDIP1	-0.420719803361991	0.152027698661767
ENSG00000089505	CMTM1	0.120380404314394	0.888784990384966
ENSG00000089597	GANAB	-0.0631246619198245	0.688314897524944
ENSG00000089639	GMIP	0.322391190914188	0.354521663390685
ENSG00000089682	RBM41	0.150142412967108	0.668487905671102
ENSG00000089685	BIRC5	-0.404130764512277	0.0212635041436915
ENSG00000089693	MLF2	-0.199092602172402	0.273314037528581
ENSG00000089723	OTUB2	-0.00909583300615103	0.991148348414711
ENSG00000089737	DDX24	-0.205924523407507	0.141714393397293
ENSG00000089775	ZBTB25	0.212283124942031	0.467324965122912
ENSG00000089818	NECAP1	-0.156786459283661	0.640529689281658
ENSG00000089847	ANKRD24	0.469067854900747	NA
ENSG00000089876	DHX32	0.0271324418120117	0.955612825913636
ENSG00000089902	RCOR1	0.00118202621595339	0.997056801961058
ENSG00000089916	GPATCH2L	0.392974975414332	0.046643623760293
ENSG00000090006	LTBP4	0.751077966401343	0.12585795831686
ENSG00000090020	SLC9A1	-0.0204184890002624	0.967735164941849
ENSG00000090054	SPTLC1	0.0396225644700771	0.904787662171192
ENSG00000090060	PAPOLA	-0.125063823868571	0.378190813222791
ENSG00000090061	CCNK	-0.0893434518480428	0.657050361858686
ENSG00000090097	PCBP4	-0.0912230745044394	0.640529689281658
ENSG00000090238	YPEL3	0.198280540878724	0.769052784957596
ENSG00000090263	MRPS33	-0.447687483100147	0.117744058568379
ENSG00000090266	NDUFB2	-0.394655656216633	0.0348204982412741
ENSG00000090273	NUDC	-0.294617812721627	0.0970762984559988
ENSG00000090316	MAEA	-0.272298151666931	0.125219864357867
ENSG00000090339	ICAM1	-0.728164877321102	NA
ENSG00000090372	STRN4	0.079069452643618	0.69359065338251
ENSG00000090432	MUL1	-0.373099290569007	0.11419969800475
ENSG00000090447	TFAP4	0.113211845180612	0.620244242036378
ENSG00000090470	PDCD7	-0.0573497160318468	0.83865842594629
ENSG00000090487	SPG21	-0.18130161249192	0.394973305823067
ENSG00000090520	DNAJB11	-0.227002829992224	0.125649832422316
ENSG00000090565	RAB11FIP3	0.0847377868625215	0.707163632041816
ENSG00000090581	GNPTG	0.171309510350125	0.685366332973889
ENSG00000090612	ZNF268	0.0714878933446451	0.840182915076084
ENSG00000090615	GOLGA3	0.0781149200641438	0.691553504661262
ENSG00000090621	PABPC4	-0.164023745565808	0.27727479768306
ENSG00000090661	CERS4	0.233389938966894	0.494223912523595
ENSG00000090674	MCOLN1	0.24021838754683	0.489955227858047
ENSG00000090686	USP48	0.126557722249517	0.455582835636188
ENSG00000090776	EFNB1	0.348733190289614	0.284070105707127
ENSG00000090857	PDPR	0.0244967368693222	0.92438189530732
ENSG00000090861	AARS	-0.169286430323621	0.287566923203757
ENSG00000090863	GLG1	-0.0243035116487976	0.919568972085702
ENSG00000090889	KIF4A	-0.241758156887908	0.115640036219037
ENSG00000090905	TNRC6A	0.144810033746098	0.467828777332566
ENSG00000090924	PLEKHG2	0.257794487941836	0.218424008365858
ENSG00000090971	NAT14	0.085916133285132	0.874130059396395
ENSG00000090975	PITPNM2	0.107496538883314	0.867100260220101
ENSG00000090989	EXOC1	-0.0370169682738412	0.913986772848508
ENSG00000091009	RBM27	-0.203167088797594	0.196436089753305
ENSG00000091039	OSBPL8	-0.0226856869556826	0.930381267239551
ENSG00000091073	DTX2	0.106461677041473	0.852600176764378
ENSG00000091127	PUS7	0.00767131651565587	0.982544738274014
ENSG00000091129	NRCAM	-0.350424308437084	0.409428527636172
ENSG00000091136	LAMB1	-0.116514787477053	0.692743745424703
ENSG00000091137	SLC26A4	-0.21832785565821	0.453505237849708
ENSG00000091140	DLD	-0.248463832144954	0.143843577623129
ENSG00000091157	WDR7	0.117360187080593	0.61627022033463
ENSG00000091164	TXNL1	-0.184122449485548	0.374150885688737
ENSG00000091317	CMTM6	-0.330211311936506	0.10728991936656
ENSG00000091409	ITGA6	-0.0921196444476311	0.730167151991743
ENSG00000091428	RAPGEF4	0.285160286725696	0.429807928017758
ENSG00000091436	MLTK	-0.0709682071445677	0.742674618071234
ENSG00000091483	FH	-0.198053710650965	0.26464870549971
ENSG00000091490	SEL1L3	0.28493044730716	0.304663170503847
ENSG00000091513	TF	0.30552377587814	0.0327387985414468
ENSG00000091527	CDV3	-0.185407069892636	0.276997117821677
ENSG00000091542	ALKBH5	-0.196947282585107	0.331971866846715
ENSG00000091592	NLRP1	0.555239421422063	0.362379302217331
ENSG00000091640	SPAG7	-0.14168705248786	0.628873818752069
ENSG00000091651	ORC6	-0.062366981513231	0.83334947532775
ENSG00000091656	ZFHX4	-0.164095369882745	0.555224005056848
ENSG00000091732	ZC3HC1	-0.164230279868278	0.605672420014565
ENSG00000091844	RGS17	-0.190888067763583	0.740410540695223
ENSG00000091947	TMEM101	0.0245344193625471	0.952787442061648
ENSG00000091972	CD200	-1.4686773252875	9.66011655306009e-08
ENSG00000092010	PSME1	-0.34834039575869	0.156587575939156
ENSG00000092020	PPP2R3C	-0.104087832515435	0.642078451981019
ENSG00000092036	HAUS4	0.115972028304074	0.854239179798522
ENSG00000092051	JPH4	0.527043349619264	NA
ENSG00000092068	SLC7A8	1.34516845328242	6.94857159176595e-06
ENSG00000092094	OSGEP	0.0427578490799515	0.922360864726293
ENSG00000092096	SLC22A17	0.141524255660928	0.576462168512665
ENSG00000092098	RNF31	0.338213178028467	0.218239415410451
ENSG00000092108	SCFD1	-0.0442118841243185	0.895454522829106
ENSG00000092140	G2E3	0.00563832912260763	0.988230227413208
ENSG00000092148	HECTD1	-0.0540216958506159	0.740920360571366
ENSG00000092199	HNRNPC	-0.203684573862801	0.135734354377514
ENSG00000092201	SUPT16H	-0.213754590844525	0.157903911194067
ENSG00000092203	TOX4	-0.107471538042523	0.609792220777669
ENSG00000092208	GEMIN2	-0.187876124206093	0.630379797370363
ENSG00000092295	TGM1	0.0744029640874175	NA
ENSG00000092330	TINF2	-0.316180091318684	0.309474601834425
ENSG00000092421	SEMA6A	0.380137203881522	0.00148527553945789
ENSG00000092439	TRPM7	0.230018693734178	0.143843577623129
ENSG00000092445	TYRO3	0.160271300785735	0.340190149275796
ENSG00000092470	WDR76	-0.0812232737541175	0.691639256618257
ENSG00000092529	CAPN3	1.43148782303087	NA
ENSG00000092531	SNAP23	-0.0604117511102478	0.811366919487096
ENSG00000092607	TBX15	-0.475938998936605	0.364514501513234
ENSG00000092621	PHGDH	-0.0540846228213716	0.848434290202079
ENSG00000092758	COL9A3	0.196392498528622	0.434732440068704
ENSG00000092820	EZR	-0.00500796161910204	0.989022439099116
ENSG00000092841	MYL6	-0.368240444565361	0.0545427331433609
ENSG00000092847	AGO1	0.04206896769798	0.845481823841394
ENSG00000092853	CLSPN	-0.18549585342914	0.184147982078174
ENSG00000092871	RFFL	0.1881862120675	0.350441480068033
ENSG00000092931	MFSD11	0.172145768901113	0.697438932689414
ENSG00000092964	DPYSL2	-0.242490119045106	0.141993929554474
ENSG00000092978	GPATCH2	0.143310708591511	0.658819110483945
ENSG00000093000	NUP50	-0.239312646311262	0.147164854428881
ENSG00000093009	CDC45	-0.0608846728199805	0.84475647476297
ENSG00000093010	COMT	-0.110682809160823	0.647756085495657
ENSG00000093100	XXbac-B461K10.4	1.37019724444998	NA
ENSG00000093144	ECHDC1	-0.122344201722446	0.54925605383102
ENSG00000093167	LRRFIP2	0.226999362497713	0.340190149275796
ENSG00000093183	SEC22C	0.0301855383727756	0.923126408739722
ENSG00000093217	XYLB	0.178890287007432	0.566197488969201
ENSG00000094631	HDAC6	0.23528007099729	0.290937806710927
ENSG00000094804	CDC6	-0.269236479022855	0.252559401123927
ENSG00000094841	UPRT	-0.0188608551952545	0.978127205891968
ENSG00000094880	CDC23	-0.181695312860474	0.477694841247278
ENSG00000094914	AAAS	-0.206892377916212	0.327380461756636
ENSG00000094916	CBX5	-0.0783153587701195	0.699076150127837
ENSG00000094975	SUCO	-0.0671451559896417	0.753121685939565
ENSG00000095002	MSH2	-0.177330391536071	0.470353921273776
ENSG00000095015	MAP3K1	0.0971384480843218	0.546986040792248
ENSG00000095059	DHPS	-0.0100110720064606	0.976617256381483
ENSG00000095066	HOOK2	0.132094167275715	0.749269500931675
ENSG00000095139	ARCN1	-0.237679569273529	0.236611181239526
ENSG00000095203	EPB41L4B	0.545427071790951	0.396749054737
ENSG00000095209	TMEM38B	0.040510862735266	0.928731857113189
ENSG00000095261	PSMD5	-0.0963815491253045	0.742291270599486
ENSG00000095319	NUP188	-0.0947094106924281	0.546028863278606
ENSG00000095321	CRAT	0.324025772766389	0.462384159577039
ENSG00000095380	NANS	-0.0903729035221949	0.792532163915957
ENSG00000095383	TBC1D2	0.192405205940924	0.804923160106027
ENSG00000095397	DFNB31	0.844540099914917	NA
ENSG00000095485	CWF19L1	-0.214587031658597	0.452918160525587
ENSG00000095539	SEMA4G	-0.384371822207838	0.542223688884111
ENSG00000095564	BTAF1	0.20086640727497	0.252149545855144
ENSG00000095574	IKZF5	0.122346735040753	0.762736499292189
ENSG00000095637	SORBS1	0.0127584599193325	0.984473018391138
ENSG00000095739	BAMBI	-0.37906695487853	0.169612090790005
ENSG00000095787	WAC	-0.00602009908793832	0.983120961007535
ENSG00000095794	CREM	0.367974529493075	NA
ENSG00000095906	NUBP2	-0.0669019803321354	0.847592887991706
ENSG00000095951	HIVEP1	0.256293527241063	0.411149842023213
ENSG00000096060	FKBP5	0.0926402665857499	0.725428674386572
ENSG00000096063	SRPK1	-0.0974268531622055	0.576616824675236
ENSG00000096070	BRPF3	-0.106558383305861	0.595653275428119
ENSG00000096080	MRPS18A	-0.487678852255454	0.00398507207742598
ENSG00000096092	TMEM14A	-0.184664204702231	0.685331583603705
ENSG00000096093	EFHC1	0.423339290072418	0.4948349217614
ENSG00000096384	HSP90AB1	-0.296286075523484	0.0836429846395856
ENSG00000096401	CDC5L	-0.124609255699067	0.532304809803222
ENSG00000096433	ITPR3	0.356468122312361	0.675574780269428
ENSG00000096654	ZNF184	0.0702665415366361	0.851553797850162
ENSG00000096717	SIRT1	-0.00316669430350462	0.994285280160477
ENSG00000096746	HNRNPH3	-0.24608569321582	0.126608412540031
ENSG00000096872	IFT74	0.0472664876361407	0.936587571432097
ENSG00000096968	JAK2	-0.0563038018984863	0.917768962268922
ENSG00000097007	ABL1	-0.0947931056658757	0.646202921236966
ENSG00000097021	ACOT7	-0.0202542118158828	0.942994299322276
ENSG00000097033	SH3GLB1	-0.00679705413553529	0.988230227413208
ENSG00000097046	CDC7	0.0960961966933998	0.739825701662487
ENSG00000097096	SYDE2	-0.0940516743227282	0.869953305230114
ENSG00000099194	SCD	0.435057240287011	0.0052985082301461
ENSG00000099203	TMED1	-0.206947306070613	0.584784999624306
ENSG00000099204	ABLIM1	-0.330825328807572	0.489955227858047
ENSG00000099219	ERMP1	-0.153630019538047	0.532800143401703
ENSG00000099246	RAB18	-0.163148115512221	0.623644855787219
ENSG00000099250	NRP1	-0.189059443314297	0.641657296164687
ENSG00000099256	PRTFDC1	-0.155313111062823	0.524178692744306
ENSG00000099260	PALMD	-0.367185924004702	NA
ENSG00000099282	TSPAN15	0.212244870298046	0.716366241758671
ENSG00000099284	H2AFY2	-0.109108964520942	0.845583334455316
ENSG00000099290	FAM21A	0.298396729064511	0.417838173601202
ENSG00000099308	MAST3	0.33916466777962	0.157845320614569
ENSG00000099326	MZF1	0.558297968939388	0.188881743040826
ENSG00000099330	OCEL1	0.16061745380376	0.813046681382098
ENSG00000099331	MYO9B	0.120165389990779	0.417001109992767
ENSG00000099337	KCNK6	0.766890838817152	0.294077102295197
ENSG00000099341	PSMD8	-0.317577292302345	0.146898845741126
ENSG00000099364	FBXL19	-0.0845740674749574	0.787684199641944
ENSG00000099365	STX1B	0.00603327294483475	0.994453693942229
ENSG00000099381	SETD1A	-0.0216243216923201	0.929060440844221
ENSG00000099385	BCL7C	-0.244982899318887	0.521523646972412
ENSG00000099622	CIRBP	0.0634994370709188	0.823059662027016
ENSG00000099624	ATP5D	-0.247800401619567	0.301289514826381
ENSG00000099625	C19orf26	0.135730540010017	0.737823896779521
ENSG00000099783	HNRNPM	-0.260257268088844	0.103932018209842
ENSG00000099785	MARCH2	-0.0300026898719631	0.969903005072389
ENSG00000099795	NDUFB7	-0.498617147741886	0.00562790917946188
ENSG00000099797	TECR	-0.0520341156850328	0.832412591460636
ENSG00000099800	TIMM13	-0.362070022130374	0.108400717945129
ENSG00000099804	CDC34	-0.323259802818599	0.19029535060786
ENSG00000099810	MTAP	0.25843543158184	0.207367646787655
ENSG00000099814	CEP170B	0.646474680836039	0.0231952616331867
ENSG00000099817	POLR2E	-0.250966653537665	0.2207448556609
ENSG00000099821	POLRMT	-0.120371942356763	0.497568097807416
ENSG00000099822	HCN2	0.203127968562387	0.651294031226904
ENSG00000099849	RASSF7	-0.21306299118475	0.825974097515528
ENSG00000099860	GADD45B	-0.153904953014204	0.877498714376663
ENSG00000099864	PALM	0.367926585316182	0.394973305823067
ENSG00000099875	MKNK2	-0.0921163325800971	0.750649635833853
ENSG00000099889	ARVCF	0.598191128174896	0.0393974796459449
ENSG00000099899	TRMT2A	0.063236309402104	0.869859397779843
ENSG00000099901	RANBP1	-0.373906211300488	0.0261206259398271
ENSG00000099904	ZDHHC8	0.0451539558098261	0.896316484811517
ENSG00000099910	KLHL22	0.222112809114522	0.497948248936556
ENSG00000099917	MED15	0.0445644820272855	0.84515393778738
ENSG00000099940	SNAP29	-0.105160256321619	0.695954910156089
ENSG00000099942	CRKL	-0.140159311537502	0.431694167855565
ENSG00000099949	LZTR1	0.00912959913855033	0.982625822028595
ENSG00000099953	MMP11	0.792125568531156	NA
ENSG00000099954	CECR2	0.127588435575393	0.481268364275367
ENSG00000099956	SMARCB1	-0.188590013901481	0.371053731041112
ENSG00000099968	BCL2L13	-0.105098366084221	0.62530123234436
ENSG00000099977	DDT	-0.297287056233288	0.410512936567686
ENSG00000099991	CABIN1	-0.0326797229391969	0.882245809000428
ENSG00000099992	TBC1D10A	0.55319886467787	0.344700635359284
ENSG00000099994	SUSD2	-0.03355529243999	NA
ENSG00000099995	SF3A1	-0.235173719023314	0.159504116720041
ENSG00000099999	RNF215	0.10167348792441	0.892770090315422
ENSG00000100003	SEC14L2	0.102508673799455	0.776097702020042
ENSG00000100014	SPECC1L	0.162773754083259	0.517043549727155
ENSG00000100023	PPIL2	0.0895541127480317	0.66519543650808
ENSG00000100027	YPEL1	0.123599965969183	NA
ENSG00000100028	SNRPD3	-0.370576739866108	0.0336756503248905
ENSG00000100029	PES1	-0.210686545761895	0.324090551389462
ENSG00000100030	MAPK1	0.00110260059287337	0.997198762056658
ENSG00000100031	GGT1	0.80976247229813	0.175341431658176
ENSG00000100034	PPM1F	0.0300526614666123	0.940145842895585
ENSG00000100036	SLC35E4	0.108298307105915	0.890896056207851
ENSG00000100038	TOP3B	0.33102926769042	0.683596121076936
ENSG00000100056	DGCR14	-0.373143812848369	0.0931592953955044
ENSG00000100058	CRYBB2P1	0.499646108944398	0.0819611890324854
ENSG00000100065	CARD10	-0.0849969542830678	0.859421708397235
ENSG00000100068	LRP5L	0.805894646574044	0.0313437826675591
ENSG00000100075	SLC25A1	-0.000619705285247163	0.998558818763622
ENSG00000100077	ADRBK2	0.241398975738823	0.537942617757507
ENSG00000100078	PLA2G3	0.832995779225858	NA
ENSG00000100083	GGA1	0.299139945736021	0.217054330796247
ENSG00000100084	HIRA	-0.0607735287017471	0.861922910855226
ENSG00000100092	SH3BP1	0.0800790813863159	0.808811623026344
ENSG00000100097	LGALS1	-0.424172322232881	0.351327786245625
ENSG00000100099	HPS4	0.358671757190335	0.135094068924851
ENSG00000100100	PIK3IP1	0.168628003635619	0.869259904530561
ENSG00000100101	NOL12	-0.131971618532864	0.671129684763562
ENSG00000100104	SRRD	-0.048298540214053	0.898091978988148
ENSG00000100105	PATZ1	-0.111811403843092	0.57094704295077
ENSG00000100106	TRIOBP	0.128153749770024	0.850845894817865
ENSG00000100109	TFIP11	-0.265333301974002	0.16930117386833
ENSG00000100116	GCAT	-0.0547464859007998	0.891905974157289
ENSG00000100124	ANKRD54	-0.0901069518360397	0.749569963844865
ENSG00000100129	EIF3L	-0.180219553121538	0.416040945776995
ENSG00000100138	NHP2L1	-0.386410829946667	0.0616173177149317
ENSG00000100139	MICALL1	-0.0997908433556802	0.676165393291219
ENSG00000100142	POLR2F	0.216383091303097	0.333335066520732
ENSG00000100146	SOX10	-0.142733372565614	0.502593682466267
ENSG00000100147	CCDC134	0.0587897213590926	0.885040349640862
ENSG00000100150	DEPDC5	0.196299996364483	0.547334299985886
ENSG00000100151	PICK1	0.533192674577478	NA
ENSG00000100154	TTC28	0.104422207047821	0.576423612371963
ENSG00000100162	CENPM	-0.181715242915998	0.59169886343698
ENSG00000100167	SEPT3	0.527715207544992	0.152638417328126
ENSG00000100181	TPTEP1	0.650222480705633	NA
ENSG00000100191	SLC5A4	0.481034640899728	0.0247327283849066
ENSG00000100196	KDELR3	-0.253590883414909	NA
ENSG00000100201	DDX17	0.133549222981846	0.56104530026066
ENSG00000100207	TCF20	0.120857229635663	0.468262568678463
ENSG00000100209	HSCB	-0.270009839215021	0.599011910143878
ENSG00000100211	CBY1	-0.332896298896138	0.555764755701147
ENSG00000100216	TOMM22	-0.264629983060468	0.171137288821323
ENSG00000100219	XBP1	-0.205636548782769	0.24506979217589
ENSG00000100220	RTCB	-0.203249214407649	0.242300392857553
ENSG00000100221	JOSD1	0.0111456615997983	0.97752235375584
ENSG00000100225	FBXO7	-0.0699486123579152	0.73414485356931
ENSG00000100226	GTPBP1	0.116026713741196	0.545719639100915
ENSG00000100227	POLDIP3	-0.155620280367637	0.330289625681765
ENSG00000100234	TIMP3	-0.834162403652921	0.00835302698182302
ENSG00000100239	PPP6R2	0.253902296981168	0.307583128762839
ENSG00000100241	SBF1	0.00188380596866908	0.994453693942229
ENSG00000100242	SUN2	0.0266134435168505	0.913986772848508
ENSG00000100243	CYB5R3	-0.115992972686518	0.636621410979995
ENSG00000100246	DNAL4	0.180073007126032	0.817121263108186
ENSG00000100258	LMF2	0.151443353290237	0.497627412556163
ENSG00000100263	RHBDD3	-0.279227841239186	0.461572899794802
ENSG00000100266	PACSIN2	-0.112955088244599	0.530381951334597
ENSG00000100271	TTLL1	0.134076700828928	0.821015439787518
ENSG00000100280	AP1B1	-0.0920122808491972	0.648458016261934
ENSG00000100281	HMGXB4	-0.043315612421734	0.860647573542701
ENSG00000100284	TOM1	-0.0367260113158903	0.923310434751376
ENSG00000100292	HMOX1	0.0668973795295754	0.903574409430928
ENSG00000100294	MCAT	-0.173312032397511	0.627614504310243
ENSG00000100296	THOC5	-0.0462513976480046	0.83334947532775
ENSG00000100297	MCM5	-0.0430623772998809	0.85880617428521
ENSG00000100299	ARSA	0.146003227679109	0.808032996912493
ENSG00000100300	TSPO	-0.152106642737581	0.654019184916176
ENSG00000100304	TTLL12	-0.11180873172059	0.618709392635733
ENSG00000100307	CBX7	-0.181062522028002	NA
ENSG00000100316	RPL3	-0.197897973387265	0.282175604364443
ENSG00000100319	ZMAT5	-0.292385153296938	0.393873206790495
ENSG00000100320	RBFOX2	0.161442770908572	0.410512936567686
ENSG00000100321	SYNGR1	0.193828021674579	0.576423612371963
ENSG00000100324	TAB1	0.0557744744218105	0.829103027053595
ENSG00000100325	ASCC2	-0.103848196721865	0.650251814923925
ENSG00000100330	MTMR3	0.21665077405638	0.1971941344029
ENSG00000100335	MIEF1	-0.258490373195603	0.167386034489221
ENSG00000100344	PNPLA3	0.488797219303557	0.0341006949128684
ENSG00000100345	MYH9	0.0419824466629333	0.848147700962575
ENSG00000100347	SAMM50	-0.188836768001531	0.380916972928303
ENSG00000100348	TXN2	-0.388427792337907	0.0593040285867824
ENSG00000100350	FOXRED2	-0.147448903206659	0.418202726204197
ENSG00000100351	GRAP2	-0.537072826173282	NA
ENSG00000100353	EIF3D	-0.18226787639858	0.312608130623804
ENSG00000100354	TNRC6B	0.045597062934476	0.834752582844647
ENSG00000100359	SGSM3	0.229705005196753	0.361942802189187
ENSG00000100360	IFT27	0.243574758915096	0.472751681194799
ENSG00000100364	KIAA0930	-0.0222375642274235	0.953923793125855
ENSG00000100372	SLC25A17	-0.085819331880824	0.778688367467775
ENSG00000100376	FAM118A	0.117170310606256	0.779162187159874
ENSG00000100379	KCTD17	0.0175020647426477	0.977109944199738
ENSG00000100380	ST13	-0.250513804244708	0.145223057167755
ENSG00000100387	RBX1	0.0920187201267708	0.904911640656772
ENSG00000100393	EP300	-0.0217525682205746	0.919216806274653
ENSG00000100395	L3MBTL2	-0.0673215768091216	0.770879887599249
ENSG00000100399	CHADL	-0.0600978173313834	0.839482045235499
ENSG00000100401	RANGAP1	-0.254033947951378	0.0737191324262508
ENSG00000100403	ZC3H7B	-0.0570305949546773	0.760458519554171
ENSG00000100410	PHF5A	-0.43391707790274	0.0750965083266218
ENSG00000100412	ACO2	-0.1228522721541	0.539793911010178
ENSG00000100413	POLR3H	0.0999534979681228	0.674858181380687
ENSG00000100416	TRMU	-0.00443712749703411	0.992604842925551
ENSG00000100417	PMM1	-0.149542992182429	0.648633184126825
ENSG00000100418	DESI1	-0.115757705601981	0.585007986208498
ENSG00000100422	CERK	-0.0766297009162313	0.751594790610782
ENSG00000100425	BRD1	0.0891145068076265	0.621591599701227
ENSG00000100426	ZBED4	-0.0334149187752175	0.904911640656772
ENSG00000100427	MLC1	0.617694675964912	NA
ENSG00000100429	HDAC10	1.71852389720604	NA
ENSG00000100439	ABHD4	-0.0731007367963185	0.868904281508899
ENSG00000100441	KHNYN	0.0730095468761584	0.837038134735956
ENSG00000100442	FKBP3	-0.224329515868944	0.25943121539083
ENSG00000100445	SDR39U1	0.118345617559393	0.807816296927166
ENSG00000100461	RBM23	-0.117882360946425	0.630050639564407
ENSG00000100462	PRMT5	-0.265186132944403	0.113821540406211
ENSG00000100473	COCH	-0.0669546195054159	0.92342070404759
ENSG00000100478	AP4S1	0.121299916220274	0.892770090315422
ENSG00000100479	POLE2	0.144264445636081	0.658853889424418
ENSG00000100483	VCPKMT	0.191662182659714	0.790907614356709
ENSG00000100485	SOS2	0.19119083713652	0.327380461756636
ENSG00000100490	CDKL1	0.266712592902342	0.585007986208498
ENSG00000100503	NIN	0.0815584908081881	0.576423612371963
ENSG00000100504	PYGL	0.0779333730024672	0.731037627865233
ENSG00000100505	TRIM9	0.122097654197643	0.465704162493323
ENSG00000100519	PSMC6	-0.252453106561609	0.108519507659102
ENSG00000100522	GNPNAT1	-0.164242477801799	0.451770219645495
ENSG00000100523	DDHD1	0.0311122599134792	0.922890371825154
ENSG00000100526	CDKN3	-0.298885079133361	0.296908098290368
ENSG00000100528	CNIH1	-0.083310758846995	0.747830497613615
ENSG00000100532	CGRRF1	-0.0285947943089123	0.970447954295299
ENSG00000100554	ATP6V1D	-0.317608307713132	0.145582374048941
ENSG00000100558	PLEK2	-0.367784846990781	NA
ENSG00000100564	PIGH	-0.347221329542744	0.540755059731774
ENSG00000100567	PSMA3	-0.265808410270659	0.178669114359303
ENSG00000100568	VTI1B	-0.0989752581984965	0.70876641913066
ENSG00000100575	TIMM9	-0.0223523338286504	0.962532556412949
ENSG00000100577	GSTZ1	0.0817532300660723	0.809557390206449
ENSG00000100578	KIAA0586	0.123136429750108	0.630379797370363
ENSG00000100580	TMED8	-0.01597034113937	0.946875264318708
ENSG00000100583	SAMD15	-0.447280427492671	NA
ENSG00000100591	AHSA1	-0.336520157331611	0.0284804319212957
ENSG00000100592	DAAM1	0.0248284538233096	0.946952254256795
ENSG00000100593	ISM2	0.332679840216279	NA
ENSG00000100596	SPTLC2	-0.0582540175113251	0.749001587356961
ENSG00000100599	RIN3	0.143526736658092	0.507265462097014
ENSG00000100600	LGMN	0.0272186584759064	0.928141832428388
ENSG00000100601	ALKBH1	-0.00390777102401164	0.994285280160477
ENSG00000100603	SNW1	-0.177413971469414	0.339084830592873
ENSG00000100605	ITPK1	-0.0221523594836723	0.937166823033459
ENSG00000100612	DHRS7	-0.0524155213891241	0.889433528118583
ENSG00000100614	PPM1A	0.0318153378321952	0.896601108805344
ENSG00000100625	SIX4	0.206187343974238	0.584784999624306
ENSG00000100626	GALNT16	0.266085849923522	0.635990514938553
ENSG00000100628	ASB2	0.546114511043001	0.0957185339115908
ENSG00000100629	CEP128	0.260729507191115	0.382217848685661
ENSG00000100632	ERH	-0.411238532836063	0.0398998874144568
ENSG00000100644	HIF1A	0.0132383141642925	0.961565043370839
ENSG00000100647	KIAA0247	-0.0414401296542723	0.923586000410424
ENSG00000100650	SRSF5	0.0158782630656328	0.972121196915019
ENSG00000100664	EIF5	-0.173257230149433	0.285496419283784
ENSG00000100697	DICER1	0.0617314997247187	0.742674618071234
ENSG00000100711	ZFYVE21	0.229401485766067	0.364514501513234
ENSG00000100714	MTHFD1	-0.169278220254809	0.284655118966281
ENSG00000100722	ZC3H14	-0.0916301760283861	0.673675785132922
ENSG00000100726	TELO2	-0.12195004473748	0.640529689281658
ENSG00000100731	PCNX	0.0630332787186706	0.777111424079374
ENSG00000100744	GSKIP	-0.106620553413492	0.824712302413657
ENSG00000100749	VRK1	-0.0533200453530208	0.843788937474078
ENSG00000100764	PSMC1	-0.293570467106541	0.0853933027402589
ENSG00000100767	PAPLN	0.165443409234086	NA
ENSG00000100784	RPS6KA5	0.407109867855036	0.0900683767656406
ENSG00000100796	SMEK1	-0.117688457014746	0.438954330553548
ENSG00000100802	C14orf93	-0.0629348472712117	0.92342070404759
ENSG00000100804	PSMB5	-0.356963002992742	0.135094068924851
ENSG00000100811	YY1	-0.0584395368118651	0.783613783386394
ENSG00000100813	ACIN1	-0.0022761194609512	0.99363378142572
ENSG00000100814	CCNB1IP1	0.19366837858462	0.577013665645739
ENSG00000100815	TRIP11	-0.0194965815193657	0.94278949892038
ENSG00000100823	APEX1	-0.300927570157886	0.0760125415676895
ENSG00000100836	PABPN1	0.0963084832445283	0.783716644438063
ENSG00000100842	EFS	0.0301345553943496	0.914230956414128
ENSG00000100852	ARHGAP5	0.0374463513326994	0.865851750547083
ENSG00000100865	CINP	0.0499665408225114	0.883859645238054
ENSG00000100867	DHRS2	0.0960938240494782	0.93818192456323
ENSG00000100883	SRP54	-0.105773146680896	0.621775925185392
ENSG00000100888	CHD8	-0.13325165719268	0.367996847544724
ENSG00000100889	PCK2	-0.070973010583204	0.922064860877688
ENSG00000100897	DCAF11	0.031934295084775	0.923745448333488
ENSG00000100902	PSMA6	0.0731268355488316	0.90863362889104
ENSG00000100906	NFKBIA	-0.110428829688569	0.754201478700733
ENSG00000100908	EMC9	-0.326343241958279	0.498047135703448
ENSG00000100911	PSME2	-0.1856545252973	0.498258612520688
ENSG00000100916	BRMS1L	-0.0369098160518299	0.922360864726293
ENSG00000100918	REC8	0.223255152545935	0.121440110310032
ENSG00000100926	TM9SF1	0.359173934599676	0.52955208660625
ENSG00000100934	SEC23A	0.0412673237163009	0.879303569270312
ENSG00000100938	GMPR2	0.058621363118567	0.885861653093593
ENSG00000100941	PNN	-0.0111359834548128	0.974136979897597
ENSG00000100949	RABGGTA	-0.284262410306006	0.321923972234171
ENSG00000100968	NFATC4	0.337914467214561	0.62663681473449
ENSG00000100979	PLTP	-0.0740899255055149	0.871384309254279
ENSG00000100982	PCIF1	0.045179838957172	0.877589601513254
ENSG00000100983	GSS	-0.200444771880008	0.387795879735362
ENSG00000100991	TRPC4AP	-0.090935222531593	0.679425576641296
ENSG00000100994	PYGB	-0.0968486097947708	0.688823187504562
ENSG00000100997	ABHD12	-0.279603408508677	0.14203668134882
ENSG00000101000	PROCR	0.0115956289203741	0.992604842925551
ENSG00000101003	GINS1	-0.253800793102611	0.148645162412877
ENSG00000101004	NINL	0.233127417086723	0.7631596176283
ENSG00000101019	UQCC1	0.142604019880612	0.492409614343807
ENSG00000101040	ZMYND8	0.00412633037537003	0.988237953660436
ENSG00000101052	IFT52	-0.201558479039633	0.575131486305578
ENSG00000101057	MYBL2	-0.275963094707882	0.152027698661767
ENSG00000101079	NDRG3	-0.179223950270119	0.469643199045651
ENSG00000101084	C20orf24	-0.218936637539574	0.691759646913798
ENSG00000101096	NFATC2	0.487799525396067	9.04180694545242e-05
ENSG00000101098	RIMS4	-0.678019946590443	0.267126088873109
ENSG00000101104	PABPC1L	0.602714291307199	0.489090804890318
ENSG00000101109	STK4	0.00652495230312267	0.980224870970817
ENSG00000101115	SALL4	0.622338530193625	0.0735713571860975
ENSG00000101126	ADNP	-0.0343869912111592	0.863644978871995
ENSG00000101132	PFDN4	-0.39222013442568	0.14203668134882
ENSG00000101138	CSTF1	-0.197980992993561	0.355790834692877
ENSG00000101144	BMP7	0.530286339811928	0.0209970604622237
ENSG00000101146	RAE1	-0.196150207112629	0.290588206976614
ENSG00000101150	TPD52L2	-0.193088680835153	0.28984228281558
ENSG00000101152	DNAJC5	0.015016913402299	0.953891987067749
ENSG00000101158	NELFCD	-0.054296665450963	0.783716644438063
ENSG00000101161	PRPF6	-0.208714076312188	0.16889806983676
ENSG00000101166	SLMO2	-0.111212107682163	0.688314897524944
ENSG00000101181	MTG2	-0.0273782801129237	0.929083586674174
ENSG00000101182	PSMA7	-0.335699177491164	0.0459285149221945
ENSG00000101187	SLCO4A1	0.0853336438453071	0.748322580095539
ENSG00000101189	MRGBP	-0.228613887170144	0.446692528547192
ENSG00000101190	TCFL5	0.0480976691947262	0.877648082656033
ENSG00000101191	DIDO1	-0.100757446128774	0.529468200059368
ENSG00000101193	GID8	-0.0499207095614188	0.85880617428521
ENSG00000101199	ARFGAP1	0.198200580312455	0.507268775442442
ENSG00000101203	COL20A1	0.626787540257668	0.334764896712498
ENSG00000101210	EEF1A2	-0.329565831212389	NA
ENSG00000101216	GMEB2	-0.171191011354651	0.446767191136996
ENSG00000101220	C20orf27	-0.294473627784219	0.252254730158393
ENSG00000101224	CDC25B	-0.0995755230547925	0.640529689281658
ENSG00000101236	RNF24	0.0805508043593881	0.806803468262253
ENSG00000101246	ARFRP1	0.219626308713569	0.568244048460631
ENSG00000101247	NDUFAF5	-0.112516932067778	0.767345078494821
ENSG00000101255	TRIB3	-0.272622278555369	0.350441480068033
ENSG00000101265	RASSF2	-0.0900898170547657	0.69162669146572
ENSG00000101266	CSNK2A1	-0.17862999050057	0.34226177031304
ENSG00000101290	CDS2	0.18780185859289	0.252895785773957
ENSG00000101294	HM13	0.00284213302440092	0.991178658470881
ENSG00000101298	SNPH	0.214099912634503	0.827021462719223
ENSG00000101310	SEC23B	-0.136257558292682	0.585007986208498
ENSG00000101311	FERMT1	-0.0768515945184076	0.786360008219128
ENSG00000101333	PLCB4	0.599395226139044	0.151554299192159
ENSG00000101337	TM9SF4	0.0515898773944029	0.806803468262253
ENSG00000101343	CRNKL1	-0.14081572435894	0.467324965122912
ENSG00000101346	POFUT1	-0.0211699362831261	0.934973520285086
ENSG00000101347	SAMHD1	-0.213177258855893	0.291591759505432
ENSG00000101350	KIF3B	-0.0273741728144595	0.92182714040594
ENSG00000101353	MROH8	-0.161276716421804	0.818579587171458
ENSG00000101361	NOP56	-0.125102287772116	0.55933590040704
ENSG00000101363	MANBAL	-0.179749459251612	0.576423612371963
ENSG00000101365	IDH3B	-0.254462423105995	0.238459716703076
ENSG00000101367	MAPRE1	-0.133617608546263	0.500806726917599
ENSG00000101384	JAG1	0.244932293355218	0.334542882798716
ENSG00000101391	CDK5RAP1	0.000850388150390154	0.998054397774298
ENSG00000101400	SNTA1	0.116939285088272	0.878787528722363
ENSG00000101407	TTI1	-0.029127012805002	0.913986772848508
ENSG00000101412	E2F1	0.0374825421688103	0.900639733609172
ENSG00000101413	RPRD1B	-0.0307485711356896	0.922900820946587
ENSG00000101417	PXMP4	-0.104602593981347	NA
ENSG00000101421	CHMP4B	-0.238135793991491	0.29760759496047
ENSG00000101439	CST3	-0.218828049731481	0.468519874633683
ENSG00000101442	ACTR5	-0.138137525764273	0.711115814213354
ENSG00000101444	AHCY	-0.270552658410721	0.138985817528001
ENSG00000101445	PPP1R16B	-0.0591047044629307	0.809931914434722
ENSG00000101447	FAM83D	-0.269000079317361	0.143877709192369
ENSG00000101452	DHX35	0.112312405666186	0.769082538995448
ENSG00000101457	DNTTIP1	-0.0806609441013522	0.868062208332359
ENSG00000101464	PIGU	0.0580038713813143	0.888925978025045
ENSG00000101473	ACOT8	0.0802483803653374	0.859680415600971
ENSG00000101474	APMAP	-0.066156760192369	0.754098299968099
ENSG00000101493	ZNF516	0.171029220546835	0.304663170503847
ENSG00000101542	CDH20	-0.00306877387390456	0.99478958366631
ENSG00000101544	ADNP2	0.0795575098083889	0.749485264145932
ENSG00000101546	RBFA	0.148774302957603	0.701187612913006
ENSG00000101557	USP14	-0.0135437013443873	0.956432198655011
ENSG00000101558	VAPA	-0.133836338891249	0.461165646002297
ENSG00000101574	METTL4	0.0609878201960941	0.90772204723327
ENSG00000101577	LPIN2	0.169113181731695	0.31763448510863
ENSG00000101596	SMCHD1	0.0254852142716278	0.903390346262847
ENSG00000101605	MYOM1	0.0907911136405923	0.836015672136491
ENSG00000101608	MYL12A	-0.307115893916537	0.174296731661855
ENSG00000101624	CEP76	0.0332693864603442	0.936365252592071
ENSG00000101638	ST8SIA5	0.179829027436234	NA
ENSG00000101639	CEP192	0.183753160442775	0.351321140665198
ENSG00000101654	RNMT	0.0477118050388472	0.858774222674359
ENSG00000101665	SMAD7	-0.151259840890323	0.772101413141915
ENSG00000101680	LAMA1	1.20359207836968	NA
ENSG00000101695	RNF125	0.122703033586723	0.556990020809785
ENSG00000101745	ANKRD12	0.195546434259124	0.294603853919303
ENSG00000101751	POLI	0.143558540520874	0.717653108510397
ENSG00000101752	MIB1	0.0657668672946402	0.727744377533534
ENSG00000101773	RBBP8	-0.0690734241153305	0.700543068272289
ENSG00000101782	RIOK3	-0.10515021898586	0.673829165830246
ENSG00000101811	CSTF2	-0.331494619993766	0.139648542378618
ENSG00000101843	PSMD10	-0.51415048748063	0.040507635210391
ENSG00000101844	ATG4A	-0.1090785992596	0.871680148030873
ENSG00000101846	STS	-0.093640344552774	0.81445736613212
ENSG00000101849	TBL1X	0.0957803708925971	0.670487375268185
ENSG00000101856	PGRMC1	-0.2049343316173	0.277351194210071
ENSG00000101868	POLA1	-0.0139689077264487	0.94907514414971
ENSG00000101871	MID1	-0.0341208667838304	0.93812439535295
ENSG00000101882	NKAP	-0.257155974932361	0.272345509744779
ENSG00000101888	NXT2	-0.360284931212292	0.477694841247278
ENSG00000101898	RP3-324O17.4	-0.196699414887597	0.823015979612797
ENSG00000101901	ALG13	0.0245611169041208	0.948375831099988
ENSG00000101911	PRPS2	-0.108801141746249	0.596616921265097
ENSG00000101928	MOSPD1	-0.552158420698527	0.14518966218092
ENSG00000101935	AMMECR1	0.0736944329170962	0.769082538995448
ENSG00000101940	WDR13	0.100969371121115	0.764036256600527
ENSG00000101945	SUV39H1	-0.328393332309136	0.15512670173116
ENSG00000101955	SRPX	-0.0805808018689971	0.922983138132924
ENSG00000101966	XIAP	-0.0175970721499625	0.962396136363958
ENSG00000101972	STAG2	-0.0571184881109021	0.748287715568208
ENSG00000101974	ATP11C	-0.0800744231621149	0.745329914303563
ENSG00000101986	ABCD1	0.34267969907202	0.425183197914312
ENSG00000101997	CCDC22	0.0145316880536226	0.978166896160556
ENSG00000102003	SYP	0.178633491029702	0.607831331316012
ENSG00000102030	NAA10	0.147186017871361	0.71626545969447
ENSG00000102032	RENBP	0.76980446937327	0.0284833127670923
ENSG00000102034	ELF4	-0.184836348926586	NA
ENSG00000102038	SMARCA1	-0.0334630624025289	0.914605650068761
ENSG00000102053	ZC3H12B	-0.0701295569022646	NA
ENSG00000102054	RBBP7	-0.159303518622167	0.331391911729503
ENSG00000102057	KCND1	1.2249796612329	NA
ENSG00000102078	SLC25A14	-0.265624926119582	0.714191396927325
ENSG00000102081	FMR1	-0.000368878542070497	0.998558818763622
ENSG00000102096	PIM2	0.0204468260480113	0.974136979897597
ENSG00000102098	SCML2	-0.19505097399206	0.456973435351915
ENSG00000102100	SLC35A2	0.000766717984999319	0.998558818763622
ENSG00000102103	PQBP1	-0.236079813326464	0.235274840902506
ENSG00000102109	PCSK1N	0.40197202260802	0.386652486015542
ENSG00000102119	EMD	-0.052888857433744	0.879003488517516
ENSG00000102125	TAZ	0.191437379261624	0.563793519841723
ENSG00000102144	PGK1	-0.301431877771706	0.0799658746204637
ENSG00000102158	MAGT1	-0.16016513892333	0.43681808794178
ENSG00000102172	SMS	-0.261435084191814	0.186748840094362
ENSG00000102178	UBL4A	-0.167534342249805	0.555224005056848
ENSG00000102181	CD99L2	-0.0967045465981439	0.676165393291219
ENSG00000102189	EEA1	-0.0257170596409638	0.918225346739872
ENSG00000102218	RP2	0.026344755216005	0.950010226443819
ENSG00000102221	PHF16	-0.037177480923797	0.897192705424616
ENSG00000102225	CDK16	-0.052098034426435	0.841585789212206
ENSG00000102226	USP11	0.00825437602339066	0.981700796207537
ENSG00000102230	PCYT1B	-0.0240388102546431	0.965737254090629
ENSG00000102241	HTATSF1	-0.259323652121659	0.110345049051786
[truncated: 12,007 more rows]

## Sheet: GSC2 EC-cocult
ensid	symbol	log2FoldChange	padj
ENSG00000237973	MTCO1P12	-0.0342764780196355	0.973772957653773
ENSG00000075624	ACTB	-0.348878212373661	0.477772026315892
ENSG00000248527	MTATP6P1	-0.350137899023372	0.533229431921529
ENSG00000106278	PTPRZ1	0.195550908196179	0.734639320046899
ENSG00000156508	EEF1A1	-0.104071887166451	0.889402488272576
ENSG00000150991	UBC	-0.213844377067905	0.705067771302516
ENSG00000198744	MTCO3P12	-0.142451099656276	0.860499266224617
ENSG00000111640	GAPDH	-0.135832659320678	0.862550535130274
ENSG00000026025	VIM	-0.162657825305312	0.785741901630116
ENSG00000113140	SPARC	-0.147575784274058	0.816176953047353
ENSG00000106366	SERPINE1	-1.79807977452414	5.33248198184616e-27
ENSG00000167552	TUBA1A	-0.139237120661929	0.844556788004154
ENSG00000105894	PTN	0.321683785983633	0.340748263415785
ENSG00000225630	MTND2P28	-0.395196417936815	0.287454919366518
ENSG00000067225	PKM	0.0373912890659015	0.970100858803609
NA	EEF1A1P5	-0.122754922043545	0.864816134103311
ENSG00000026508	CD44	-0.460038691294966	0.066805062696984
ENSG00000196262	PPIA	-0.0409539210828027	0.963985335457229
ENSG00000087460	GNAS	-0.0174503692300686	0.98593175465636
ENSG00000118785	SPP1	-0.569568075507524	0.0129521219238086
ENSG00000229344	MTCO2P12	-0.322587626234898	0.582649113994333
ENSG00000132688	NES	0.340293463370372	0.311392095114508
ENSG00000167553	TUBA1C	-0.0889041930057291	0.914354207243981
ENSG00000100994	PYGB	-0.793233524558918	0.000994221738155791
ENSG00000134531	EMP1	-0.763334925447705	0.000127847446259426
ENSG00000120885	CLU	0.0376259333857089	0.975078099645537
NA	EEF1A1P6	-0.126073010514018	0.859925473924994
ENSG00000084234	APLP2	0.0170574671095146	0.985903299582794
ENSG00000122566	HNRNPA2B1	0.371468005959691	0.337092366915461
ENSG00000184009	ACTG1	-0.435997432615601	0.251650185164952
ENSG00000140988	RPS2	-0.217639188537226	0.726112958600358
ENSG00000167658	EEF2	-0.247318802424411	0.691801804784935
ENSG00000142192	APP	-0.0293445654720836	0.976272854671689
ENSG00000080824	HSP90AA1	0.207660352563673	0.749652883339607
ENSG00000099194	SCD	0.59675055149962	0.00593763316585328
ENSG00000196924	FLNA	-0.192741540122149	0.788508777263022
ENSG00000115461	IGFBP5	0.027888591799326	0.977488507217969
ENSG00000034510	TMSB10	-0.457471409390055	0.124731753708875
ENSG00000089157	RPLP0	-0.368586014128177	0.237734325977326
ENSG00000070756	PABPC1	-0.221988243554814	0.642406070334168
ENSG00000167978	SRRM2	-0.013912377081421	0.988869680424997
ENSG00000109971	HSPA8	-0.116455407106351	0.869710646841447
ENSG00000197956	S100A6	0.0920532130390689	0.904717515471831
ENSG00000110321	EIF4G2	0.0558078795673274	0.947990886219616
ENSG00000127022	CANX	0.112203549243236	0.882390566033622
ENSG00000128564	VGF	-0.391657356449347	0.656681408879154
ENSG00000225972	MTND1P23	-0.366150593376016	0.401843027127311
ENSG00000096384	HSP90AB1	-0.0494274258122727	0.956177208144905
ENSG00000128595	CALU	-0.144383746866493	0.826061161733339
ENSG00000135486	HNRNPA1	-0.048385663197403	0.957126986146419
ENSG00000139644	TMBIM6	-0.112770561010626	0.876488330911215
ENSG00000083857	FAT1	0.471167442957245	0.0698745469803942
ENSG00000074800	ENO1	-0.319896714421748	0.395926769492351
ENSG00000110092	CCND1	-0.0239196519008273	0.979903362001655
ENSG00000164924	YWHAZ	0.357704811770461	0.286306186678061
ENSG00000115053	NCL	0.0475939577878895	0.96086516747792
ENSG00000182718	ANXA2	-0.323122687692906	0.338172297873832
ENSG00000131711	MAP1B	-0.120384889580294	0.872409038316855
ENSG00000139289	PHLDA1	0.278672723982948	0.504543825200851
ENSG00000123416	TUBA1B	-0.0699650736054256	0.934400259415724
ENSG00000087086	FTL	0.533158114336396	0.0877490780627309
ENSG00000174444	RPL4	-0.383442521385663	0.206032333462566
ENSG00000105810	CDK6	0.0134810104007286	0.989282763626857
ENSG00000242265	PEG10	0.0650706187971328	0.936418615645299
ENSG00000196230	TUBB	0.0414620329598579	0.964871650382943
ENSG00000161016	RPL8	-0.442433599685919	0.185250893346186
ENSG00000187514	PTMA	0.147979486278991	0.811871045912628
ENSG00000106070	GRB10	-0.056981839473315	0.944779050188607
ENSG00000128567	PODXL	-0.604997611275213	0.00472200836455259
ENSG00000106397	PLOD3	-0.156741388350306	0.862826270799626
ENSG00000130402	ACTN4	-0.202730622117952	0.803318365395755
ENSG00000108953	YWHAE	-0.140843877863189	0.82478275582367
ENSG00000115310	RTN4	0.00645513976190382	0.997502249494037
ENSG00000135052	GOLM1	0.29132363850829	0.453726431854408
ENSG00000091129	NRCAM	-1.60794692976962	1.13309760660027e-18
ENSG00000150093	ITGB1	-0.0512511848855823	0.959449317960487
ENSG00000197746	PSAP	-0.0761602784195638	0.926215964888078
ENSG00000147065	MSN	-0.347012465048729	0.321548369177036
ENSG00000108654	DDX5	0.0775566808874976	0.934403483956644
ENSG00000197747	S100A10	-0.221554955975638	0.653008670682132
ENSG00000169045	HNRNPH1	0.166975852141501	0.789819335564343
ENSG00000106682	EIF4H	-0.153647783807943	0.803666125681471
ENSG00000166508	MCM7	-0.251722092990176	0.597233942443281
ENSG00000134333	LDHA	-0.224816036697191	0.646005327694641
ENSG00000229117	RPL41	-0.199219070653702	0.718937630657875
ENSG00000135821	GLUL	-0.558105047272373	0.0160138419299528
ENSG00000005884	ITGA3	-0.622434940501346	0.0207719162434284
ENSG00000187122	SLIT1	0.152757693374638	0.837225297508924
ENSG00000204628	RACK1	-0.430913313647044	0.167477672787065
ENSG00000136193	SCRN1	0.08804994214245	0.909622220777098
ENSG00000166598	HSP90B1	-0.0707579579389772	0.93801016353876
ENSG00000263001	GTF2I	0.0232109867344636	0.981305774453214
ENSG00000101938	CHRDL1	0.386538447305622	0.24662266086086
ENSG00000205336	ADGRG1	-0.552897130604927	0.125505849315072
ENSG00000185164	NOMO2	-0.155923555444535	0.807440555966882
ENSG00000109099	PMP22	-0.341505090385857	0.286306186678061
ENSG00000105974	CAV1	-0.381979110382659	0.190319597034896
ENSG00000172757	CFL1	-0.043049375902988	0.964594000101183
ENSG00000067560	RHOA	-0.124580459789892	0.852806622673128
ENSG00000124225	PMEPA1	-0.499725078500315	0.0468768076465711
ENSG00000142541	RPL13A	-0.291261160038414	0.532898791584205
ENSG00000136238	RAC1	-0.163355623162615	0.786989380477546
ENSG00000172270	BSG	-0.180361473364219	0.82455781198432
ENSG00000044574	HSPA5	-0.276594545867948	0.517730866862254
ENSG00000129351	ILF3	-0.0444779562990698	0.959302588179278
ENSG00000142156	COL6A1	-0.135985965606745	0.883641083631261
ENSG00000179218	CALR	-0.0607103084699754	0.939611535207543
NA	H3F3B	-0.0477471565160776	0.956177208144905
ENSG00000277053	GTF2IP1	0.0231977998985045	0.981305774453214
ENSG00000147140	NONO	-0.101324966576569	0.8956111192644
ENSG00000142534	RPS11	-0.228519072225845	0.674400628613736
ENSG00000198034	RPS4X	-0.276299013769239	0.485168076404809
ENSG00000127946	HIP1	-0.0401003419405334	0.964803006977064
ENSG00000103647	CORO2B	0.0379432554591782	0.971987761070353
ENSG00000203879	GDI1	-0.142228356115061	0.85139171619859
ENSG00000115457	IGFBP2	-0.271763492027292	0.713638742488216
ENSG00000148053	NTRK2	0.320301943147413	0.34730881365179
ENSG00000137285	TUBB2B	-0.0534680751910356	0.956177208144905
ENSG00000135744	AGT	-1.52040536351088	2.35370518539933e-12
ENSG00000214391	TUBAP2	0.0738445489281978	0.932902174868295
ENSG00000188229	TUBB4B	0.102294581601468	0.906782973060141
ENSG00000106683	LIMK1	-0.173408567839727	0.838467321627138
ENSG00000221866	PLXNA4	0.335181427446621	0.304015237568999
ENSG00000168615	ADAM9	0.00174391797570758	0.999435279404178
ENSG00000135318	NT5E	-0.329708172284051	0.419194948609714
ENSG00000079215	SLC1A3	0.406751606149361	0.173640100392148
ENSG00000065978	YBX1	-0.155789023608956	0.803927777222107
ENSG00000147403	RPL10	-0.337223728705787	0.369211287498979
ENSG00000075142	SRI	0.0062730135311163	0.997758280497863
ENSG00000181163	NPM1	0.0231350847264596	0.983179513098002
ENSG00000135404	CD63	-0.0579142388104558	0.944779050188607
ENSG00000111252	SH2B3	0.240487900498883	0.616043619948498
ENSG00000247627	MTND4P12	-0.0225856750257564	0.982748857100271
ENSG00000233369	GTF2IP4	0.0280590747503615	0.978014098497765
ENSG00000168461	RAB31	-0.141030645405771	0.827188250806145
ENSG00000168385	SEPTIN2	0.0595612168462301	0.944346320740159
ENSG00000165119	HNRNPK	-0.0739070254882805	0.92750559195482
ENSG00000100316	RPL3	-0.273701048009378	0.504543825200851
ENSG00000089597	GANAB	-0.200615829363038	0.709658634599085
ENSG00000166710	B2M	0.0972331665430495	0.909030087921579
ENSG00000184110	EIF3C	-0.0283161163478262	0.977488507217969
ENSG00000206503	HLA-A	-0.00995471374167423	0.993560156589942
ENSG00000205609	EIF3CL	-0.0303733054023936	0.975664625902267
ENSG00000140575	IQGAP1	0.0433100563214624	0.962924033102495
ENSG00000115677	HDLBP	-0.132989227426965	0.836264034560091
ENSG00000197958	RPL12	-0.342662878990464	0.292557848246173
ENSG00000153187	HNRNPU	0.0926686852349306	0.90887578652061
ENSG00000108298	RPL19	-0.172939639326607	0.764101435030278
ENSG00000174748	RPL15	-0.241925673771757	0.616043619948498
ENSG00000169504	CLIC4	-0.260729038905155	0.646856051604461
ENSG00000187243	MAGED4B	-0.184506791572062	0.767013698050936
ENSG00000172020	GAP43	0.0324039255505118	0.974891208538117
ENSG00000160789	LMNA	0.315817755083915	0.55735103179411
ENSG00000103512	NOMO1	-0.114354031318776	0.872860078997764
ENSG00000154545	MAGED4	-0.183254816806411	0.770024784218491
ENSG00000159842	ABR	-0.153995600573311	0.82478275582367
ENSG00000089280	FUS	0.0904414578877862	0.902193557633165
ENSG00000189343	RPS2P46	-0.137509326216002	0.838580259910063
ENSG00000089327	FXYD5	-0.534631396038514	0.0781650823013674
ENSG00000162909	CAPN2	-0.24917574656372	0.575247437959753
ENSG00000178209	PLEC	0.177598632753004	0.851447591326888
ENSG00000260032	NORAD	0.249523955642766	0.646856051604461
ENSG00000134824	FADS2	0.419408712818316	0.254205860057227
ENSG00000089009	RPL6	-0.248663101605654	0.571496920281974
ENSG00000105323	HNRNPUL1	-0.0686484539438274	0.936688747787179
ENSG00000173402	DAG1	-0.0264750363700882	0.981238915550224
ENSG00000168028	RPSA	-0.322640067660281	0.355141471416299
ENSG00000137267	TUBB2A	-0.0367837227724412	0.97492637483062
ENSG00000147604	RPL7	-0.154021956818088	0.810710702446038
ENSG00000167460	TPM4	-0.207474356241328	0.696262146696514
ENSG00000162512	SDC3	-0.179521199199756	0.815683037466701
ENSG00000174231	PRPF8	-0.0273845004396467	0.977908347293521
ENSG00000069275	NUCKS1	0.346666580223399	0.341670443994157
ENSG00000137818	RPLP1	-0.126823541977434	0.873600278315127
ENSG00000137309	HMGA1	-0.548024412173084	0.136934594211867
ENSG00000050165	DKK3	0.268532309035131	0.525967711173872
ENSG00000189403	HMGB1	0.259310051424587	0.657888354607047
ENSG00000163931	TKT	0.24844757786852	0.66881364533872
ENSG00000164733	CTSB	-0.590735590518337	0.0137635049410625
ENSG00000057019	DCBLD2	-0.0741023052614597	0.928103826746044
ENSG00000155660	PDIA4	-0.253084160393973	0.612235116293822
ENSG00000164111	ANXA5	-0.179654154019364	0.767013698050936
ENSG00000107863	ARHGAP21	0.396708985008624	0.175333941090866
ENSG00000187109	NAP1L1	0.0458732143171529	0.965263089953232
ENSG00000122642	FKBP9	-0.250110551620282	0.580733676365229
ENSG00000253729	PRKDC	-0.0211618475193607	0.984238120604787
ENSG00000144381	HSPD1	0.0201691188329754	0.98593175465636
ENSG00000085063	CD59	0.181937680765444	0.746326203053165
ENSG00000249992	TMEM158	-0.271698263707913	0.56864238409459
ENSG00000146731	CCT6A	-0.026230352940776	0.980857988088873
ENSG00000116584	ARHGEF2	-0.226897494297662	0.637052943515122
ENSG00000008988	RPS20	-0.202008445689659	0.696262146696514
ENSG00000141367	CLTC	0.0958393755350451	0.896887724032216
ENSG00000162734	PEA15	-0.149014479211794	0.820875848477744
ENSG00000046653	GPM6B	0.0144763810508775	0.988595585943861
ENSG00000078369	GNB1	-0.228309840179525	0.661691663897524
ENSG00000047849	MAP4	-0.249595191477667	0.579263441673575
NA	EEF1A1P11	-0.121394166791857	0.871264988312617
ENSG00000108518	PFN1	-0.216741755223989	0.753828012619661
ENSG00000074410	CA12	0.176767906488774	0.753444177669538
ENSG00000159140	SON	0.187940773593782	0.749652883339607
ENSG00000101384	JAG1	0.200345786707552	0.696806821913646
ENSG00000108883	EFTUD2	-1.18806454511823	2.62218445932711e-10
ENSG00000136942	RPL35	-0.154901520121563	0.797201058656747
ENSG00000179222	MAGED1	-0.0888813801231028	0.920083957574805
ENSG00000111669	TPI1	-0.179829830719019	0.765063590045807
ENSG00000164543	STK17A	-0.509673923482722	0.0999132933791288
ENSG00000159840	ZYX	-0.657504269387956	0.0557553638527109
ENSG00000114353	GNAI2	-0.106128411405994	0.906322504511327
ENSG00000170027	YWHAG	-0.0143764383404915	0.987964161078583
ENSG00000147588	PMP2	0.325516738883008	0.526688342829149
ENSG00000010404	IDS	0.0517834666503232	0.949724729877341
ENSG00000170540	ARL6IP1	0.369602098216867	0.251650185164952
ENSG00000213553	RPLP0P6	-0.32472626183656	0.348694489745586
ENSG00000174437	ATP2A2	-0.0405427363069284	0.964068512800867
ENSG00000103226	NOMO3	-0.145358017537813	0.825724739128386
ENSG00000130508	PXDN	0.0130262613916226	0.989282763626857
ENSG00000058668	ATP2B4	-0.402702967056895	0.158803588479398
ENSG00000130175	PRKCSH	-0.159155238176119	0.84057330583407
ENSG00000009954	BAZ1B	0.0165506409989175	0.987964161078583
NA	H2AFV	0.249347364995213	0.581527434047017
ENSG00000124126	PREX1	0.159011454184572	0.811583988212919
ENSG00000101638	ST8SIA5	0.363941550349335	0.238199555445066
ENSG00000148303	RPL7A	-0.222214238711562	0.656681408879154
ENSG00000173812	EIF1	-0.235568167064948	0.616043619948498
ENSG00000184640	SEPTIN9	-0.472632095776068	0.141706786640739
ENSG00000061337	LZTS1	-0.546994719908464	0.083264505052968
ENSG00000131747	TOP2A	0.82146957181222	0.000477927276951067
ENSG00000105835	NAMPT	-0.752287610850138	0.00340268479946917
ENSG00000136240	KDELR2	-0.102705370995409	0.88621340592408
ENSG00000092199	HNRNPC	-0.0838033227737438	0.916037670167601
ENSG00000104419	NDRG1	0.638305902004232	0.0165847204100373
ENSG00000106665	CLIP2	-0.25017620576371	0.700065352268756
ENSG00000110955	ATP5F1B	-0.176387935759785	0.768211463388023
ENSG00000110651	CD81	-0.138291362560687	0.869315156139968
ENSG00000127920	GNG11	0.722497895939875	0.0179138070144126
ENSG00000122545	SEPTIN7	0.172720421778356	0.824173150568247
ENSG00000104738	MCM4	-0.128576465276638	0.842124348220221
ENSG00000118705	RPN2	-0.186746318488445	0.753162890016509
ENSG00000122565	CBX3	0.0511927079709701	0.957644485470828
ENSG00000143799	PARP1	0.0317293520621539	0.974891208538117
ENSG00000130816	DNMT1	-0.0379161858502736	0.966617385463124
ENSG00000152795	HNRNPDL	0.0843618695371089	0.928103826746044
ENSG00000140391	TSPAN3	0.0961483974806414	0.897595090311266
ENSG00000114867	EIF4G1	-0.182900239381509	0.746326203053165
ENSG00000071054	MAP4K4	-0.33759082744026	0.334997965041359
ENSG00000136295	TTYH3	0.037248965404335	0.979151692187438
ENSG00000130985	UBA1	-0.267958465056514	0.64009303836519
ENSG00000134308	YWHAQ	0.0779305236987939	0.928399090659316
ENSG00000108424	KPNB1	-0.0220512705661306	0.98199415000039
ENSG00000271383	NBPF19	0.00288710595108392	0.999117621073584
ENSG00000035862	TIMP2	0.0779747037121548	0.924483685959765
ENSG00000146701	MDH2	-0.315887893954112	0.490385617666145
NA	PPIAP22	-0.011678764645104	0.990668132770388
ENSG00000011426	ANLN	0.363337428236191	0.351061413177967
ENSG00000204580	DDR1	0.153443546066445	0.851447591326888
ENSG00000158710	TAGLN2	-0.217107781883788	0.695116943170083
ENSG00000112531	QKI	0.140939131173149	0.845394068324552
ENSG00000138760	SCARB2	0.0240245968736262	0.981305774453214
ENSG00000144028	SNRNP200	0.0507123840042453	0.95204971593938
ENSG00000153317	ASAP1	0.225523108962579	0.640436233854397
ENSG00000105887	MTPN	0.0181627396109884	0.985903299582794
ENSG00000167972	ABCA3	-0.349088536410621	0.441672162011861
ENSG00000087087	SRRT	-0.145390648624262	0.823477486281563
ENSG00000012232	EXTL3	-0.393042504260903	0.222597442884603
ENSG00000169436	COL22A1	-0.210449223439019	0.673826980466595
ENSG00000106263	EIF3B	-0.206806200557465	0.682907398596566
ENSG00000082153	BZW1	0.142126106358845	0.84379312192614
ENSG00000188643	S100A16	-0.423818244631446	0.273995295608262
ENSG00000143549	TPM3	-0.177325253975331	0.753376881327506
ENSG00000175216	CKAP5	0.207403101119632	0.707977370843762
ENSG00000079246	XRCC5	0.00513559143066886	0.998526575127305
ENSG00000113013	HSPA9	0.028061019785657	0.978776099645257
ENSG00000105976	MET	-0.269746124126506	0.521682645667627
ENSG00000105372	RPS19	-0.370261986230312	0.381608007881885
ENSG00000133872	SARAF	0.315487630074357	0.395896225997748
ENSG00000101265	RASSF2	0.221084124164734	0.648739152329649
ENSG00000127616	SMARCA4	-0.0116132285772407	0.991941570445078
ENSG00000185787	MORF4L1	0.221788746242017	0.709658634599085
ENSG00000171617	ENC1	0.161130142517443	0.788508777263022
ENSG00000100345	MYH9	-0.385830873571676	0.230854204526379
ENSG00000166913	YWHAB	-0.0613954665002567	0.938728036140533
ENSG00000243716	NPIPB5	-0.108060721239424	0.88426774778946
ENSG00000140262	TCF12	0.35173075220674	0.301130264322463
ENSG00000167191	GPRC5B	-0.0562314785455432	0.948149419624488
ENSG00000132718	SYT11	-0.143892488658515	0.822449933492462
NA	PKD1P1	-0.08341357596764	0.920083957574805
ENSG00000198668	CALM1	0.045514360722004	0.958554112886302
NA	PPIAP29	-0.075731425183377	0.925725350067173
ENSG00000172037	LAMB2	-0.0533842254619586	0.960976069151397
ENSG00000115758	ODC1	0.0664351317819575	0.934400259415724
ENSG00000155506	LARP1	-0.0495077420691884	0.95366290821623
ENSG00000103855	CD276	0.0222996631894826	0.985523182113861
ENSG00000106636	YKT6	-0.197148690101109	0.721373147057496
ENSG00000171867	PRNP	0.0255024956511045	0.978776099645257
ENSG00000135862	LAMC1	-0.038460748694053	0.965626647747003
ENSG00000118257	NRP2	-0.489948629272747	0.0450307612422443
ENSG00000105854	PON2	0.116767806679594	0.877179252022137
ENSG00000075618	FSCN1	-0.00255266615024275	0.999435279404178
ENSG00000104852	SNRNP70	-0.0389033209487958	0.967690240356562
ENSG00000155368	DBI	0.368840163610685	0.343645540444009
ENSG00000171863	RPS7	-0.445345846109247	0.111448310838446
ENSG00000125868	DSTN	0.36506438467497	0.270307608222865
ENSG00000205542	TMSB4X	-0.442735711788918	0.0931018944083491
ENSG00000131473	ACLY	0.04747051542732	0.957994439598928
ENSG00000006125	AP2B1	-0.142080034979653	0.825054075195318
ENSG00000138326	RPS24	-0.102177411255202	0.903352913317655
ENSG00000196313	POM121	-0.0902452816926432	0.923771356534389
ENSG00000011304	PTBP1	-0.180706963075669	0.810710702446038
ENSG00000170558	CDH2	-0.196656277744408	0.709370742988238
ENSG00000044115	CTNNA1	0.087460844749242	0.909331281425038
ENSG00000150753	CCT5	-0.0538548056189447	0.953212073212114
ENSG00000163638	ADAMTS9	-0.649921580467621	0.00194679676593866
ENSG00000204469	PRRC2A	-0.136769666884472	0.87059568300913
ENSG00000135387	CAPRIN1	-0.00781494950022549	0.995554167960832
ENSG00000183255	PTTG1IP	-0.356164610390864	0.265276558711911
ENSG00000128989	ARPP19	0.062636482802898	0.936517683890542
ENSG00000145362	ANK2	0.541632908414195	0.0221281471698653
ENSG00000204525	HLA-C	0.0185025466562899	0.987964161078583
ENSG00000126247	CAPNS1	-0.216321329938843	0.747107054647466
ENSG00000156515	HK1	0.145317643800592	0.824274711291942
ENSG00000117724	CENPF	0.689833809241812	0.0141879806463326
ENSG00000064607	SUGP2	0.0889602115320914	0.904919612429401
ENSG00000234745	HLA-B	-0.0457783488614902	0.960976069151397
ENSG00000166441	RPL27A	-0.318397503364591	0.369276352338017
ENSG00000188846	RPL14	-0.169159553203801	0.783768813533847
ENSG00000105193	RPS16	-0.301720892344494	0.447937213877008
ENSG00000138668	HNRNPD	-0.00626853206513281	0.998089723429702
ENSG00000197102	DYNC1H1	0.0531030478765205	0.948149419624488
ENSG00000215301	DDX3X	0.0999619033745266	0.904022484302962
ENSG00000150687	PRSS23	0.0650862121064576	0.935542238156281
ENSG00000110880	CORO1C	-0.134292415849232	0.835601889930813
ENSG00000007237	GAS7	-0.491847825740633	0.0477593972475322
ENSG00000130702	LAMA5	-0.183818275534495	0.856390512321155
ENSG00000087365	SF3B2	-0.0426791672278713	0.96124782858951
ENSG00000272391	POM121C	-0.0809508290491994	0.932902174868295
ENSG00000127603	MACF1	-0.179533329347632	0.772774292459212
NA	FAM129B	-0.280831619015821	0.630079839722229
ENSG00000111676	ATN1	-0.0984253127046602	0.925537090082963
ENSG00000141756	FKBP10	-0.23555905964899	0.682186730856897
NA	EEF1A1P13	-0.339589192034595	0.551180562384798
ENSG00000106244	PDAP1	-0.0853935192337598	0.909942626209941
ENSG00000147526	TACC1	-0.0350234363829235	0.970100858803609
ENSG00000149136	SSRP1	-0.0737266773582678	0.927113646892623
ENSG00000143384	MCL1	-0.535377751183601	0.0398117445395498
ENSG00000071127	WDR1	-0.291654006682187	0.476325976816465
ENSG00000101224	CDC25B	0.108806462069475	0.89970150231602
ENSG00000101955	SRPX	-0.384346572583484	0.183248089234809
ENSG00000170144	HNRNPA3	0.375934627595159	0.33171680559233
ENSG00000152291	TGOLN2	0.0339927324760211	0.970489862277943
ENSG00000125398	SOX9	0.611726052233076	0.00755103398604949
ENSG00000086232	EIF2AK1	-0.129551831953443	0.844155066810713
ENSG00000136158	SPRY2	-0.182475526133939	0.746326203053165
ENSG00000008441	NFIX	0.311703714792648	0.535050884609262
ENSG00000102144	PGK1	-0.201645932368444	0.700582417304642
ENSG00000135624	CCT7	-0.185273076597932	0.739120410299482
ENSG00000117523	PRRC2C	-0.0353290136166178	0.970174967665269
ENSG00000015479	MATR3	0.282880513071418	0.613679134445585
ENSG00000149273	RPS3	-0.441055217585519	0.156779785763212
ENSG00000143933	CALM2	0.16339413430232	0.822797550315144
ENSG00000160307	S100B	0.423821310862195	0.124315476455023
ENSG00000147274	RBMX	0.136010553901615	0.845340214807171
ENSG00000086758	HUWE1	-0.0159854829166869	0.987964161078583
ENSG00000162430	SELENON	-0.317409005723428	0.582290469020477
ENSG00000184216	IRAK1	-0.194863659292544	0.785199903082369
NA	AC026403.1	-0.225107579039886	0.646897836589219
ENSG00000100097	LGALS1	-0.0906397539613925	0.925537090082963
ENSG00000138758	SEPTIN11	0.171069716711737	0.787306203532786
ENSG00000205339	IPO7	-0.0565638838983858	0.951228116772283
ENSG00000228716	DHFR	0.113810899194324	0.88621340592408
ENSG00000132646	PCNA	0.0793266763072195	0.929492981933048
ENSG00000197756	RPL37A	-0.363776910693011	0.300042400203791
ENSG00000117868	ESYT2	-0.0642391558444584	0.935477373107978
ENSG00000115306	SPTBN1	0.0299619702178852	0.975664625902267
ENSG00000159200	RCAN1	-1.31118326876596	4.55476570900188e-13
ENSG00000092841	MYL6	-0.105284297863244	0.884397054785493
ENSG00000143761	ARF1	-0.251172019899853	0.613679134445585
ENSG00000182534	MXRA7	-0.123905624022651	0.862826270799626
ENSG00000101057	MYBL2	-0.32662804056889	0.438823433037493
ENSG00000171951	SCG2	1.1293752148377	3.0717662528295e-08
ENSG00000113657	DPYSL3	-0.162812246524148	0.784529920195081
ENSG00000072778	ACADVL	-0.265331548517221	0.537747742741297
ENSG00000155096	AZIN1	-0.0294335942748081	0.978152826298617
ENSG00000170525	PFKFB3	-0.0883003917921451	0.909030087921579
ENSG00000089159	PXN	-0.435686222186551	0.257948380103127
ENSG00000119403	PHF19	0.130123917451366	0.859465393481456
ENSG00000143321	HDGF	-0.0101928497075676	0.99268667801591
ENSG00000109846	CRYAB	-1.41506989893318	6.68572889341587e-13
ENSG00000115183	TANC1	0.370950772574292	0.239924999477273
ENSG00000002586	CD99	-0.401091248903761	0.184463547077904
ENSG00000088247	KHSRP	-0.117048989079084	0.89628915974261
ENSG00000124181	PLCG1	-0.423847847459735	0.120430621424801
ENSG00000100201	DDX17	0.172445431204575	0.765063590045807
ENSG00000163682	RPL9	-0.370823071210805	0.217023250520526
ENSG00000148773	MKI67	0.457225408965214	0.0773005168950348
ENSG00000185624	P4HB	-0.284628364270701	0.476325976816465
ENSG00000143369	ECM1	0.157977719086065	0.833992301557736
ENSG00000198830	HMGN2	0.405209895282789	0.154971844253387
ENSG00000087274	ADD1	-0.1137449669825	0.873619067896666
ENSG00000116560	SFPQ	0.0856462605119553	0.922910382020798
ENSG00000137154	RPS6	-0.307888523424995	0.392993299934262
ENSG00000168906	MAT2A	0.267094313414886	0.536937767253948
ENSG00000135829	DHX9	-0.0824290128902988	0.916641179013261
ENSG00000197457	STMN3	-0.0393808352385495	0.973737778274509
ENSG00000109685	NSD2	-0.0173903122836393	0.985903299582794
ENSG00000175592	FOSL1	0.201947154144567	0.78014467271186
ENSG00000104904	OAZ1	-0.0468834876283178	0.959526131635696
ENSG00000072501	SMC1A	0.143777572069182	0.827188250806145
ENSG00000089220	PEBP1	-0.0717604540156946	0.928548206174841
ENSG00000251562	MALAT1	0.355153457378446	0.41236905966888
ENSG00000168066	SF1	-0.126117590663181	0.873619067896666
ENSG00000166033	HTRA1	-0.00363604379258658	0.998526575127305
ENSG00000140526	ABHD2	0.234952822214563	0.606434219234515
ENSG00000169100	SLC25A6	-0.0938055574304504	0.931892362552017
ENSG00000106628	POLD2	-0.203294414517083	0.773822714088901
ENSG00000145741	BTF3	-0.258944873921605	0.536422903774391
ENSG00000177469	CAVIN1	-0.359044126741746	0.293458680954931
ENSG00000167601	AXL	-0.333259656373781	0.410799425642459
ENSG00000119335	SET	-0.0148448583622151	0.988692150382599
ENSG00000038382	TRIO	-0.395926253835114	0.167707131825204
ENSG00000163235	TGFA	0.244338883240551	0.589323942483561
ENSG00000124762	CDKN1A	0.290819870636527	0.589323942483561
ENSG00000092964	DPYSL2	-0.0659162511613533	0.936517683890542
ENSG00000164828	SUN1	-0.0520540523969946	0.949860077317899
ENSG00000132341	RAN	-0.0845637704363882	0.909942626209941
ENSG00000172354	GNB2	-0.214219330749819	0.803666125681471
ENSG00000168036	CTNNB1	-0.158747638601162	0.792990596270288
ENSG00000099622	CIRBP	0.0284354673388287	0.978152826298617
ENSG00000164754	RAD21	0.253159506190251	0.616182953092179
ENSG00000006468	ETV1	0.44589062804391	0.153591580550306
ENSG00000153944	MSI2	0.459377645602762	0.0724491101735787
ENSG00000276043	UHRF1	-0.0144728935417392	0.988869680424997
ENSG00000101361	NOP56	-0.223262698054134	0.661691663897524
ENSG00000158470	B4GALT5	-0.194500971553509	0.723218683570492
ENSG00000074696	HACD3	-0.12863407658089	0.84379312192614
ENSG00000177606	JUN	-0.0873103361900693	0.909293200610211
ENSG00000143947	RPS27A	-0.165789546362829	0.809159551442959
ENSG00000182944	EWSR1	-0.0708586536334284	0.933502523352312
ENSG00000176619	LMNB2	-0.0922002913083929	0.927656886564143
ENSG00000106609	TMEM248	0.00307672437096061	0.998540152086825
ENSG00000155561	NUP205	0.00327755769623852	0.998540152086825
ENSG00000136859	ANGPTL2	-0.00228233511727663	0.999251290203693
ENSG00000135919	SERPINE2	-0.106537647482796	0.883556701966373
ENSG00000213585	VDAC1	-0.0869000407526133	0.909030087921579
ENSG00000105640	RPL18A	-0.43951420126719	0.470325892638337
ENSG00000154277	UCHL1	0.138706870775311	0.837334415381429
ENSG00000120875	DUSP4	0.476961562988234	0.054584207540766
ENSG00000094916	CBX5	0.290792970422788	0.479033350574338
ENSG00000159335	PTMS	-0.187908267218426	0.823781572744455
ENSG00000078018	MAP2	0.736694942935323	0.000948826769031552
ENSG00000127947	PTPN12	0.0553808204436418	0.95366290821623
ENSG00000182670	TTC3	0.0335094353064791	0.975979267930855
ENSG00000173546	CSPG4	-0.402917434422526	0.382653948515674
ENSG00000009307	CSDE1	0.0423452661071102	0.965263089953232
ENSG00000102007	PLP2	-0.174314269899733	0.789362207815875
ENSG00000102172	SMS	0.132732482713828	0.849825787426572
ENSG00000124942	AHNAK	-0.366484173532273	0.337794036223425
ENSG00000142676	RPL11	-0.237452896020151	0.616043619948498
ENSG00000145425	RPS3A	-0.248385779530207	0.590702257586567
ENSG00000071575	TRIB2	0.323958248303375	0.340748263415785
ENSG00000125844	RRBP1	0.0608200226594766	0.939611535207543
ENSG00000170876	TMEM43	-0.187971933589058	0.72974769771529
ENSG00000060237	WNK1	-0.020079619045146	0.983179513098002
ENSG00000119487	MAPKAP1	-0.131830338803655	0.838467321627138
ENSG00000126777	KTN1	0.148729369028794	0.87059568300913
ENSG00000132670	PTPRA	-0.120261352875521	0.862826270799626
ENSG00000171246	NPTX1	1.90690665442023	4.78411540310795e-28
ENSG00000167004	PDIA3	-0.090663238301094	0.912616302941753
ENSG00000177954	RPS27	-0.184103651440029	0.750623012686053
ENSG00000063177	RPL18	-0.390064551678821	0.479033350574338
ENSG00000169992	NLGN2	-0.130754620483173	0.872396507342793
ENSG00000169398	PTK2	-0.00146906917262349	0.999578024315619
ENSG00000110917	MLEC	0.0606805152723698	0.939805042360548
ENSG00000225733	FGD5-AS1	0.0200061899605959	0.983179513098002
ENSG00000213719	CLIC1	-0.210048430698059	0.703366619703956
ENSG00000088325	TPX2	0.175500497419418	0.765063590045807
ENSG00000117632	STMN1	0.221607003252459	0.682231552315188
ENSG00000127418	FGFRL1	0.0664565093670847	0.958773558277855
NA	IARS	-0.0460377573329535	0.959302588179278
ENSG00000115241	PPM1G	-0.322175799979007	0.351339682905967
ENSG00000167986	DDB1	-0.126448359087798	0.852940338063676
ENSG00000054965	FAM168A	-0.214790812311731	0.667691341801788
ENSG00000143569	UBAP2L	-0.195228771954422	0.743394374375116
ENSG00000041982	TNC	-0.496687483334143	0.0485831446639293
ENSG00000115524	SF3B1	0.135153818182612	0.851556837285274
ENSG00000105767	CADM4	0.0202253808229564	0.985903299582794
ENSG00000181449	SOX2	0.12079445599652	0.859317543090484
ENSG00000170759	KIF5B	0.277434981928052	0.606983494560227
ENSG00000105443	CYTH2	0.119842453598812	0.869321177682301
ENSG00000141905	NFIC	-0.0826670561052872	0.934400259415724
ENSG00000168077	SCARA3	-0.0575621879925199	0.953212073212114
ENSG00000072832	CRMP1	-0.199913563280201	0.766531441358696
ENSG00000178445	GLDC	0.0866900447390228	0.909293200610211
NA	RPL41P1	-0.0840639770148015	0.917848923497888
ENSG00000075415	SLC25A3	-0.0497427431459903	0.953212073212114
NA	RPL41P5	-0.0832629646835829	0.919512322281503
NA	AC016596.1	-0.0827058059595577	0.920083957574805
ENSG00000197694	SPTAN1	0.027107734416249	0.977779180959499
ENSG00000172115	CYCS	0.215262204704891	0.729214701498586
ENSG00000104853	CLPTM1	-0.161013654353488	0.851447591326888
ENSG00000058262	SEC61A1	-0.163405916501754	0.807025479470475
ENSG00000110958	PTGES3	0.15909110828438	0.831823861877713
NA	AC090498.1	-0.0816478821666252	0.922633726769038
ENSG00000182481	KPNA2	0.323444802869655	0.341670443994157
ENSG00000148180	GSN	-0.525426430366376	0.137959241583588
ENSG00000134686	PHC2	-0.264045242794568	0.609037812823333
ENSG00000168268	NT5DC2	-0.319115324499571	0.486018617522887
ENSG00000111206	FOXM1	0.0706143998945594	0.936780055647717
ENSG00000143621	ILF2	-0.0774175853591128	0.923915882763692
ENSG00000101266	CSNK2A1	-0.0874933256445159	0.90887578652061
ENSG00000142168	SOD1	0.177803263861689	0.751306626072905
ENSG00000169855	ROBO1	-0.175110394806092	0.758366225403483
ENSG00000182287	AP1S2	0.276034477382171	0.582484952141259
ENSG00000168488	ATXN2L	-0.129449146360994	0.878836669693622
ENSG00000205937	RNPS1	-0.127969708926635	0.860713127709958
ENSG00000145349	CAMK2D	0.284225135081581	0.517040038269752
ENSG00000105953	OGDH	0.0616139168271738	0.947588416802026
ENSG00000102804	TSC22D1	0.300440893194292	0.406552754220412
ENSG00000125944	HNRNPR	-0.0313143377394778	0.976492017825723
ENSG00000137312	FLOT1	0.0160731873123324	0.987964161078583
ENSG00000115268	RPS15	-0.307756630603894	0.676566446956854
ENSG00000082641	NFE2L1	-0.0376371735706156	0.967260666347957
ENSG00000085733	CTTN	-0.017625563083019	0.985903299582794
ENSG00000099331	MYO9B	-0.0279837680067656	0.978275375550877
ENSG00000137970	RPL7P9	-0.148964415763612	0.81990047371437
ENSG00000154229	PRKCA	0.246243471225386	0.575967011813569
ENSG00000166165	CKB	-0.0131589707185845	0.994647531689051
ENSG00000124207	CSE1L	-0.00385237944412162	0.998526575127305
ENSG00000115504	EHBP1	-0.174603894384091	0.789362207815875
ENSG00000178952	TUFM	-0.156898837631137	0.802066136705171
ENSG00000118816	CCNI	-0.26755456778355	0.517040038269752
ENSG00000142937	RPS8	-0.106660269569337	0.894837037647476
ENSG00000099341	PSMD8	-0.155318107168394	0.8213031132949
ENSG00000125691	RPL23	-0.202888670734082	0.699752062867201
ENSG00000162244	RPL29	-0.274710600970837	0.578299527847546
ENSG00000111674	ENO2	-0.0409646002798445	0.965773553091475
ENSG00000132780	NASP	0.200612183545295	0.75205864248534
ENSG00000066117	SMARCD1	0.00228749794618424	0.999204825228818
ENSG00000124193	SRSF6	0.157325371007324	0.820043842357698
ENSG00000184007	PTP4A2	-0.0255887707634502	0.978996728896589
ENSG00000137710	RDX	0.0387904461148804	0.970066269301322
ENSG00000105576	TNPO2	-0.114775748789273	0.88426774778946
ENSG00000165280	VCP	0.00212348335001266	0.999251290203693
ENSG00000179010	MRFAP1	0.0140130800921584	0.988563078981717
ENSG00000106615	RHEB	0.142360633749354	0.850620689163157
ENSG00000131051	RBM39	0.228603930357038	0.695876936856833
ENSG00000128050	PAICS	-0.0860343007735328	0.912317114064221
NA	IMPAD1	0.12331012591983	0.862826270799626
ENSG00000117592	PRDX6	-0.0850564930537031	0.91193105670756
ENSG00000197586	ENTPD6	-0.432145705630414	0.176119857767538
ENSG00000165322	ARHGAP12	0.306572351593276	0.501854756481598
ENSG00000108175	ZMIZ1	0.169990118560638	0.802782756490077
ENSG00000196419	XRCC6	-0.0494359600186787	0.953896620576815
ENSG00000082898	XPO1	0.173622168886882	0.8213031132949
NA	C1orf61	0.695692088287871	0.000918129639767275
ENSG00000135018	UBQLN1	0.116866710636993	0.875108601412582
ENSG00000103342	GSPT1	-0.0313947367426047	0.975664625902267
ENSG00000178252	WDR6	0.0170905385661503	0.987964161078583
ENSG00000171385	KCND3	0.0414822614767348	0.964871650382943
ENSG00000065000	AP3D1	-0.111040254716755	0.888620334547374
ENSG00000156261	CCT8	-0.0666388417358449	0.936418615645299
ENSG00000118181	RPS25	-0.435278263877295	0.11732838066072
ENSG00000171552	BCL2L1	-1.34836939244677	8.85041757223821e-11
ENSG00000130164	LDLR	0.510914499744133	0.0468768076465711
ENSG00000108679	LGALS3BP	-0.302156518135623	0.663106241133556
ENSG00000152953	STK32B	0.374963113460373	0.214240544537094
ENSG00000084207	GSTP1	0.017830616059767	0.986918596606332
ENSG00000168439	STIP1	-0.0358952540491775	0.968098903681645
ENSG00000143742	SRP9	0.13730663148289	0.849040619044926
ENSG00000010278	CD9	0.149195683997128	0.819867264398096
ENSG00000205581	HMGN1	0.296985217359198	0.560268836779414
ENSG00000160710	ADAR	-0.0586463509661898	0.941604020050191
ENSG00000196914	ARHGEF12	0.250599361597778	0.616503659961717
ENSG00000105438	KDELR1	-0.20077128856547	0.777262723976113
ENSG00000088986	DYNLL1	0.199271398099114	0.709658634599085
ENSG00000187555	USP7	-0.0468185878447365	0.958554112886302
ENSG00000129353	SLC44A2	-0.00726227879043584	0.997382903602231
ENSG00000221983	UBA52	-0.234574937502901	0.686019030424963
ENSG00000122406	RPL5	-0.205156311078861	0.711525856144539
ENSG00000172534	HCFC1	0.0440868258495348	0.97247062493285
ENSG00000102225	CDK16	-0.162516167586722	0.827493350869162
ENSG00000061676	NCKAP1	-0.0063784137107465	0.998089723429702
ENSG00000101871	MID1	0.342917102989811	0.315684668973089
ENSG00000153827	TRIP12	0.0865002349527447	0.916529659561966
ENSG00000196367	TRRAP	-0.00690080503971639	0.997382903602231
ENSG00000148400	NOTCH1	0.455777260323949	0.392029839173126
ENSG00000009335	UBE3C	-0.0554278666594306	0.946813309704932
ENSG00000127483	HP1BP3	0.237711883866976	0.661512763531703
ENSG00000163191	S100A11	-0.373813299139573	0.361635364080511
ENSG00000113719	ERGIC1	-0.362317361321325	0.357145082232632
ENSG00000105855	ITGB8	0.153232325140367	0.828214981003587
ENSG00000048828	FAM120A	0.0685095254649335	0.932172498906461
ENSG00000161011	SQSTM1	0.27821733949074	0.548266765897595
ENSG00000177706	FAM20C	-0.14038612050286	0.860897539916105
ENSG00000160991	ORAI2	-0.208026583930728	0.788148425599009
ENSG00000107581	EIF3A	0.149007382124692	0.832728873655841
NA	GARS	-0.201392878745049	0.713638742488216
ENSG00000089693	MLF2	-0.104535570130617	0.901623652543091
ENSG00000008294	SPAG9	0.255772548223479	0.650081201035165
ENSG00000123384	LRP1	0.0671547732867502	0.944731995241203
ENSG00000167526	RPL13	-0.275458285531756	0.494397155251048
ENSG00000099783	HNRNPM	0.076414300577794	0.928103826746044
ENSG00000106211	HSPB1	-0.149486708555255	0.897803105328779
ENSG00000149485	FADS1	0.307451792540554	0.383837839792783
ENSG00000130066	SAT1	0.792291173912394	0.000227079090563852
ENSG00000169710	FASN	0.237952127268192	0.79119487145756
ENSG00000181222	POLR2A	-0.00628734748861779	0.998194079087499
ENSG00000145907	G3BP1	0.0260196261724887	0.978776099645257
ENSG00000148337	CIZ1	-0.179292075515583	0.803318365395755
ENSG00000149639	SOGA1	0.121874345812843	0.873600278315127
ENSG00000144713	RPL32	-0.393824033566592	0.178630960855255
ENSG00000149557	FEZ1	0.0940119963781674	0.90053705031778
ENSG00000147454	SLC25A37	-0.147937116608098	0.818806982871543
NA	H3F3A	0.0958611506318577	0.897027898367995
ENSG00000133112	TPT1	-0.164605430191989	0.789362207815875
ENSG00000133318	RTN3	0.013992115762449	0.988595585943861
ENSG00000175166	PSMD2	-0.0677339453609858	0.932935555998859
ENSG00000164091	WDR82	0.0236947250602475	0.980030090312771
ENSG00000140632	GLYR1	0.03428320762313	0.970489862277943
ENSG00000119318	RAD23B	-0.121345393601946	0.859317543090484
ENSG00000105220	GPI	-0.279349253890411	0.579927111309769
ENSG00000062485	CS	-0.282663188329079	0.507751794623733
ENSG00000122786	CALD1	0.416356128514901	0.204996481335976
ENSG00000163468	CCT3	-0.256250025322111	0.54862321471981
ENSG00000105290	APLP1	0.197136963917383	0.779234838266068
ENSG00000163320	CGGBP1	0.376516512171061	0.351339682905967
ENSG00000072110	ACTN1	-0.406861547332869	0.208411281221019
ENSG00000102265	TIMP1	-0.359674613193087	0.505017475731099
ENSG00000166086	JAM3	-0.0313883939415945	0.975029398336209
ENSG00000133030	MPRIP	-0.10740718876333	0.882370508482658
ENSG00000083312	TNPO1	0.274125220042408	0.597233942443281
ENSG00000136274	NACAD	-0.476944355359315	0.178634508183142
ENSG00000198431	TXNRD1	0.337690301539783	0.358992266498942
ENSG00000142227	EMP3	-0.0832935472177622	0.925617509725501
ENSG00000168374	ARF4	-0.159803209268134	0.789362207815875
ENSG00000161203	AP2M1	-0.143890413022717	0.827188250806145
ENSG00000118900	UBN1	0.15804453534021	0.794191040078515
ENSG00000141522	ARHGDIA	-0.189241081345443	0.826061161733339
ENSG00000122218	COPA	0.0266790869155604	0.978152826298617
ENSG00000135164	DMTF1	-0.0703087836133363	0.934531481499045
ENSG00000235552	RPL6P27	-0.347768290100392	0.32623750472429
ENSG00000249855	EEF1A1P19	-0.153556100277783	0.837334415381429
ENSG00000173692	PSMD1	0.0947455389662276	0.902193557633165
NA	AC008038.1	-0.171917189677766	0.768689747366443
NA	H2AFY	-0.00581865790543288	0.998089723429702
ENSG00000114270	COL7A1	0.313223742760901	0.427499750394292
ENSG00000186591	UBE2H	-0.216467611430422	0.679592976459724
ENSG00000170275	CRTAP	-0.0451903586563958	0.959810500407381
ENSG00000104695	PPP2CB	-0.460766200772953	0.0711031900360962
ENSG00000183283	DAZAP2	0.163253554629922	0.793315089782745
ENSG00000197451	HNRNPAB	-0.100786138851034	0.892036008989892
ENSG00000168090	COPS6	-0.148786353326499	0.814961207886227
ENSG00000170485	NPAS2	0.262414912877382	0.5789032521548
ENSG00000178464	RPL10P16	-0.343596969326832	0.422745962115533
ENSG00000134369	NAV1	0.101117763856541	0.890420531459006
ENSG00000135424	ITGA7	-0.235643030416588	0.705295886703993
ENSG00000197535	MYO5A	0.104655289192243	0.896547989162496
ENSG00000060982	BCAT1	-0.0947416746722315	0.91722821133292
ENSG00000091409	ITGA6	0.22178909825934	0.703366619703956
ENSG00000184787	UBE2G2	-0.244544693841579	0.583296765828139
ENSG00000111602	TIMELESS	0.178341966368314	0.753444177669538
ENSG00000175445	LPL	-0.879026022601432	1.87767311108582e-05
ENSG00000145545	SRD5A1	-0.256875722521399	0.568409325744591
ENSG00000148175	STOM	-0.0570766893921927	0.944779050188607
ENSG00000161057	PSMC2	0.0315895206517254	0.97535320343286
ENSG00000119396	RAB14	0.143925452499753	0.848277556990797
NA	H1F0	0.100576652021612	0.892203455037133
ENSG00000124422	USP22	-0.0908159355703322	0.909293200610211
ENSG00000162407	PLPP3	-0.333699993930601	0.324458048147739
ENSG00000078674	PCM1	0.255357348367229	0.666887829143598
ENSG00000104824	HNRNPL	-0.0483427874231796	0.956177208144905
ENSG00000092201	SUPT16H	0.0712165732970397	0.935577292086396
ENSG00000126457	PRMT1	-0.179108927743565	0.807025479470475
ENSG00000166226	CCT2	-0.0783347615599114	0.928492927826829
ENSG00000165916	PSMC3	0.106813800429013	0.88183251398708
ENSG00000164054	SHISA5	-0.338329962799238	0.550659512165249
ENSG00000103187	COTL1	-0.56134895754082	0.0300713395274924
ENSG00000006327	TNFRSF12A	-0.388652727780275	0.209038566126667
ENSG00000164104	HMGB2	0.462966580239444	0.158933019656076
NA	AC126755.2	-0.0858419235295191	0.91193105670756
ENSG00000158604	TMED4	-0.0550041110817308	0.946813309704932
ENSG00000087074	PPP1R15A	0.0637317027884622	0.940011136613004
ENSG00000005486	RHBDD2	-0.133415696032239	0.891872386209259
ENSG00000196531	NACA	-0.179674325229109	0.799668011609699
ENSG00000104368	PLAT	0.30081274159807	0.483093143992844
ENSG00000198961	PJA2	0.287783883592987	0.546527275336763
ENSG00000106052	TAX1BP1	0.309966878768902	0.557659337313109
ENSG00000101474	APMAP	-0.272865915280837	0.508813297621298
ENSG00000005022	SLC25A5	-0.187179828785636	0.736424613780775
ENSG00000164587	RPS14	-0.126201901549348	0.856390512321155
ENSG00000152234	ATP5F1A	-0.244682405831018	0.594321135692624
ENSG00000115355	CCDC88A	0.420521055633657	0.306362133825317
ENSG00000231500	RPS18	-0.365347035123362	0.231574116863358
ENSG00000125355	TMEM255A	0.15246977663967	0.805652788646781
ENSG00000100167	SEPTIN3	-0.0521033701872908	0.951257446122678
ENSG00000010810	FYN	-0.301664230610006	0.424381899734145
ENSG00000125970	RALY	-0.166016282969003	0.810600106291483
ENSG00000163069	SGCB	0.168493320552168	0.791639435935464
ENSG00000101210	EEF1A2	0.133912532701217	0.884397054785493
ENSG00000135916	ITM2C	-0.0230762025768964	0.982641776529297
ENSG00000198700	IPO9	-0.206158970515988	0.689802202531165
ENSG00000151914	DST	0.0853753358206987	0.926514339637824
ENSG00000164889	SLC4A2	-0.101650203413709	0.921599632740901
ENSG00000106153	CHCHD2	-0.16733126832608	0.818711763167717
NA	RPSAP58	-0.366832330364769	0.286306186678061
ENSG00000172379	ARNT2	-0.0195898581937765	0.984902249431692
ENSG00000179295	PTPN11	-0.0372345939123721	0.970492499501834
ENSG00000198918	RPL39	-0.318706955468837	0.359526439295372
ENSG00000198561	CTNND1	-0.0979602896475018	0.892446631554483
ENSG00000124214	STAU1	-0.173292630837233	0.765063590045807
ENSG00000115468	EFHD1	-0.413247308840867	0.210441879432966
NA	AES	-0.164724708511323	0.856390512321155
ENSG00000212802	RPL15P3	-0.327061820176596	0.393088393013821
ENSG00000169180	XPO6	-0.179483828990307	0.788508777263022
ENSG00000196576	PLXNB2	-0.0198697286712785	0.987964161078583
ENSG00000136930	PSMB7	0.0279840941705425	0.977488507217969
ENSG00000148082	SHC3	0.0594853142020048	0.940250196421741
ENSG00000136861	CDK5RAP2	0.374861271976581	0.279742842597111
ENSG00000178035	IMPDH2	-0.475971687730417	0.0636146664230046
ENSG00000148248	SURF4	-0.261523498753761	0.597092527257143
ENSG00000171603	CLSTN1	-0.101471263298213	0.895608326509013
ENSG00000130821	SLC6A8	-0.0876644233776923	0.928548206174841
ENSG00000198887	SMC5	0.211112728083975	0.777298776419508
ENSG00000198231	DDX42	-0.0328690375152002	0.974028923539909
ENSG00000197157	SND1	-0.299211195998401	0.454614858031058
ENSG00000145592	RPL37	-0.260196388293823	0.542817719701379
ENSG00000106554	CHCHD3	-0.00856036341299833	0.994691439922861
ENSG00000146918	NCAPG2	0.260655477799454	0.616043619948498
ENSG00000095139	ARCN1	-0.102672532940629	0.887964845985652
ENSG00000147416	ATP6V1B2	0.0393116271926959	0.965626647747003
ENSG00000076706	MCAM	-0.0439320027941893	0.96124782858951
ENSG00000063660	GPC1	-0.338372746429616	0.617231800761561
ENSG00000183426	NPIPA1	-0.0552348886135507	0.947990886219616
ENSG00000173457	PPP1R14B	-0.0599543744446738	0.954643147660145
ENSG00000126261	UBA2	0.056692676118036	0.953896620576815
ENSG00000010256	UQCRC1	-0.213451012359812	0.727801021082466
ENSG00000140545	MFGE8	0.029952301446874	0.978152826298617
ENSG00000101346	POFUT1	-0.236928942841709	0.611174883260363
ENSG00000123562	MORF4L2	-0.016554023979288	0.987964161078583
ENSG00000163399	ATP1A1	-0.21987346165389	0.666887829143598
ENSG00000132507	EIF5A	-0.369880177827063	0.479033350574338
ENSG00000177697	CD151	-0.283286877372109	0.694645137742267
ENSG00000146072	TNFRSF21	0.236299489385393	0.64009303836519
ENSG00000077235	GTF3C1	0.0594853290127655	0.945969642179862
ENSG00000119402	FBXW2	-0.0219411021462967	0.98199415000039
ENSG00000007168	PAFAH1B1	0.134416269792517	0.844679991716005
ENSG00000104660	LEPROTL1	0.361687014044456	0.264319292671854
ENSG00000122779	TRIM24	0.0589360946076506	0.944346320740159
ENSG00000166949	SMAD3	-0.164634773459084	0.788965792801962
ENSG00000116132	PRRX1	0.339542109906093	0.357399199446566
ENSG00000102054	RBBP7	0.0159811498064124	0.987964161078583
ENSG00000105401	CDC37	-0.0766711680278606	0.928548206174841
ENSG00000198420	TCAF1	0.18820855510392	0.780924408883351
ENSG00000196141	SPATS2L	0.09328360599841	0.901350054882832
ENSG00000149428	HYOU1	-0.155429561493253	0.811157685225836
ENSG00000147010	SH3KBP1	0.150645127334834	0.809064004916953
ENSG00000108828	VAT1	0.0244819760972385	0.981538604568297
ENSG00000256338	RPL41P2	-0.270291102411169	0.637416558602425
ENSG00000135677	GNS	-0.192629460580523	0.723218683570492
ENSG00000162545	CAMK2N1	-0.449015935347548	0.0870735587536689
ENSG00000106367	AP1S1	-0.0410924718469808	0.964871650382943
ENSG00000173786	CNP	-0.00919662503875191	0.994647531689051
ENSG00000205531	NAP1L4	0.0483530431464738	0.955391403975519
ENSG00000196739	COL27A1	0.0407025466013641	0.965263089953232
ENSG00000268043	NBPF12	0.0554237712307004	0.948149419624488
ENSG00000147649	MTDH	-0.0274094953284783	0.978152826298617
ENSG00000116667	C1orf21	-0.240102675953816	0.620712395750646
ENSG00000086598	TMED2	-0.121051102723928	0.865128241862598
ENSG00000108946	PRKAR1A	0.310381595522074	0.419554092913823
ENSG00000137076	TLN1	-0.0899125117773713	0.913507663079382
ENSG00000064419	TNPO3	0.14550664892372	0.819268162087538
ENSG00000257923	CUX1	0.0679539124680833	0.933753258276721
ENSG00000213639	PPP1CB	0.104017438908652	0.89163718611298
ENSG00000136271	DDX56	-0.24339451394882	0.616043619948498
ENSG00000148411	NACC2	-0.233836517805655	0.695116943170083
ENSG00000140525	FANCI	0.370690653365711	0.270680585413514
ENSG00000124486	USP9X	0.158345791884114	0.803666125681471
ENSG00000136938	ANP32B	0.0860225627622402	0.923710889000953
ENSG00000154122	ANKH	-0.16927083951006	0.779303937084373
ENSG00000164985	PSIP1	0.41258972793178	0.34814818852992
ENSG00000100644	HIF1A	-0.107463572146202	0.880946611085852
ENSG00000115738	ID2	0.624778629324532	0.00358591931100239
ENSG00000100664	EIF5	0.238999238537749	0.664132315113119
ENSG00000130255	RPL36	-0.261720618568965	0.598471267928297
ENSG00000196235	SUPT5H	-0.0291147845758128	0.978152826298617
ENSG00000149260	CAPN5	-0.293759820541567	0.54012257431207
ENSG00000198242	RPL23A	-0.562603676067509	0.137959241583588
ENSG00000138434	ITPRID2	0.156441829897942	0.815683037466701
ENSG00000122515	ZMIZ2	-0.184864395287997	0.820399026653609
ENSG00000122026	RPL21	-0.262059023412155	0.57943193115803
ENSG00000168610	STAT3	-0.328685905490749	0.343645540444009
ENSG00000187079	TEAD1	-0.028903267759887	0.977488507217969
ENSG00000102226	USP11	0.0176415572810917	0.987964161078583
ENSG00000159164	SV2A	0.0935869800742414	0.905877235427379
ENSG00000160633	SAFB	0.145118201870783	0.819915877431555
ENSG00000184575	XPOT	-0.0222403385737637	0.983179513098002
ENSG00000100427	MLC1	0.238854880160507	0.727922948890803
ENSG00000135316	SYNCRIP	0.102052025739296	0.908320194658651
ENSG00000183793	NPIPA5	-0.0636108854321779	0.939611535207543
NA	SNHG14	-0.190053688152402	0.742375392678016
ENSG00000103202	NME4	-0.225443854669286	0.757148678326734
ENSG00000105221	AKT2	0.131776889547936	0.87059568300913
ENSG00000166833	NAV2	-0.641618137287244	0.00450239924155878
ENSG00000234456	MAGI2-AS3	0.368932182589175	0.406267809921259
ENSG00000109332	UBE2D3	-0.149571579505886	0.813982559956766
ENSG00000134910	STT3A	-0.14792987171378	0.813982559956766
ENSG00000148396	SEC16A	-0.0645077903091596	0.939022291495508
ENSG00000204463	BAG6	-0.190968505507801	0.790009841461536
ENSG00000214223	HNRNPA1P10	0.0778127421784635	0.929725806225516
ENSG00000126524	SBDS	0.145021724973985	0.883047869227049
ENSG00000131469	RPL27	-0.48466377408276	0.0783598387989533
ENSG00000172380	GNG12	0.368654664531519	0.285192064822209
ENSG00000123989	CHPF	-0.326408831977312	0.710544681866458
ENSG00000168137	SETD5	0.00645292082553439	0.997668877848855
ENSG00000122863	CHST3	-0.322026830034148	0.382853186610368
ENSG00000112902	SEMA5A	0.35665450810899	0.276726217207877
ENSG00000056097	ZFR	0.162310362146321	0.815699988326547
ENSG00000171766	GATM	0.571593165904902	0.0169805062285719
ENSG00000112081	SRSF3	-0.149027771902303	0.815622358661626
ENSG00000223361	FTH1P10	0.691118948653701	0.00414876420011815
ENSG00000146966	DENND2A	-0.108263705682539	0.88403057174227
ENSG00000085662	AKR1B1	-0.0518786912383078	0.957137172056472
ENSG00000138071	ACTR2	0.0954267384474419	0.909942626209941
ENSG00000170852	KBTBD2	0.174579937770444	0.788129720001844
ENSG00000123983	ACSL3	0.502552550690323	0.0943109428528766
ENSG00000162923	WDR26	0.475389286923114	0.0949590327391293
ENSG00000170242	USP47	0.354917016222018	0.339297608915312
ENSG00000125968	ID1	0.322625199814796	0.60517974133164
ENSG00000101367	MAPRE1	0.0140948274826294	0.988595585943861
ENSG00000140945	CDH13	0.0121074918575341	0.990024673404729
ENSG00000108829	LRRC59	-0.316805513974766	0.368223531220893
ENSG00000132967	HMGB1P5	0.271611612941578	0.657886811003447
ENSG00000240694	PNMA2	-0.166546486808874	0.782067361636912
ENSG00000189043	NDUFA4	-0.067659133857447	0.934400259415724
ENSG00000181790	ADGRB1	0.565671277251774	0.169104322555579
ENSG00000100380	ST13	0.210618206923631	0.694585994713055
ENSG00000128272	ATF4	-0.289253961783156	0.47378023561697
ENSG00000131467	PSME3	-0.204948245741368	0.697361507230378
ENSG00000055609	KMT2C	0.30321320184904	0.474784118179593
ENSG00000120802	TMPO	0.404126145477962	0.287454919366518
ENSG00000101439	CST3	-1.03490450399246	3.45830773306896e-05
ENSG00000163527	STT3B	0.0614285720422472	0.946200576781577
ENSG00000175130	MARCKSL1	-0.0536252539116672	0.955633069066602
ENSG00000075785	RAB7A	-0.160266651136204	0.819495826355947
ENSG00000168056	LTBP3	-1.08528197936986	1.45991817296246e-05
ENSG00000167468	GPX4	-0.0355214020860907	0.973308623649678
ENSG00000131507	NDFIP1	0.119980543975642	0.88403057174227
ENSG00000167081	PBX3	-0.126066744806531	0.849164679287486
ENSG00000123143	PKN1	-0.310338058312418	0.520379765750997
ENSG00000090924	PLEKHG2	-0.177370745459363	0.792990596270288
ENSG00000102316	MAGED2	-0.0198893540214532	0.984045970453382
ENSG00000160014	CALM3	0.0528177513937579	0.956177208144905
ENSG00000130726	TRIM28	-0.203962529512003	0.796745097687051
ENSG00000145730	PAM	0.0707669823074215	0.932902174868295
ENSG00000018408	WWTR1	0.0797969032503158	0.927044696557546
ENSG00000149294	NCAM1	-0.0726523999296392	0.92750559195482
ENSG00000108344	PSMD3	-0.149150284881594	0.84057330583407
ENSG00000115525	ST3GAL5	-0.0411333926927757	0.964068512800867
ENSG00000143126	CELSR2	0.0460892000654642	0.964871650382943
ENSG00000216819	TUBB2BP1	-0.220972402920984	0.687823351119126
ENSG00000125991	ERGIC3	-0.300088106097494	0.50908626262227
ENSG00000117298	ECE1	-0.401346989669336	0.277701064054852
ENSG00000138443	ABI2	0.0870350258168936	0.917884850284115
ENSG00000110900	TSPAN11	0.449424650585476	0.183555263925911
ENSG00000155366	RHOC	-0.264890627082388	0.706388303222357
ENSG00000138674	SEC31A	-0.191229616341367	0.727168755526041
ENSG00000179950	PUF60	-0.203802481452589	0.773962876720473
ENSG00000063046	EIF4B	-0.153000936272376	0.81303385171169
ENSG00000178719	GRINA	-0.375775531117853	0.56196800523981
ENSG00000055130	CUL1	0.0148902271379326	0.988595585943861
ENSG00000147162	OGT	0.0452571829397976	0.962285503325442
ENSG00000065150	IPO5	-0.147278525757026	0.828089537585831
ENSG00000214022	REPIN1	0.0931960386604118	0.927113646892623
ENSG00000145860	RNF145	-0.0558895824639659	0.946555938238559
ENSG00000077147	TM9SF3	0.136134297915948	0.860499266224617
ENSG00000015676	NUDCD3	-0.231939598004917	0.651316020141147
ENSG00000152102	FAM168B	-0.0443045420971638	0.959695073007304
ENSG00000116729	WLS	-0.0172653862065417	0.985903299582794
ENSG00000143870	PDIA6	-0.115458523591307	0.879760210264144
ENSG00000177731	FLII	-0.149933086371071	0.837343074377831
ENSG00000088930	XRN2	-0.0985569742075752	0.901321351821117
ENSG00000090060	PAPOLA	0.0948779999053888	0.904022484302962
NA	LARS	-0.0926597821780932	0.909293200610211
ENSG00000073921	PICALM	-0.0438793314046911	0.965626647747003
ENSG00000102317	RBM3	-0.0742313648264288	0.926350016151502
ENSG00000156802	ATAD2	0.268708775028144	0.641849523790827
ENSG00000181555	SETD2	0.0862322855433991	0.919981966263759
ENSG00000167325	RRM1	0.0848543812606155	0.914705334115036
ENSG00000179314	WSCD1	0.159040807562566	0.811157685225836
NA	YBX1P1	-0.21920495472304	0.709574319748182
ENSG00000142208	AKT1	-0.167509552172247	0.820417837887527
ENSG00000071553	ATP6AP1	-0.15816382298454	0.840823495599661
ENSG00000235750	KIAA0040	-0.509305327771503	0.0348997141576374
ENSG00000140350	ANP32A	0.193091524551247	0.734639320046899
ENSG00000139675	HNRNPA1L2	-0.0650354736880441	0.935542238156281
ENSG00000137497	NUMA1	0.0821927156380784	0.925455567948564
ENSG00000269713	NBPF9	-0.103544018999803	0.889297743941474
ENSG00000139645	ANKRD52	-0.105293865397736	0.89477111234712
ENSG00000148516	ZEB1	0.386142473329734	0.256562152190735
ENSG00000213853	EMP2	-0.244264899741863	0.585593953204433
ENSG00000182446	NPLOC4	-0.12551958126228	0.873619067896666
ENSG00000107223	EDF1	0.0113147349757302	0.992271815736975
ENSG00000115307	AUP1	-0.18848622259596	0.749652883339607
ENSG00000133657	ATP13A3	-0.017174726696723	0.987964161078583
ENSG00000197226	TBC1D9B	-0.12639653962698	0.876488330911215
ENSG00000003436	TFPI	-0.030647752256448	0.976492017825723
ENSG00000007384	RHBDF1	0.250472445169077	0.713638742488216
ENSG00000130382	MLLT1	0.190620267746988	0.812160180035096
ENSG00000142864	SERBP1	-0.0143640929041215	0.988595585943861
ENSG00000105983	LMBR1	0.0261425447902579	0.978776099645257
ENSG00000157827	FMNL2	0.132793563661377	0.861516609182517
ENSG00000090097	PCBP4	-0.250315860434054	0.696262146696514
ENSG00000077097	TOP2B	0.0906249147302126	0.919662098618099
ENSG00000170348	TMED10	-0.0476895282515288	0.958773558277855
ENSG00000173852	DPY19L1	0.168565702082823	0.796745097687051
ENSG00000214078	CPNE1	-0.171734938493144	0.793426861448328
ENSG00000124155	PIGT	-0.216973586411229	0.764101435030278
ENSG00000100095	SEZ6L	0.755634500817033	0.000144969703045849
ENSG00000113758	DBN1	-0.0780878698180205	0.94504327950127
NA	AC099789.1	0.0191931872959649	0.986918596606332
ENSG00000158417	EIF5B	0.038635499027048	0.974891208538117
ENSG00000104341	LAPTM4B	-0.198305375147516	0.709658634599085
ENSG00000171490	RSL1D1	-0.142284320069265	0.836048376082302
ENSG00000170515	PA2G4	-0.216091056822855	0.668926384816779
ENSG00000127328	RAB3IP	0.00370302528471331	0.998526575127305
ENSG00000102531	FNDC3A	-0.428997192172331	0.142674225891512
ENSG00000136026	CKAP4	-0.15330690218133	0.806790175587852
ENSG00000179241	LDLRAD3	-0.464536081904169	0.0777828223895944
ENSG00000101182	PSMA7	-0.0470578160634841	0.960141194325582
ENSG00000198753	PLXNB3	0.723331439732124	0.0514976436275193
ENSG00000186298	PPP1CC	-0.00673187749100668	0.997668877848855
ENSG00000114942	EEF1B2	-0.16981373329064	0.789362207815875
ENSG00000130309	COLGALT1	-0.268857653823609	0.651262151540646
ENSG00000105993	DNAJB6	0.0980769472085926	0.897803105328779
ENSG00000136279	DBNL	-0.198539281090561	0.73461267230216
ENSG00000054523	KIF1B	0.041633576731337	0.965626647747003
ENSG00000188612	SUMO2	0.1702697051142	0.825674078641147
ENSG00000177600	RPLP2	-0.0441925479514931	0.96124782858951
ENSG00000109046	WSB1	0.1738134505455	0.803666125681471
ENSG00000166025	AMOTL1	0.0028717430180275	0.998949362563213
ENSG00000241429	EEF1A1P25	-0.206726270510994	0.75205864248534
ENSG00000270231	NBPF8	-0.0572194662776401	0.946555938238559
ENSG00000169567	HINT1	-0.0778691200328459	0.923771356534389
ENSG00000101294	HM13	-0.312223947923229	0.476325976816465
ENSG00000170889	RPS9	-0.140848092819014	0.833672344937786
ENSG00000125870	SNRPB2	0.741846490058695	0.000821974342927234
ENSG00000071564	TCF3	-0.334970217748	0.526914734053405
ENSG00000159216	RUNX1	0.111925836963639	0.873600278315127
ENSG00000114857	NKTR	0.268106353863443	0.624965199802467
ENSG00000005893	LAMP2	0.118456385755902	0.871264988312617
ENSG00000111145	ELK3	-0.535209806945763	0.0233863084811987
ENSG00000196498	NCOR2	-0.290287233246954	0.696262146696514
ENSG00000110047	EHD1	-0.0668112537635246	0.953212073212114
ENSG00000100243	CYB5R3	-0.0786179262122582	0.942518616014568
ENSG00000166326	TRIM44	-0.116272646687557	0.873619067896666
ENSG00000180398	MCFD2	-0.111076873441481	0.883641083631261
ENSG00000064393	HIPK2	-0.956352078959071	6.86083624371661e-07
ENSG00000007202	KIAA0100	-0.0818239718234971	0.916347826528723
ENSG00000162736	NCSTN	-0.0324292346095798	0.974891208538117
ENSG00000127481	UBR4	-0.0237657200544971	0.9801409195525
ENSG00000173726	TOMM20	-0.00394600914674489	0.998526575127305
ENSG00000101337	TM9SF4	-0.220511064835067	0.70112272715757
ENSG00000183853	KIRREL1	-0.130605697547893	0.842054038439296
ENSG00000273136	NBPF26	-0.0730835544242039	0.929564157357287
ENSG00000123146	ADGRE5	0.00573316877899167	0.998432377233886
ENSG00000132589	FLOT2	-0.267774420202069	0.664193782118009
ENSG00000276293	PIP4K2B	-0.0541943970934478	0.948149419624488
ENSG00000164877	MICALL2	0.0155954238193179	0.991362536144915
ENSG00000177084	POLE	-0.0539140513025066	0.948310096798272
ENSG00000112118	MCM3	-0.138249641857217	0.829072645288875
ENSG00000146830	GIGYF1	-0.0339454394289377	0.975664625902267
ENSG00000138834	MAPK8IP3	0.0516423785049968	0.966103046045344
ENSG00000084463	WBP11	-0.132211447415654	0.841905986250157
ENSG00000004534	RBM6	0.126825326410389	0.872396507342793
ENSG00000084090	STARD7	-0.143899613179516	0.823781572744455
ENSG00000270629	NBPF14	-0.0833637942209036	0.925537090082963
ENSG00000108107	RPL28	-0.349200160471096	0.570121486660969
ENSG00000141837	CACNA1A	0.630398849625526	0.00745657851665038
ENSG00000100813	ACIN1	-0.0621039640255129	0.939130094795299
ENSG00000157106	SMG1	0.133673301286932	0.867276950248684
ENSG00000160551	TAOK1	0.0958246097464	0.916347826528723
ENSG00000167615	LENG8	-0.0632972013252829	0.947990886219616
ENSG00000179195	ZNF664	0.00464908732556242	0.998526575127305
ENSG00000224578	HNRNPA1P48	0.0690852735053938	0.935849831128576
ENSG00000001629	ANKIB1	0.0774467526724327	0.928548206174841
ENSG00000177119	ANO6	0.0585955704200326	0.94690893851208
ENSG00000197006	METTL9	0.0419974917046978	0.965626647747003
ENSG00000129824	RPS4Y1	-0.0523743469864508	0.95055996354093
ENSG00000198408	OGA	0.182401797027102	0.769790986178176
ENSG00000164687	FABP5	0.219587030987474	0.728895544849115
ENSG00000072062	PRKACA	-0.235931754952959	0.682907398596566
ENSG00000109606	DHX15	0.0644010711938917	0.939611535207543
ENSG00000173598	NUDT4	-0.683128193878349	0.00229141931940161
ENSG00000090863	GLG1	-0.0799561913559171	0.920083957574805
ENSG00000103260	METRN	-0.271305644532078	0.667475698609148
ENSG00000184203	PPP1R2	-0.148262816961815	0.823477486281563
ENSG00000100505	TRIM9	0.356159748943319	0.25325868966163
ENSG00000119280	C1orf198	-0.218869677021559	0.699752062867201
ENSG00000146535	GNA12	-0.194244005586755	0.756173124698978
ENSG00000175550	DRAP1	0.133339722133449	0.845394068324552
ENSG00000159377	PSMB4	-0.155828046926313	0.81880150552712
ENSG00000103197	TSC2	-0.0295864784101394	0.979450388109952
ENSG00000137776	SLTM	0.326609885468983	0.473410189720737
ENSG00000139613	SMARCC2	0.0307806183341021	0.975664625902267
ENSG00000137575	SDCBP	0.138624601409535	0.829599661049695
ENSG00000071462	BUD23	-0.257635364183505	0.575089389406059
ENSG00000104805	NUCB1	-0.0246935421510507	0.984238120604787
ENSG00000136485	DCAF7	0.153808543600153	0.803666125681471
ENSG00000071242	RPS6KA2	-0.000251005836112147	0.999739385210998
ENSG00000089154	GCN1	-0.207770804734532	0.712973824309145
ENSG00000125971	DYNLRB1	-0.22980516250491	0.717099068268011
ENSG00000131981	LGALS3	0.0553269708540347	0.946813309704932
ENSG00000011275	RNF216	-0.0945465274590594	0.899221270989229
ENSG00000187735	TCEA1	-0.000430598821952804	0.999739385210998
ENSG00000075790	BCAP29	0.105593349546402	0.903352913317655
ENSG00000204843	DCTN1	-0.0401096794290623	0.965626647747003
ENSG00000107331	ABCA2	0.0439061663581323	0.973772957653773
ENSG00000024422	EHD2	-0.333157057766252	0.517040038269752
ENSG00000135506	OS9	0.0905740644055662	0.905079218008233
ENSG00000141027	NCOR1	0.0245962318765681	0.979030701135562
ENSG00000109111	SUPT6H	-0.0368380164637799	0.967690240356562
ENSG00000136448	NMT1	-0.269145492798351	0.521281206460319
ENSG00000082014	SMARCD3	-0.124074138850333	0.871264988312617
ENSG00000130827	PLXNA3	-0.298534247054307	0.615169858186666
ENSG00000134352	IL6ST	0.00513888021978063	0.998526575127305
ENSG00000110492	MDK	0.168173320151995	0.838528937060895
ENSG00000106976	DNM1	-0.102564782502188	0.901114269766906
ENSG00000181104	F2R	-0.0822649220359509	0.916406888634233
ENSG00000171314	PGAM1	-0.167981456449125	0.803666125681471
ENSG00000136811	ODF2	0.0482455884669243	0.956365416166875
ENSG00000173473	SMARCC1	-0.128494466273506	0.851426747265398
ENSG00000057608	GDI2	-0.0672851158398258	0.937408647250189
ENSG00000198755	RPL10A	-0.306508468434989	0.395926769492351
ENSG00000023734	STRAP	-0.061450395203842	0.944346320740159
ENSG00000163902	RPN1	-0.174653087544382	0.765063590045807
ENSG00000185864	NPIPB4	-0.092789642109287	0.90887578652061
ENSG00000105429	MEGF8	0.0317303501013343	0.977488507217969
ENSG00000178980	SELENOW	-0.314203318363046	0.490179529568923
ENSG00000075461	CACNG4	-0.0101847733079874	0.993440216279251
ENSG00000118680	MYL12B	-0.0925817765724312	0.909293200610211
ENSG00000175582	RAB6A	0.0921183025411153	0.919393885378122
ENSG00000156103	MMP16	0.805439338614177	0.000879018882615108
ENSG00000170315	UBB	-0.0129918519629257	0.990743621079652
ENSG00000106144	CASP2	-0.108151214615562	0.886129249340215
ENSG00000096746	HNRNPH3	0.0962519981279785	0.909293200610211
ENSG00000101444	AHCY	-0.254955676408109	0.572517591354823
ENSG00000254999	BRK1	-0.204215040211965	0.700065352268756
ENSG00000174780	SRP72	-0.0413788569513478	0.966248033517442
ENSG00000127314	RAP1B	-0.174034267757617	0.79692078766989
ENSG00000131558	EXOC4	0.0363832854449466	0.967690240356562
ENSG00000240087	RPSAP12	-0.435032758153343	0.228043763329365
ENSG00000113558	SKP1	0.144156012419232	0.85139171619859
ENSG00000113810	SMC4	0.63371201137999	0.0794026515717352
ENSG00000171877	FRMD5	-0.0227699085948395	0.981387392736651
ENSG00000166847	DCTN5	0.00267380445425635	0.999117621073584
ENSG00000165029	ABCA1	0.174979624916261	0.777901710899629
ENSG00000163466	ARPC2	-0.171607890090534	0.767898553480817
ENSG00000149547	EI24	-0.0866823545208693	0.909293200610211
ENSG00000159352	PSMD4	-0.0486777046715474	0.956253389879104
ENSG00000084754	HADHA	-0.00195951072866874	0.999374541732499
ENSG00000158669	GPAT4	-0.189003170719701	0.732455514412379
ENSG00000171130	ATP6V0E2	-0.12639172955581	0.8956111192644
ENSG00000234797	RPS3AP6	-0.220890371091812	0.666887829143598
ENSG00000083444	PLOD1	-0.210020851896048	0.744338819284525
ENSG00000173805	HAP1	0.127613204191496	0.864902420354237
ENSG00000123080	CDKN2C	0.59244956755628	0.00949453231600238
ENSG00000185825	BCAP31	-0.151058963596117	0.822797550315144
ENSG00000065308	TRAM2	0.233051572631061	0.630079839722229
ENSG00000169813	HNRNPF	-0.20447469508615	0.696262146696514
ENSG00000158941	CCAR2	-0.19135113799101	0.754667374000135
ENSG00000143612	C1orf43	-0.173738973173775	0.766593498187067
ENSG00000136527	TRA2B	-0.114874721092926	0.86989629425794
ENSG00000136068	FLNB	-0.492635568235265	0.0505690629573306
ENSG00000108468	CBX1	0.0754678411197178	0.928192746046312
ENSG00000148672	GLUD1	0.11676152626558	0.869123795518856
ENSG00000075568	TMEM131	0.0736259119883221	0.926617433366633
ENSG00000143641	GALNT2	0.0649122412920772	0.938550176034467
ENSG00000005075	POLR2J	-0.0745948177621279	0.939611535207543
ENSG00000197965	MPZL1	-0.288140388435916	0.450540641108127
ENSG00000105698	USF2	0.224324410592039	0.672478194548455
ENSG00000166963	MAP1A	0.550596140005335	0.0177084510514455
ENSG00000179262	RAD23A	-0.0574680509988603	0.953469391187085
ENSG00000110696	C11orf58	0.0848629277435491	0.919541858221089
ENSG00000141551	CSNK1D	-0.242784843724767	0.65144506234773
ENSG00000101126	ADNP	-0.0525417887193906	0.952568304962514
ENSG00000160285	LSS	0.350772779681445	0.404720308399794
ENSG00000154978	VOPP1	-0.497060021574983	0.0535040596546663
ENSG00000105426	PTPRS	-0.0106676515934015	0.994585878963681
ENSG00000120889	TNFRSF10B	-0.0835499275247232	0.912616302941753
ENSG00000166197	NOLC1	-0.245259961954423	0.630079839722229
ENSG00000077232	DNAJC10	0.037105248347308	0.972257788053936
ENSG00000145555	MYO10	0.628490894632023	0.00371132096441864
ENSG00000198218	QRICH1	-0.0869607333479433	0.91359300818585
ENSG00000198898	CAPZA2	0.0973877103476472	0.897803105328779
ENSG00000108848	LUC7L3	0.338043765449936	0.470048103150222
ENSG00000196628	TCF4	0.197632642214359	0.732170023457883
ENSG00000112992	NNT	0.327633606638958	0.351339682905967
ENSG00000213190	MLLT11	0.073173563425023	0.928548206174841
ENSG00000196715	VKORC1L1	-0.0342133495581218	0.97535320343286
ENSG00000084733	RAB10	0.0197826441953105	0.984826902109775
ENSG00000115756	HPCAL1	0.344865879677143	0.616951612181673
ENSG00000204256	BRD2	0.0280876754943694	0.977488507217969
ENSG00000181026	AEN	0.078907459539778	0.925725350067173
ENSG00000146112	PPP1R18	0.100492015453007	0.897803105328779
ENSG00000106484	MEST	-0.157083813779091	0.803666125681471
ENSG00000182934	SRPRA	-0.120090802769505	0.868772670885734
ENSG00000107554	DNMBP	0.270155103097711	0.501854756481598
ENSG00000160201	U2AF1	0.0671148689905682	0.935741238301261
ENSG00000197111	PCBP2	-0.204684425032182	0.699200686087699
ENSG00000198646	NCOA6	-0.0446045918838198	0.960144381681752
ENSG00000104897	SF3A2	-0.00579681720006938	0.998526575127305
ENSG00000112306	RPS12	-0.261733596305843	0.556321715780729
ENSG00000104408	EIF3E	-0.17346651666929	0.80713962666042
ENSG00000108349	CASC3	-0.145145894878282	0.823309685792874
ENSG00000110330	BIRC2	-0.444395189446869	0.179802456060081
NA	AC079922.1	-0.215325513970283	0.67013367826327
ENSG00000141424	SLC39A6	-0.202319978287458	0.739849530717481
ENSG00000088888	MAVS	-0.0987955171875842	0.892203455037133
ENSG00000174938	SEZ6L2	-0.0714275223830695	0.948149419624488
NA	FTH1P7	0.797026075766754	0.00178358327668568
ENSG00000184445	KNTC1	0.112708766345185	0.883867109231029
ENSG00000174238	PITPNA	-0.213310647455936	0.682160937040139
ENSG00000196504	PRPF40A	0.165740039555816	0.832824689828875
NA	FAM208A	0.120133562869955	0.883838915816482
ENSG00000088833	NSFL1C	-0.0150977576526503	0.987964161078583
ENSG00000086061	DNAJA1	0.187893851664892	0.782522436103337
ENSG00000115091	ACTR3	0.0890632664386724	0.922633726769038
ENSG00000169919	GUSB	-0.178746833467732	0.76741984134125
ENSG00000171848	RRM2	0.252971557093015	0.55735103179411
ENSG00000047315	POLR2B	-0.0991991330916817	0.904717515471831
ENSG00000067167	TRAM1	0.176576553799384	0.790432647718806
ENSG00000182628	SKA2	0.148626664957603	0.827188250806145
ENSG00000179134	SAMD4B	-0.0492777547963726	0.96418612516859
ENSG00000148229	POLE3	-0.0224967729666588	0.98199415000039
NA	KDELC2	0.157234170595392	0.82455781198432
ENSG00000130811	EIF3G	-0.108755135018713	0.879633443786005
NA	U2AF1L5	0.0753433810700163	0.928548206174841
ENSG00000266338	NBPF15	-0.106045957827177	0.887676645985136
ENSG00000173706	HEG1	0.53566860902307	0.0278053188409784
ENSG00000071894	CPSF1	-0.131570574760373	0.890235319286486
ENSG00000196562	SULF2	-0.055901397154543	0.948149419624488
ENSG00000131504	DIAPH1	-0.0241832183898815	0.979450388109952
ENSG00000092820	EZR	-0.0221645647881268	0.981894559951181
ENSG00000157020	SEC13	-0.169150199985615	0.80294570323912
ENSG00000067082	KLF6	-1.00124682963354	2.36921222074813e-07
ENSG00000078618	NRDC	0.0489891370959686	0.958463401031524
ENSG00000125148	MT2A	-1.76746431488862	8.37141842779652e-11
ENSG00000122203	KIAA1191	-0.16482914915215	0.789362207815875
ENSG00000165458	INPPL1	-0.0891981414908735	0.924234567024178
ENSG00000133026	MYH10	0.276498400376388	0.490179529568923
ENSG00000122257	RBBP6	0.202115768095574	0.764101435030278
ENSG00000164050	PLXNB1	-0.0371234860872521	0.975664625902267
ENSG00000033867	SLC4A7	0.229712699189444	0.699421845218411
ENSG00000128524	ATP6V1F	-0.24345545361639	0.713638742488216
ENSG00000050405	LIMA1	-0.377774763925817	0.286711328709498
ENSG00000171456	ASXL1	-0.0247475954864148	0.978996728896589
ENSG00000254852	NPIPA2	-0.113875274363138	0.873600278315127
ENSG00000090889	KIF4A	0.428229829242122	0.146648287717264
ENSG00000138757	G3BP2	0.0922452125982268	0.916347826528723
ENSG00000159784	FAM131B	-0.408209095799032	0.212478190068931
ENSG00000134884	ARGLU1	0.119632032211113	0.87841543005565
ENSG00000107104	KANK1	0.503680755633592	0.0400313131967798
ENSG00000278540	ACACA	0.0913308986851639	0.903106078581829
ENSG00000125818	PSMF1	-0.291040809629536	0.494336977621476
ENSG00000079805	DNM2	-0.0220001413660774	0.983873985876807
ENSG00000132002	DNAJB1	-0.0990737773440098	0.896137562466204
ENSG00000029363	BCLAF1	0.221408750069263	0.734639320046899
ENSG00000139910	NOVA1	0.288071100405547	0.452362227555448
ENSG00000130741	EIF2S3	-0.0562189134566474	0.947990886219616
ENSG00000282458	WASH5P	0.0666629442587421	0.934400259415724
ENSG00000257103	LSM14A	0.0292875281925182	0.977463652829302
ENSG00000138095	LRPPRC	-0.0622545724999815	0.946549890909305
ENSG00000134294	SLC38A2	0.0349362928979883	0.97247062493285
ENSG00000271425	NBPF10	-0.105103884723854	0.890235319286486
ENSG00000103353	UBFD1	-0.009538561118449	0.993399209543182
ENSG00000169203	NPIPB12	-0.138285167835417	0.83954156893764
ENSG00000106078	COBL	-0.0102220683718113	0.992483346571029
ENSG00000196361	ELAVL3	0.0794727923260457	0.929564157357287
ENSG00000149532	CPSF7	-0.122902280401284	0.859583479592659
ENSG00000153147	SMARCA5	0.275233444722643	0.66881364533872
ENSG00000069956	MAPK6	0.1060458789134	0.892420638241528
ENSG00000197343	ZNF655	-0.0891519969427894	0.920158541594203
ENSG00000047644	WWC3	-0.144843247630672	0.832824689828875
ENSG00000006118	TMEM132A	0.0305436226463831	0.98199415000039
ENSG00000160310	PRMT2	0.0660579917476525	0.934400259415724
ENSG00000070614	NDST1	-0.172104769105408	0.789362207815875
ENSG00000070961	ATP2B1	0.338114516678937	0.415346078038623
ENSG00000162104	ADCY9	-0.061746134831708	0.946555938238559
ENSG00000132824	SERINC3	0.179837433876741	0.760073805514412
ENSG00000101972	STAG2	0.251164235059015	0.695116943170083
ENSG00000189091	SF3B3	-0.182146641605435	0.758331478036856
ENSG00000047410	TPR	0.171239694669314	0.819915877431555
ENSG00000125977	EIF2S2	-0.0540326090022087	0.953700168869485
ENSG00000124164	VAPB	-0.0460470950176688	0.959454846876674
ENSG00000171148	TADA3	-0.131620467087805	0.859465393481456
ENSG00000099797	TECR	-0.0969017943667703	0.926617433366633
ENSG00000137845	ADAM10	0.227286347169181	0.686019030424963
ENSG00000106028	SSBP1	-0.0046907689845512	0.998526575127305
ENSG00000110367	DDX6	0.172849472769059	0.805361416540103
ENSG00000154380	ENAH	0.102118128374719	0.893673123927705
ENSG00000141985	SH3GL1	0.0107722915972151	0.996695070467476
ENSG00000103769	RAB11A	0.153426772645618	0.823309685792874
ENSG00000109861	CTSC	-0.1732599771161	0.764101435030278
ENSG00000146574	CCZ1B	-0.0158779970757244	0.98801823089396
ENSG00000263956	NBPF11	0.0617535637173756	0.941495466462901
ENSG00000162521	RBBP4	0.0883589592199026	0.914354207243981
ENSG00000010292	NCAPD2	0.213852969035401	0.686505341395723
ENSG00000077380	DYNC1I2	0.145988271936783	0.836551932713482
ENSG00000270647	TAF15	0.0591945287785372	0.946549890909305
NA	H2AFZ	0.0249311586316615	0.979151692187438
ENSG00000172531	PPP1CA	-0.237269855674174	0.718473907494108
ENSG00000058272	PPP1R12A	0.296774642749256	0.566580486300901
ENSG00000101412	E2F1	-0.217078903318045	0.710246750563039
ENSG00000022267	FHL1	0.0954760988669934	0.89903423987371
ENSG00000147677	EIF3H	-0.196365519441292	0.721405269466196
ENSG00000144224	UBXN4	0.199768523165535	0.758078781142002
ENSG00000198911	SREBF2	0.53731435133802	0.0418252333909818
ENSG00000182240	BACE2	0.0508295665437993	0.952336410828243
ENSG00000130227	XPO7	-0.0425691217695892	0.962273728708108
NA	MARCH6	0.104531498924619	0.888620334547374
ENSG00000123136	DDX39A	-0.166546884021876	0.82455781198432
ENSG00000149480	MTA2	-0.145585022662405	0.827188250806145
ENSG00000184014	DENND5A	-0.288183167956368	0.458490628918059
ENSG00000140848	CPNE2	-0.0348432855648058	0.975427787923207
ENSG00000005483	KMT2E	0.0817178068908374	0.917875275187717
ENSG00000108671	PSMD11	0.0245085148441711	0.979450388109952
ENSG00000174243	DDX23	-0.0439518223606056	0.960976069151397
ENSG00000198064	NPIPB13	-0.109254418163254	0.883838915816482
ENSG00000134419	RPS15A	-0.0953119280650151	0.919512322281503
NA	FTH1P20	0.793045468973335	0.0018559567482229
ENSG00000166881	NEMP1	0.220668333054945	0.66881364533872
ENSG00000140612	SEC11A	-0.0589126336359035	0.946549890909305
ENSG00000090905	TNRC6A	0.180420533931936	0.758366225403483
NA	MARS	-0.256008598857998	0.58567693355001
ENSG00000104549	SQLE	0.523745918152508	0.0535040596546663
ENSG00000010322	NISCH	0.0224544572052284	0.984238120604787
ENSG00000173674	EIF1AX	-0.0364474665622866	0.973220461261586
ENSG00000124795	DEK	0.152023662990901	0.853696859691276
ENSG00000130559	CAMSAP1	-0.0876269446360527	0.909030087921579
ENSG00000143702	CEP170	0.267166773160626	0.65115807240805
ENSG00000230076	RPL10P6	-0.312333487970815	0.472827646608609
ENSG00000117906	RCN2	0.43561466617387	0.206505903020305
ENSG00000114391	RPL24	-0.306570856538815	0.40825968421631
ENSG00000033100	CHPF2	-0.0910180889139504	0.917990841171908
ENSG00000076003	MCM6	-0.246781913367847	0.597615497785388
ENSG00000229638	RPL4P4	-0.468753487897583	0.13970518521327
ENSG00000116062	MSH6	-0.0238745618054341	0.981894559951181
ENSG00000072364	AFF4	0.216051717667464	0.710623996368067
ENSG00000113575	PPP2CA	-0.0220068818218952	0.982560560237875
ENSG00000122674	CCZ1	-0.0298742101817993	0.978012923954946
ENSG00000182220	ATP6AP2	0.0467776912864582	0.96124782858951
ENSG00000108561	C1QBP	-0.288569609458851	0.498848916010701
ENSG00000011451	WIZ	-0.177103069238346	0.854758420635908
ENSG00000216866	RPS2P55	0.0390545660655852	0.973077410310936
ENSG00000150938	CRIM1	-0.782194560433051	7.42878669056227e-05
ENSG00000120438	TCP1	-0.141769890749455	0.84057330583407
ENSG00000224712	NPIPA3	-0.0990073225732368	0.89628915974261
ENSG00000105202	FBL	-0.242650221317002	0.627242710816205
ENSG00000284454	NPIPB3	-0.110774135902179	0.887127246284055
ENSG00000159346	ADIPOR1	-0.0602996867094314	0.940588563455578
ENSG00000152558	TMEM123	0.124541961131378	0.885339348486175
ENSG00000121774	KHDRBS1	0.286478033559781	0.462292507389198
ENSG00000169714	CNBP	0.0235500853235242	0.982407672258604
ENSG00000125827	TMX4	0.158909697818318	0.80947555753313
ENSG00000084710	EFR3B	-0.102210960339214	0.891872386209259
ENSG00000106624	AEBP1	-0.446929670948657	0.218191091208123
ENSG00000245532	NEAT1	0.305268961531582	0.504964578697591
ENSG00000107130	NCS1	-0.183398611985526	0.793173164271808
ENSG00000129250	KIF1C	-0.193179519441642	0.737924279065175
ENSG00000236552	RPL13AP5	-0.183864231343292	0.750280369066742
ENSG00000164880	INTS1	0.0947968064724095	0.934400259415724
ENSG00000130254	SAFB2	0.192316604642862	0.727812122861174
ENSG00000111667	USP5	0.0129505791641032	0.989766477271322
ENSG00000148110	MFSD14B	-0.126509919425602	0.849164679287486
ENSG00000119707	RBM25	0.219188680955922	0.750280369066742
ENSG00000142230	SAE1	0.115755831124963	0.869729177680649
ENSG00000148848	ADAM12	5.11866589276526e-05	0.999892595776331
ENSG00000187678	SPRY4	-0.236073467996194	0.663726566470712
ENSG00000185950	IRS2	0.12743839570574	0.851199585778989
ENSG00000067057	PFKP	-0.212802593141516	0.746326203053165
ENSG00000176826	FKBP9P1	-0.188394359937139	0.736424613780775
ENSG00000136451	VEZF1	0.0551142084851492	0.94690893851208
ENSG00000134247	PTGFRN	0.95425574681354	2.55055175157879e-07
ENSG00000105419	MEIS3	-0.0777830265062131	0.936517683890542
ENSG00000196937	FAM3C	-0.0777066889017915	0.934529431626548
ENSG00000115216	NRBP1	-0.22612665220011	0.656681408879154
ENSG00000131238	PPT1	-0.0295988626614648	0.977463652829302
ENSG00000163930	BAP1	-0.0535615677604374	0.956344634953377
ENSG00000146223	RPL7L1	-0.113959613884384	0.873619067896666
ENSG00000253352	TUG1	-0.0561847793651939	0.946813309704932
ENSG00000028528	SNX1	0.288893757260042	0.461808764607207
ENSG00000062716	VMP1	0.566693938488848	0.049708550456193
ENSG00000197121	PGAP1	0.623754344358702	0.0170670149011648
ENSG00000108773	KAT2A	-0.339158899458625	0.381800021736031
ENSG00000116698	SMG7	-0.0183517672227317	0.985903299582794
ENSG00000131389	SLC6A6	0.166607255007258	0.788965792801962
ENSG00000156299	TIAM1	-0.273592092090729	0.495556650913788
ENSG00000126012	KDM5C	-0.0860531524499576	0.925143696859077
ENSG00000182199	SHMT2	-0.241605666635712	0.644268298153347
ENSG00000104626	ERI1	0.0609459355935302	0.947242915930966
ENSG00000063244	U2AF2	-0.12170339478198	0.887964845985652
ENSG00000110700	RPS13	-0.360997460318229	0.244772638870939
ENSG00000041357	PSMA4	0.237852571769428	0.705295886703993
ENSG00000116962	NID1	0.000335528606304148	0.999739385210998
ENSG00000184178	SCFD2	0.393830405104815	0.181211882453385
ENSG00000094975	SUCO	0.289864688790592	0.575967011813569
ENSG00000131462	TUBG1	-0.124159665633253	0.885239235429616
ENSG00000131016	AKAP12	-1.088892439541	4.55815457968841e-07
ENSG00000005339	CREBBP	0.141697208091184	0.838580259910063
ENSG00000091527	CDV3	-0.127244184807596	0.860278362481553
ENSG00000148730	EIF4EBP2	0.119511624740282	0.869335058475463
ENSG00000115762	PLEKHB2	-0.107503402932115	0.88426774778946
ENSG00000110107	PRPF19	-0.2260089785898	0.694645137742267
ENSG00000117519	CNN3	-0.0783048066844952	0.922633726769038
ENSG00000103942	HOMER2	0.670555308831534	0.00173497770826387
ENSG00000197728	RPS26	-0.183354634945601	0.756173124698978
ENSG00000288701	PRRC2B	0.0255987318906643	0.978996728896589
ENSG00000259417	CTXND1	0.890301763915824	2.14602957523615e-06
ENSG00000177733	HNRNPA0	0.0162897802041764	0.987964161078583
ENSG00000106462	EZH2	0.183567392092707	0.754908320188065
ENSG00000161714	PLCD3	-0.563292890713535	0.0938361024678851
ENSG00000124226	RNF114	-0.281856379343413	0.515677638932366
ENSG00000177728	TMEM94	0.0128737489946143	0.991941570445078
ENSG00000165802	NSMF	-0.130928890312377	0.892446840544475
ENSG00000233913	RPL10P9	-0.4407075369291	0.279742842597111
ENSG00000089006	SNX5	-0.0947183347770577	0.909218391235981
ENSG00000169217	CD2BP2	0.0958744091936147	0.897803105328779
ENSG00000111530	CAND1	0.273950531333503	0.592478247670641
ENSG00000198756	COLGALT2	0.267255014666467	0.514634586764827
ENSG00000132182	NUP210	-0.0749237185422228	0.936418615645299
ENSG00000156482	RPL30	-0.438714976770702	0.136153808777546
ENSG00000004142	POLDIP2	-0.282187951543664	0.557421081136051
ENSG00000066044	ELAVL1	0.0922883584929245	0.905377956068095
ENSG00000079432	CIC	0.0137362983012489	0.993727353984053
ENSG00000104388	RAB2A	0.149707175186057	0.834499186865981
ENSG00000153201	RANBP2	0.229316198622797	0.723643972556867
ENSG00000172809	RPL38	-0.225759623673821	0.64188597298124
ENSG00000126067	PSMB2	-0.123405605584962	0.873619067896666
ENSG00000127948	POR	-0.0897002935120037	0.925537090082963
ENSG00000167815	PRDX2	0.0117316048552893	0.990743621079652
ENSG00000105397	TYK2	-0.0558891030496885	0.957430556841222
ENSG00000266028	SRGAP2	-0.152066486011697	0.807025479470475
ENSG00000125651	GTF2F1	-0.00801955852001006	0.996266767066597
ENSG00000240342	RPS2P5	-0.186410566125892	0.786682591280598
ENSG00000143995	MEIS1	0.0626476616417973	0.938044668294234
ENSG00000104969	SGTA	-0.270367347360637	0.707132290810783
ENSG00000163479	SSR2	-0.197525246999832	0.71614918201972
ENSG00000153113	CAST	0.0940639800679705	0.909030087921579
ENSG00000108312	UBTF	-0.0356006542703778	0.970100858803609
ENSG00000170606	HSPA4	0.259842626193557	0.646897836589219
NA	QARS	-0.239908593129964	0.663106241133556
ENSG00000013810	TACC3	0.224190660040727	0.667691341801788
NA	AC009245.1	-0.407922037844838	0.214240544537094
ENSG00000188706	ZDHHC9	-0.47443352718587	0.0993815518454673
ENSG00000049541	RFC2	-0.191430912324056	0.729210648307969
ENSG00000158321	AUTS2	0.0540318024686388	0.951532349821462
NA	RPL13AP7	-0.166785578905207	0.787306203532786
ENSG00000091140	DLD	0.0935520373792667	0.906322504511327
ENSG00000161202	DVL3	-0.12196964541416	0.873619067896666
ENSG00000135390	ATP5MC2	-0.103321997975316	0.896887724032216
ENSG00000019144	PHLDB1	-0.00793979262203881	0.996841103295163
ENSG00000109686	SH3D19	0.563324450860151	0.0194032372973442
ENSG00000112697	TMEM30A	0.171167986626448	0.81217403515978
ENSG00000221978	CCNL2	-0.117123319334062	0.86695198896724
ENSG00000054118	THRAP3	0.0756422486883809	0.927044696557546
NA	FTH1P5	0.786162721403865	0.00189780848422738
ENSG00000149187	CELF1	-0.0600247296213898	0.940250196421741
ENSG00000101290	CDS2	-0.147876610712907	0.817631616771693
ENSG00000206053	JPT2	-0.143727090087931	0.82455781198432
ENSG00000112308	C6orf62	0.0147650319039526	0.987964161078583
ENSG00000113712	CSNK1A1	-0.0259857266265072	0.978454773887765
ENSG00000243317	STMP1	0.0294949706664806	0.977183692764488
ENSG00000156467	UQCRB	0.131509984127668	0.873619067896666
ENSG00000170471	RALGAPB	-0.0290331620552513	0.977488507217969
ENSG00000112715	VEGFA	0.211968627869674	0.696262146696514
ENSG00000087191	PSMC5	-0.0315045340748998	0.97535320343286
ENSG00000188766	SPRED3	-0.0922341988371721	0.906782973060141
ENSG00000101152	DNAJC5	-0.14477903890931	0.853866247924316
ENSG00000265241	RBM8A	0.197119500369711	0.727922948890803
ENSG00000196547	MAN2A2	-0.233610914546648	0.667691341801788
ENSG00000171530	TBCA	0.0529023626410425	0.953584341284655
ENSG00000083168	KAT6A	0.173089790294192	0.779119623500854
ENSG00000245526	LINC00461	0.346214685675589	0.431295438429443
ENSG00000135720	DYNC1LI2	0.0983122501374495	0.904529736515611
ENSG00000108262	GIT1	-0.251127100706245	0.712045882607334
ENSG00000108588	CCDC47	0.00952139098417835	0.994647531689051
ENSG00000127922	SEM1	0.0938716197055183	0.907532042447207
ENSG00000163938	GNL3	-0.263450643900918	0.619644069779383
ENSG00000141867	BRD4	-0.086144756147564	0.927044696557546
ENSG00000079459	FDFT1	0.816213946537887	5.67372855667251e-05
ENSG00000176087	SLC35A4	-0.207840297357858	0.765063590045807
ENSG00000142173	COL6A2	-0.205709506201591	0.77238799863649
ENSG00000143776	CDC42BPA	0.04828133752682	0.959128851862263
ENSG00000136731	UGGT1	-0.016756039571826	0.986919766405254
ENSG00000106772	PRUNE2	0.211274245748791	0.742971952103222
ENSG00000113387	SUB1	0.0316155733186118	0.978776099645257
ENSG00000022840	RNF10	-0.165916850840724	0.78333816877072
ENSG00000164548	TRA2A	0.0442223780806065	0.964871650382943
ENSG00000013275	PSMC4	-0.0338893575915707	0.974891208538117
ENSG00000128245	YWHAH	0.227767235391493	0.654088181175538
ENSG00000173418	NAA20	-0.00710625974940439	0.997382903602231
ENSG00000111328	CDK2AP1	-0.159346419426389	0.803666125681471
ENSG00000100941	PNN	0.239901638499744	0.695480685327171
ENSG00000008710	PKD1	-0.00258380351796589	0.999435279404178
ENSG00000134013	LOXL2	-0.694791146653868	0.00569050585581914
ENSG00000197724	PHF2	-0.101341608016764	0.893673123927705
ENSG00000111142	METAP2	0.508176592557614	0.0779436232584861
ENSG00000108582	CPD	-0.186965773329791	0.766378497168893
ENSG00000124172	ATP5F1E	-0.0933982725520601	0.901350054882832
ENSG00000100364	KIAA0930	0.575098623888584	0.027646577732942
ENSG00000144043	TEX261	-0.328501220103459	0.414416019509008
ENSG00000166340	TPP1	-0.0824345953537458	0.919512322281503
ENSG00000101158	NELFCD	0.0135758956031091	0.988869680424997
ENSG00000136813	ECPAS	-0.158245459903919	0.803318365395755
ENSG00000264364	DYNLL2	0.22092458470165	0.673890034808767
ENSG00000103549	RNF40	-0.0493083619902979	0.956530608009644
ENSG00000088812	ATRN	-0.0696813045618335	0.932902174868295
ENSG00000107819	SFXN3	-0.0185954796919117	0.985903299582794
ENSG00000196642	RABL6	-0.137342375798257	0.87841543005565
ENSG00000162825	NBPF20	-0.00529833778415655	0.998526575127305
ENSG00000156976	EIF4A2	-0.0418012665619136	0.966617385463124
ENSG00000085224	ATRX	0.373019446915079	0.437732650340412
ENSG00000116754	SRSF11	0.187677667994956	0.787575755671281
ENSG00000106771	TMEM245	0.237681078659691	0.641849523790827
ENSG00000097033	SH3GLB1	0.112589097508711	0.889297743941474
ENSG00000002834	LASP1	-0.233347281476004	0.651262151540646
ENSG00000188895	MSL1	0.0572625792688167	0.949676266284748
ENSG00000178104	PDE4DIP	-0.357696940775925	0.31225961440654
ENSG00000137409	MTCH1	-0.283337771976034	0.521197706761298
ENSG00000159228	CBR1	0.244982171510733	0.591111754156468
ENSG00000162493	PDPN	0.0190364538166617	0.985903299582794
ENSG00000136824	SMC2	0.434997184179772	0.250145671696445
ENSG00000178913	TAF7	0.20412448389277	0.765063590045807
ENSG00000091656	ZFHX4	0.745693459620247	0.000777089556825468
ENSG00000104529	EEF1D	-0.117516937624537	0.878391488099819
ENSG00000127990	SGCE	0.0169707795037225	0.987356551202945
ENSG00000168280	KIF5C	-0.110754390285162	0.88426774778946
ENSG00000165661	QSOX2	-0.121733952740096	0.860713127709958
ENSG00000116044	NFE2L2	0.30351805910064	0.432842419478818
ENSG00000091592	NLRP1	-0.0876897352826768	0.926215964888078
ENSG00000156011	PSD3	0.253232903120174	0.646005327694641
ENSG00000107372	ZFAND5	0.000206857230748218	0.999751449252669
ENSG00000151835	SACS	-0.0736698571322697	0.942428002955703
ENSG00000149930	TAOK2	0.0759969412892381	0.934400259415724
ENSG00000161638	ITGA5	-0.365593416798358	0.319297401042631
ENSG00000105737	GRIK5	0.0414720014803141	0.97535320343286
NA	C16orf45	0.449928703507876	0.148716153295331
ENSG00000130779	CLIP1	-0.0575667197110232	0.948310096798272
ENSG00000219481	NBPF1	0.199249175656193	0.740335096222083
ENSG00000106261	ZKSCAN1	0.346407107212245	0.395926769492351
NA	AC022149.1	-0.0698261546345709	0.940277584282818
ENSG00000100030	MAPK1	-0.0665056354481119	0.934400259415724
ENSG00000165732	DDX21	-0.176097646202257	0.807393593939581
ENSG00000143797	MBOAT2	0.157841835595218	0.826061161733339
ENSG00000084636	COL16A1	0.494172465193223	0.058439626450737
ENSG00000100353	EIF3D	-0.271175525871928	0.536866327947559
ENSG00000138448	ITGAV	0.0398080172316284	0.971486799754223
ENSG00000203880	PCMTD2	0.394385150492397	0.227046098540374
ENSG00000119383	PTPA	-0.483347362927643	0.175333941090866
ENSG00000101040	ZMYND8	-0.236388674522445	0.613679134445585
ENSG00000125648	SLC25A23	-0.0056920071128926	0.998526575127305
ENSG00000130204	TOMM40	-0.323478968205504	0.579927111309769
ENSG00000138413	IDH1	0.518048648695609	0.0540327461903591
ENSG00000169223	LMAN2	-0.0496175605973903	0.965626647747003
ENSG00000146729	NIPSNAP2	0.102161199690213	0.895608326509013
ENSG00000177963	RIC8A	-0.346682911514753	0.384573030372266
ENSG00000127589	TUBBP1	-0.0168350488030066	0.987964161078583
ENSG00000010244	ZNF207	0.186485148118167	0.74004665247046
ENSG00000076108	BAZ2A	0.0351627595794605	0.969450270234695
ENSG00000156471	PTDSS1	-0.410536546252389	0.151730668524076
ENSG00000095261	PSMD5	0.105425956979998	0.889297743941474
ENSG00000215021	PHB2	-0.29428284959338	0.527883949053535
ENSG00000196961	AP2A1	-0.109021845395306	0.919512322281503
ENSG00000263563	UBBP4	0.0237848967773909	0.981305774453214
ENSG00000095787	WAC	0.00985383263670084	0.993560156589942
ENSG00000175334	BANF1	-0.157834938197285	0.819268162087538
ENSG00000120705	ETF1	-0.027739829027247	0.978996728896589
ENSG00000159176	CSRP1	0.0409193969899611	0.965626647747003
ENSG00000171094	ALK	0.616353487662057	0.00631168458782634
ENSG00000184432	COPB2	0.0406211583711326	0.968476036203026
NA	LRRC75A-AS1	-0.318847177461082	0.368223531220893
ENSG00000113070	HBEGF	-0.472777825869516	0.066805062696984
ENSG00000105928	GSDME	-0.130038653893311	0.84379312192614
ENSG00000133313	CNDP2	-0.250231720363885	0.581600783559468
ENSG00000162738	VANGL2	0.241205501675246	0.660719089122966
ENSG00000143368	SF3B4	-0.170752807057131	0.824173150568247
ENSG00000080845	DLGAP4	-0.330331647005222	0.52540260695379
ENSG00000075151	EIF4G3	0.157520287456381	0.81303385171169
ENSG00000114999	TTL	-0.209959497848875	0.694656998418047
ENSG00000214485	RPL7P1	0.015224671203675	0.989425322715229
ENSG00000164916	FOXK1	-0.191813003129091	0.779234838266068
ENSG00000090054	SPTLC1	0.0622951991138899	0.94271511881999
ENSG00000177885	GRB2	-0.21080326893826	0.692566297501424
ENSG00000115694	STK25	-0.164162031945128	0.815683037466701
ENSG00000173575	CHD2	0.267269013735834	0.546527275336763
ENSG00000153395	LPCAT1	-0.162791477306133	0.79119487145756
ENSG00000169871	TRIM56	0.097509509916679	0.89988274637088
ENSG00000168078	PBK	0.549215866426643	0.0819035402337965
ENSG00000154096	THY1	-0.242161533254204	0.749787793539146
ENSG00000125743	SNRPD2	-0.212319848406935	0.721611615580948
NA	FAM122B	0.279482195590074	0.520843919231613
ENSG00000101199	ARFGAP1	-0.116466225562065	0.901538921554711
ENSG00000006652	IFRD1	0.103303430580845	0.890420531459006
ENSG00000139318	DUSP6	0.541438147476113	0.0309584337634117
ENSG00000156453	PCDH1	-0.126133743784622	0.87647016890741
ENSG00000132466	ANKRD17	0.0194673661353455	0.985530972914825
ENSG00000120896	SORBS3	0.171235659577069	0.826061161733339
ENSG00000230989	HSBP1	-0.151327061981044	0.813183180271094
ENSG00000101150	TPD52L2	-0.289568873641045	0.49889250759912
ENSG00000006715	VPS41	0.174616112617513	0.804932910934458
ENSG00000198910	L1CAM	0.111170640149632	0.898840243609871
ENSG00000104517	UBR5	0.113773464025263	0.885183112575295
ENSG00000205060	SLC35B4	0.0582897666128081	0.946813309704932
ENSG00000123349	PFDN5	0.111867318705142	0.893673123927705
ENSG00000115484	CCT4	-0.160949334471187	0.789362207815875
ENSG00000084112	SSH1	0.661955249076039	0.00187107760422237
ENSG00000112473	SLC39A7	-0.03585574092914	0.969450270234695
ENSG00000161013	MGAT4B	-0.233915262478393	0.696806821913646
ENSG00000144674	GOLGA4	0.421732485341592	0.389884029657381
ENSG00000152092	ASTN1	-0.0553666143079462	0.947588416802026
ENSG00000111481	COPZ1	-0.0976252484247827	0.897803105328779
ENSG00000106299	WASL	0.110672194142222	0.879633443786005
ENSG00000108106	UBE2S	0.128160449280741	0.886800405163063
ENSG00000121892	PDS5A	-0.0911282454552843	0.909293200610211
ENSG00000161800	RACGAP1	0.449489921722009	0.13970518521327
ENSG00000125676	THOC2	0.252298980224193	0.673343988852606
ENSG00000175203	DCTN2	-0.167272849935146	0.789362207815875
ENSG00000076382	SPAG5	0.343302305505709	0.332317658376726
ENSG00000196781	TLE1	-0.172858442234804	0.787262891463321
ENSG00000213442	RPL18AP3	-0.447283721522422	0.370313396370501
ENSG00000198900	TOP1	0.012406061022163	0.991941570445078
ENSG00000135535	CD164	0.456134398225822	0.0974545197274051
ENSG00000077721	UBE2A	0.140604861615739	0.834632311481724
ENSG00000105568	PPP2R1A	-0.278201088660472	0.682907398596566
ENSG00000122378	PRXL2A	0.0798562734946064	0.922633726769038
ENSG00000123144	TRIR	-0.225639376014796	0.750280369066742
ENSG00000167491	GATAD2A	-0.258950406475323	0.696262146696514
ENSG00000197256	KANK2	0.0319015100716861	0.97535320343286
ENSG00000111540	RAB5B	0.0606421174378569	0.942072084171233
ENSG00000108797	CNTNAP1	-0.204828400513863	0.74112599286451
ENSG00000214967	NPIPA7	-0.142961323321432	0.827188250806145
ENSG00000234498	RPL13AP20	-0.141174074926057	0.832728873655841
ENSG00000134243	SORT1	-0.0783618815231077	0.922633726769038
ENSG00000116005	PCYOX1	0.0299831273996651	0.977488507217969
ENSG00000174282	ZBTB4	-0.0402108740978024	0.965626647747003
ENSG00000165801	ARHGEF40	-0.020152013630661	0.985523182113861
ENSG00000132305	IMMT	-0.0750537873913419	0.925725350067173
NA	WASH3P	-0.0790517616590824	0.932239912630011
ENSG00000244363	RPL7P23	-0.0525126327429422	0.956927965466753
ENSG00000176978	DPP7	-0.137529019876505	0.909293200610211
ENSG00000244038	DDOST	-0.200290359207079	0.747830919128515
ENSG00000175832	ETV4	-0.168083596309106	0.826551508139003
ENSG00000155189	AGPAT5	0.106564279750272	0.89477111234712
ENSG00000103335	PIEZO1	-0.228027208326062	0.759612655343256
ENSG00000175390	EIF3F	-0.156638748795819	0.801479493947964
ENSG00000087077	TRIP6	-0.0279037475026942	0.981642238035586
ENSG00000075223	SEMA3C	-0.729876723249767	0.00346397096074693
ENSG00000073792	IGF2BP2	-0.353260737344447	0.264336706273629
ENSG00000197355	UAP1L1	0.301094868963636	0.541655114799034
ENSG00000185359	HGS	-0.199882044533931	0.772364831570748
ENSG00000185651	UBE2L3	-0.0464448117263708	0.958186700906707
NA	AC138969.1	-0.116516007412851	0.925725350067173
ENSG00000090006	LTBP4	0.105228191420869	0.935542238156281
ENSG00000166181	API5	0.109312743362908	0.891874943597984
ENSG00000159131	GART	-0.244339840231395	0.591111754156468
ENSG00000181789	COPG1	-0.151003595651526	0.82920192528531
ENSG00000125107	CNOT1	0.0297029046076362	0.976336209246505
ENSG00000085719	CPNE3	-0.0211022152596017	0.984045970453382
ENSG00000167635	ZNF146	-0.0720025762722226	0.94271511881999
ENSG00000145284	SCD5	-0.0475796998151686	0.956908141276239
ENSG00000100403	ZC3H7B	-0.202228841086002	0.753444707779147
ENSG00000105819	PMPCB	0.0983371898972568	0.912317114064221
ENSG00000146556	WASH2P	-0.150106565331331	0.858956406413099
ENSG00000106635	BCL7B	-0.182619695030905	0.793315089782745
ENSG00000182872	RBM10	-0.204367288661337	0.74502043545661
ENSG00000105701	FKBP8	-0.135450954244628	0.903352913317655
ENSG00000233927	RPS28	-0.307048154005213	0.6990900322225
NA	NARS	-0.0609791910176649	0.946782702266325
ENSG00000077782	FGFR1	-0.255134867259086	0.665358495675834
ENSG00000160305	DIP2A	-0.104627347518272	0.887127246284055
ENSG00000131773	KHDRBS3	-0.628167438546379	0.00426712522201683
ENSG00000004478	FKBP4	-0.128755405534438	0.845394068324552
ENSG00000167110	GOLGA2	0.0416638372154684	0.964803006977064
ENSG00000141959	PFKL	-0.0743260649880592	0.940250196421741
ENSG00000167792	NDUFV1	-0.0407527967217829	0.968369061564693
ENSG00000136699	SMPD4	-0.220235196887647	0.734639320046899
ENSG00000088256	GNA11	-0.0782246354627774	0.953896620576815
ENSG00000160294	MCM3AP	0.0256345545817998	0.978776099645257
ENSG00000196376	SLC35F1	-0.103893837781405	0.886800405163063
ENSG00000183207	RUVBL2	-0.0673613886365189	0.944779050188607
ENSG00000110075	PPP6R3	0.0325791894778917	0.97535320343286
NA	FABP5P7	0.247222583463942	0.696262146696514
NA	CU633967.1	0.171352766130295	0.803813764251008
ENSG00000173273	TNKS	0.106006285800615	0.892420638241528
ENSG00000155304	HSPA13	0.305149379278009	0.549681889306731
ENSG00000142002	DPP9	-0.169282319757603	0.825724739128386
ENSG00000130147	SH3BP4	0.611939340275376	0.00668905503034158
ENSG00000006451	RALA	0.0592479247939783	0.952597765385148
ENSG00000142949	PTPRF	-0.523191736328741	0.0903357158263492
ENSG00000167522	ANKRD11	0.0677731411041489	0.93459008616545
ENSG00000126934	MAP2K2	-0.204662761616198	0.808706638868163
ENSG00000125835	SNRPB	-0.236592057867716	0.74004665247046
ENSG00000184900	SUMO3	-0.0255711633466051	0.978776099645257
ENSG00000177479	ARIH2	-0.144733245604728	0.822797550315144
ENSG00000147548	NSD3	0.0592395926381609	0.94690893851208
ENSG00000198952	SMG5	-0.210693104720489	0.694645137742267
ENSG00000182054	IDH2	-0.00221527247572589	0.999374541732499
ENSG00000138069	RAB1A	-0.0300960092105574	0.976247710473886
ENSG00000157985	AGAP1	-0.0714306061669468	0.931348811740638
ENSG00000072195	SPEG	-0.0946313895675046	0.916201155911238
ENSG00000102038	SMARCA1	0.293134882575544	0.591111754156468
ENSG00000186185	KIF18B	0.0738938897124855	0.938044668294234
ENSG00000173821	RNF213	-0.0278144026448326	0.978012923954946
ENSG00000103034	NDRG4	0.189422175350279	0.782522436103337
ENSG00000088832	FKBP1A	-0.218790892919835	0.694645137742267
ENSG00000008282	SYPL1	0.0694310350149252	0.934400259415724
ENSG00000150625	GPM6A	0.650586879742562	0.00333532131573324
ENSG00000233276	GPX1	-0.157373489743869	0.887202470247213
ENSG00000180900	SCRIB	-0.158143859788705	0.89163718611298
ENSG00000065320	NTN1	0.054962018072455	0.958773558277855
ENSG00000118200	CAMSAP2	0.159364937461012	0.83107110590704
ENSG00000071859	FAM50A	-0.0644588965916537	0.936418615645299
ENSG00000072958	AP1M1	-0.307687655476388	0.579927111309769
ENSG00000163159	VPS72	-0.0655522589660694	0.936780055647717
ENSG00000227500	SCAMP4	-0.190655657502123	0.835340048010575
ENSG00000146648	EGFR	0.163726795672545	0.795081055037139
ENSG00000140740	UQCRC2	-0.0816007762073457	0.918041085667074
ENSG00000161547	SRSF2	-0.0636015582763706	0.937963512831116
ENSG00000129657	SEC14L1	-0.0182785811375668	0.985903299582794
ENSG00000105486	LIG1	0.0831375031369244	0.918149410792204
ENSG00000062194	GPBP1	0.240381361852562	0.66205650847213
ENSG00000117713	ARID1A	0.0442977662971552	0.964068512800867
ENSG00000132153	DHX30	-0.140756888360431	0.851447591326888
ENSG00000163807	KIAA1143	0.196523344404105	0.740573157674247
ENSG00000129003	VPS13C	0.193559521512467	0.790009841461536
ENSG00000106443	PHF14	0.297367578702485	0.546527275336763
ENSG00000084623	EIF3I	-0.390600803029336	0.271587849429605
ENSG00000146676	PURB	0.0574023531032885	0.948149419624488
ENSG00000147862	NFIB	0.426153869484075	0.150352030166748
ENSG00000111897	SERINC1	0.116849511606597	0.88426774778946
ENSG00000014216	CAPN1	-0.209820631149188	0.773283552573262
ENSG00000055917	PUM2	0.0777219009188668	0.926617433366633
ENSG00000101596	SMCHD1	0.102957151516785	0.909218391235981
ENSG00000064726	BTBD1	0.0937938642892516	0.90746822198644
ENSG00000108055	SMC3	0.294008826052276	0.660632917615119
ENSG00000085998	POMGNT1	-0.1107175587957	0.887964845985652
ENSG00000254206	NPIPB11	-0.212057852847322	0.707977370843762
ENSG00000163781	TOPBP1	0.0236570054511323	0.981894559951181
ENSG00000152926	ZNF117	0.40424870782309	0.333659253698305
ENSG00000101558	VAPA	-0.0761224998264811	0.92541289554594
ENSG00000145623	OSMR	-0.696764553586171	0.00108619478306003
ENSG00000122591	FAM126A	0.306727624543372	0.525967711173872
ENSG00000075702	WDR62	0.0963628195007891	0.922910382020798
ENSG00000147533	GOLGA7	0.0276950775033068	0.978454773887765
ENSG00000109572	CLCN3	0.161290514925004	0.813982559956766
ENSG00000150893	FREM2	0.876441592018722	0.000117258301906838
ENSG00000100991	TRPC4AP	-0.115204906581356	0.876621818319971
ENSG00000198791	CNOT7	-0.0630175315521164	0.946200576781577
ENSG00000136810	TXN	-0.0770324926497952	0.931492753739944
ENSG00000275023	MLLT6	-0.14100634295426	0.836048376082302
ENSG00000166341	DCHS1	0.019962526740123	0.98593175465636
ENSG00000135250	SRPK2	0.0530005407593321	0.950627342816571
ENSG00000164163	ABCE1	-0.115455481850013	0.89163718611298
ENSG00000116016	EPAS1	0.0591215153065924	0.948149419624488
ENSG00000166801	FAM111A	0.341109590113294	0.430857296207548
ENSG00000084774	CAD	-0.185760901283634	0.782697719394727
ENSG00000110514	MADD	0.11428052613489	0.877301465933599
ENSG00000241973	PI4KA	-0.0478311319553307	0.959055902422412
ENSG00000259956	RBM15B	-0.0329460632062804	0.97535320343286
ENSG00000094631	HDAC6	0.104824860884637	0.89163718611298
ENSG00000214016	RPSAP61	-0.428213240406985	0.251650185164952
ENSG00000143418	CERS2	-0.163898386392522	0.822819735567084
ENSG00000180801	ARSJ	0.104193862117093	0.886800405163063
ENSG00000103449	SALL1	0.154084873300574	0.806822491103189
ENSG00000080345	RIF1	0.284914360705106	0.625372926959512
ENSG00000275052	PPP4R3B	0.0174295217678687	0.987964161078583
ENSG00000129083	COPB1	-0.084820587398476	0.917848923497888
ENSG00000012061	ERCC1	-0.217641188285881	0.749652883339607
ENSG00000215252	GOLGA8B	0.0649090592396348	0.938490231650556
ENSG00000089685	BIRC5	0.141047444133361	0.832913854415492
ENSG00000130826	DKC1	-0.160859696081269	0.79692078766989
ENSG00000105726	ATP13A1	-0.198040941569339	0.809064004916953
ENSG00000176871	WSB2	-0.203169063412368	0.707434152697937
ENSG00000101421	CHMP4B	-0.141143577469506	0.827188250806145
ENSG00000136270	TBRG4	-0.339807078673287	0.410799425642459
ENSG00000071082	RPL31	-0.139185280984601	0.828148461990068
ENSG00000104763	ASAH1	-0.0281408556419191	0.977488507217969
NA	FP236241.1	0.180021396121758	0.78982651081615
ENSG00000160917	CPSF4	-0.180506314569815	0.773025268308483
ENSG00000067182	TNFRSF1A	-0.395045193343203	0.332109437211197
ENSG00000120733	KDM3B	0.242719162311671	0.597928574205582
ENSG00000114738	MAPKAPK3	-0.417092001324856	0.214240544537094
ENSG00000163714	U2SURP	0.227941196565717	0.764101435030278
ENSG00000087470	DNM1L	0.0987276456519082	0.912616302941753
ENSG00000105058	FAM32A	-0.0524492084815492	0.951567840917157
ENSG00000091986	CCDC80	0.432348147809267	0.121736570340147
ENSG00000160803	UBQLN4	-0.106620449621837	0.898334781200275
ENSG00000142507	PSMB6	-0.0770785966171221	0.932902174868295
ENSG00000162704	ARPC5	0.00363294541148091	0.998526575127305
ENSG00000108256	NUFIP2	0.287518727646609	0.57943193115803
ENSG00000128487	SPECC1	0.12136794842301	0.860499266224617
ENSG00000095319	NUP188	-0.0952032170973814	0.907904177482023
ENSG00000060339	CCAR1	0.249222114683883	0.712307697864207
ENSG00000162804	SNED1	0.313666268208385	0.459931032912792
ENSG00000135048	CEMIP2	0.428956205222616	0.132871192247198
ENSG00000135596	MICAL1	-0.224319345514152	0.712212616481982
ENSG00000007392	LUC7L	0.0622904420462362	0.938728036140533
ENSG00000134287	ARF3	-0.250617528074406	0.615631635683821
ENSG00000121753	ADGRB2	0.218165601530591	0.825975767728549
ENSG00000150760	DOCK1	0.0713721742980816	0.928607081186627
ENSG00000197448	GSTK1	-0.257851905288426	0.560268836779414
ENSG00000008838	MED24	-0.103968010923033	0.901538921554711
ENSG00000171604	CXXC5	0.194377811346696	0.768689747366443
ENSG00000125841	NRSN2	-0.143456459579385	0.861566261457318
ENSG00000142657	PGD	-0.00681106896225153	0.997382903602231
ENSG00000177889	UBE2N	-0.119370541589848	0.868772670885734
ENSG00000182307	C8orf33	-0.124670175064587	0.854758420635908
ENSG00000132383	RPA1	-0.0764703897093789	0.925455567948564
ENSG00000244462	RBM12	-0.150294197160652	0.81303385171169
ENSG00000184863	RBM33	0.00998323505430116	0.993037021175892
ENSG00000197892	KIF13B	0.270238822312894	0.507580217615224
ENSG00000133606	MKRN1	0.048837034481174	0.955546021807901
ENSG00000162458	FBLIM1	-0.398587332111252	0.260456639345071
NA	HLA-H	0.014610925721445	0.987964161078583
ENSG00000126001	CEP250	0.423628327128335	0.138093302012935
ENSG00000100650	SRSF5	0.267017878407864	0.612363070436018
ENSG00000213024	NUP62	-0.106729631061415	0.91203057104182
ENSG00000109180	OCIAD1	0.0462435576430147	0.963405453183153
ENSG00000157851	DPYSL5	-0.184221410480146	0.782522436103337
ENSG00000182484	WASH6P	-0.170448039426044	0.823309685792874
ENSG00000197622	CDC42SE1	-0.0709001923037854	0.931348811740638
ENSG00000167193	CRK	-0.255645425580615	0.554361934964227
ENSG00000160691	SHC1	-0.355162034603712	0.364666154720388
ENSG00000033627	ATP6V0A1	-0.0381237168096109	0.968525249109486
ENSG00000029993	HMGB3	0.200804589280717	0.755466781199066
ENSG00000122778	KIAA1549	0.0654565746715681	0.935171575885501
ENSG00000101856	PGRMC1	0.196216326707457	0.76268156826453
ENSG00000047662	FAM184B	0.666687283021697	0.00178358327668568
ENSG00000185989	RASA3	0.0152545359755066	0.987964161078583
ENSG00000166889	PATL1	-0.103848227811404	0.889402488272576
ENSG00000142669	SH3BGRL3	-0.167281710478796	0.827856298798098
ENSG00000100297	MCM5	-0.288307019320104	0.597928574205582
ENSG00000161970	RPL26	-0.194670153235258	0.746326203053165
ENSG00000079785	DDX1	0.0581162521187393	0.955391403975519
ENSG00000149115	TNKS1BP1	0.0589854250438357	0.950287847900172
ENSG00000101350	KIF3B	-0.0147239221607871	0.987964161078583
ENSG00000188529	SRSF10	0.110972275999254	0.903352913317655
ENSG00000113368	LMNB1	0.303243909164639	0.479033350574338
ENSG00000197321	SVIL	0.326394405039969	0.343645540444009
ENSG00000067840	PDZD4	0.0186884893017884	0.987964161078583
ENSG00000134313	KIDINS220	0.180197529360563	0.787575755671281
ENSG00000124145	SDC4	-0.143482893217925	0.829860171661863
ENSG00000149257	SERPINH1	-0.306594039990425	0.527824267613324
ENSG00000136758	YME1L1	0.00289069765484315	0.998949362563213
ENSG00000185896	LAMP1	-0.155359684217745	0.814375964331553
ENSG00000171298	GAA	-0.158444556281248	0.88091168901657
ENSG00000156052	GNAQ	0.0855053687148357	0.914973256168964
ENSG00000189067	LITAF	0.0205648783068273	0.983179513098002
ENSG00000277443	MARCKS	0.226245866645749	0.651316020141147
ENSG00000091317	CMTM6	0.0514663455102732	0.956791079831449
ENSG00000090273	NUDC	-0.185532924893827	0.749652883339607
ENSG00000134318	ROCK2	0.140035569505012	0.862826270799626
ENSG00000122126	OCRL	0.0302773319213249	0.976247710473886
ENSG00000049860	HEXB	0.0977606749063532	0.907586520483997
ENSG00000186318	BACE1	-0.0670595175340943	0.934400259415724
ENSG00000082701	GSK3B	-0.124507398985816	0.860499266224617
ENSG00000117362	APH1A	-0.137302784655618	0.859823778197143
ENSG00000089057	SLC23A2	0.0858401161361489	0.912616302941753
ENSG00000072210	ALDH3A2	0.40262309970449	0.187043248690902
ENSG00000037474	NSUN2	-0.129300074583969	0.860499266224617
ENSG00000092758	COL9A3	0.322888737738174	0.620850073487492
ENSG00000010270	STARD3NL	0.022895971888	0.982748857100271
ENSG00000166794	PPIB	-0.0577502502192793	0.94690893851208
ENSG00000255302	EID1	0.363970064634282	0.340748263415785
ENSG00000075043	KCNQ2	-0.140617891437404	0.883694724260758
ENSG00000180370	PAK2	-0.00205151443157778	0.999374541732499
ENSG00000065526	SPEN	-0.000614596443894425	0.999739385210998
ENSG00000152377	SPOCK1	-0.460985832983709	0.085637445860474
ENSG00000181019	NQO1	1.23872086340962	7.13630089477225e-12
ENSG00000075539	FRYL	0.123473119591417	0.873619067896666
ENSG00000099817	POLR2E	-0.157972468095979	0.869204058087998
ENSG00000137807	KIF23	0.436394272135444	0.144488436349033
ENSG00000065923	SLC9A7	-0.0021053461773285	0.999251290203693
ENSG00000054793	ATP9A	-0.195838168920654	0.718679682686544
ENSG00000083845	RPS5	-0.448704210459765	0.215010068521204
ENSG00000136802	LRRC8A	-0.295645916945882	0.616043619948498
ENSG00000106460	TMEM106B	0.362746946076246	0.414416019509008
ENSG00000272333	KMT2B	-0.0664092232623165	0.948149419624488
ENSG00000140564	FURIN	-0.315916876531325	0.620405178970498
ENSG00000126461	SCAF1	-0.100214325450845	0.929874976200777
ENSG00000113194	FAF2	0.0157252329780299	0.987964161078583
ENSG00000138678	GPAT3	1.1734632901484	2.90585199724398e-08
ENSG00000175215	CTDSP2	-0.173414189901201	0.782697719394727
ENSG00000126602	TRAP1	-0.467874800031837	0.112400237972368
ENSG00000162231	NXF1	-0.0869190307611021	0.912960989144323
ENSG00000174306	ZHX3	-0.910090384003163	1.56892653681602e-06
ENSG00000135905	DOCK10	0.182611464916055	0.761813655843785
ENSG00000184486	POU3F2	0.321903071021938	0.419334496375817
ENSG00000093183	SEC22C	0.0443606895210138	0.960144381681752
ENSG00000008300	CELSR3	0.166935978904213	0.826551508139003
ENSG00000223705	NSUN5P1	-0.0165338178316094	0.987279465880598
ENSG00000157954	WIPI2	-0.137139332561195	0.860499266224617
ENSG00000153879	CEBPG	-0.0384548130968744	0.967690240356562
ENSG00000111605	CPSF6	0.0521426365417445	0.95366290821623
ENSG00000101166	PRELID3B	0.251568707248631	0.619720918825641
ENSG00000141580	WDR45B	-0.196021538663963	0.723643972556867
ENSG00000182985	CADM1	0.461580381453066	0.0967284728204594
ENSG00000115806	GORASP2	-0.202422297036147	0.718505367240835
ENSG00000110090	CPT1A	-0.691255225105017	0.000932548370961134
ENSG00000089053	ANAPC5	-0.0983784772143212	0.894558425709273
ENSG00000089737	DDX24	-0.0343784462627208	0.972387124783275
ENSG00000071626	DAZAP1	-0.194290597367529	0.740573157674247
NA	TPI1P1	-0.272266702043915	0.653304845463553
ENSG00000144566	RAB5A	0.0836616047360116	0.923915882763692
ENSG00000156599	ZDHHC5	-0.145985858856485	0.822797550315144
ENSG00000132694	ARHGEF11	0.023266008233558	0.981538604568297
ENSG00000171208	NETO2	0.0292061747648743	0.977488507217969
ENSG00000133612	AGAP3	-0.186145471210496	0.804850793616722
ENSG00000146828	SLC12A9	0.00529014363733599	0.998526575127305
ENSG00000124160	NCOA5	0.062130957961758	0.940481722586167
ENSG00000275700	AATF	-0.167549886967134	0.784462344355248
ENSG00000109920	FNBP4	0.070984568297583	0.934400259415724
ENSG00000130520	LSM4	-0.150114608131657	0.832348396928469
ENSG00000092421	SEMA6A	0.14221347591631	0.8286900716865
ENSG00000130477	UNC13A	0.422126352453517	0.129857837392865
ENSG00000147130	ZMYM3	0.111433848018134	0.883641083631261
ENSG00000090621	PABPC4	-0.211109587211727	0.700766574861027
ENSG00000128872	TMOD2	0.204911416392904	0.718473907494108
ENSG00000164434	FABP7	0.144011527916079	0.847758685163958
ENSG00000164402	SEPTIN8	-0.0282902078225867	0.977488507217969
ENSG00000164292	RHOBTB3	0.0660656019239835	0.940652172672018
ENSG00000196591	HDAC2	-0.0273508248872159	0.979450388109952
ENSG00000070882	OSBPL3	0.0783312131597196	0.927447905512478
ENSG00000014824	SLC30A9	0.0677452799340396	0.940250196421741
ENSG00000110713	NUP98	-0.0229057166565355	0.981305774453214
ENSG00000165102	HGSNAT	-0.325921723656657	0.357145082232632
ENSG00000049656	CLPTM1L	-0.170615919293666	0.807025479470475
ENSG00000157259	GATAD1	-0.0870201716975113	0.913507663079382
ENSG00000140497	SCAMP2	-0.251000256448562	0.705067771302516
ENSG00000055332	EIF2AK2	0.204090201794438	0.762436520098865
ENSG00000104687	GSR	-0.154376232865353	0.803813764251008
ENSG00000157193	LRP8	0.610794857049728	0.00859410205550847
ENSG00000145833	DDX46	0.227716052010779	0.742538815283897
ENSG00000084652	TXLNA	-0.166106160380253	0.809095531220198
ENSG00000112096	SOD2	-0.69121610442839	0.00092455108867948
ENSG00000149806	FAU	-0.167792945893902	0.822819735567084
ENSG00000160877	NACC1	-0.184989040694611	0.857439578206172
ENSG00000074695	LMAN1	-0.104099506330952	0.909030087921579
ENSG00000090615	GOLGA3	-0.0806533854384398	0.920083957574805
ENSG00000176887	SOX11	-0.0852871542667398	0.912667154710812
ENSG00000110427	KIAA1549L	0.893829502808492	4.03886670328771e-06
ENSG00000063978	RNF4	-0.131852185017531	0.852701266601034
ENSG00000132563	REEP2	-0.0725915041168101	0.934619222696407
ENSG00000116871	MAP7D1	-0.351479882899073	0.489386769549851
ENSG00000171310	CHST11	0.00976419667839695	0.993560156589942
ENSG00000138107	ACTR1A	-0.15235511678389	0.8213031132949
ENSG00000005513	SOX8	0.672966812178485	0.0279260301175949
NA	CU633904.1	0.179816997308809	0.790009841461536
ENSG00000143393	PI4KB	-0.161521532427692	0.811871045912628
ENSG00000113649	TCERG1	0.122615943723705	0.884142830325897
ENSG00000035681	NSMAF	0.126085168014178	0.856022412218304
ENSG00000113141	IK	0.0776574617487802	0.929564157357287
ENSG00000113161	HMGCR	1.1168379455723	1.24190420448966e-08
ENSG00000167670	CHAF1A	-0.147009963892373	0.82478275582367
ENSG00000160216	AGPAT3	-0.289007029374214	0.524200410439303
ENSG00000100503	NIN	0.260926164339364	0.683893276498248
ENSG00000101161	PRPF6	-0.0423794867260375	0.96418612516859
ENSG00000144746	ARL6IP5	0.0482726072023568	0.957766345541843
ENSG00000143061	IGSF3	0.23597620131518	0.619277784074354
ENSG00000153207	AHCTF1	0.125346608512204	0.88346044674129
ENSG00000146670	CDCA5	-0.0329015935721968	0.974258880068626
NA	POM121B	-0.0842178414684182	0.942386657769931
ENSG00000188647	PTAR1	0.471135772909394	0.182139630870658
ENSG00000160208	RRP1B	-0.129561033260174	0.84379312192614
ENSG00000198563	DDX39B	-0.0535538022142536	0.948149419624488
ENSG00000151503	NCAPD3	0.133072619797272	0.838785680035138
ENSG00000176903	PNMA1	-0.214821043679607	0.677425325069442
ENSG00000139726	DENR	-0.0433438029995889	0.964871650382943
ENSG00000136156	ITM2B	0.0184978047669763	0.985903299582794
ENSG00000126267	COX6B1	-0.218654476168132	0.758318094293538
ENSG00000196365	LONP1	-0.0689354882511118	0.948310096798272
ENSG00000134982	APC	0.265348793398769	0.597928574205582
ENSG00000158290	CUL4B	0.0825534885582642	0.927113646892623
NA	RAC1P2	-0.236142946953769	0.654479123139047
ENSG00000013573	DDX11	-0.0467745056268703	0.957644485470828
NA	CASC4	0.0656473297929995	0.936780055647717
ENSG00000120694	HSPH1	0.284786447709162	0.522238055357371
ENSG00000137817	PARP6	-0.155209832262744	0.806832930343921
ENSG00000160131	VMA21	-0.00063765375287722	0.999739385210998
ENSG00000104885	DOT1L	-0.265424803472491	0.696262146696514
ENSG00000198742	SMURF1	0.102924004683088	0.889896545439364
ENSG00000175063	UBE2C	0.354869467438276	0.416388139532316
ENSG00000075292	ZNF638	0.268694473559294	0.66881364533872
NA	EEF1A1P9	-0.174235194393835	0.803666125681471
ENSG00000162490	DRAXIN	0.145847161723576	0.827188250806145
ENSG00000100714	MTHFD1	-0.422448749022068	0.139072706811784
ENSG00000105778	AVL9	-0.0292716721020439	0.977488507217969
NA	CU634019.1	0.184076091651184	0.786682591280598
ENSG00000176915	ANKLE2	-0.155711456515591	0.803666125681471
ENSG00000105520	PLPPR2	0.00649265850675659	0.998526575127305
ENSG00000125817	CENPB	-0.171965482972682	0.827188250806145
ENSG00000119596	YLPM1	-0.0741561005444466	0.928548206174841
ENSG00000169375	SIN3A	0.230162617011109	0.638165007274377
ENSG00000090565	RAB11FIP3	-0.283334864255994	0.575646078113832
ENSG00000138363	ATIC	-0.277818191415419	0.490179529568923
ENSG00000198797	BRINP2	0.158742455564734	0.810422565583665
ENSG00000167470	MIDN	0.265355631136871	0.730626990105764
ENSG00000153922	CHD1	0.421708881088585	0.288209490172707
ENSG00000105254	TBCB	-0.170416814361184	0.837343074377831
ENSG00000143157	POGK	-0.177837981161011	0.764101435030278
ENSG00000254681	PKD1P5	-0.0904470491900114	0.94504327950127
ENSG00000068697	LAPTM4A	-0.1069134944521	0.885339348486175
ENSG00000061273	HDAC7	-0.41364562503962	0.286469175653006
ENSG00000131653	TRAF7	-0.139506693131054	0.860759058893223
ENSG00000165689	ENTR1	-0.412551678965093	0.160337457949604
ENSG00000125826	RBCK1	-0.123496031240589	0.883641083631261
ENSG00000130638	ATXN10	-0.142523952272962	0.836551932713482
ENSG00000178927	CYBC1	-0.203796072542529	0.764101435030278
ENSG00000082293	COL19A1	0.458207014860551	0.212321191650148
ENSG00000168496	FEN1	0.0369426173738237	0.967214357879324
ENSG00000136280	CCM2	-0.167888637597831	0.807025479470475
ENSG00000105738	SIPA1L3	0.0556490912330208	0.96124782858951
ENSG00000198914	POU3F3	0.584146416109427	0.0157598474784261
ENSG00000116030	SUMO1	0.137562295805521	0.868024810192362
ENSG00000091136	LAMB1	-0.690394037401258	0.00112389477335988
ENSG00000172845	SP3	0.266410523642442	0.59141902434255
ENSG00000160293	VAV2	0.0403295118650155	0.965626647747003
ENSG00000182473	EXOC7	0.0107095156544265	0.991941570445078
ENSG00000055163	CYFIP2	-0.0299648966101566	0.976272854671689
ENSG00000185650	ZFP36L1	-0.637235394310537	0.0129314552050758
NA	CU633906.1	0.188126295691025	0.779119623500854
NA	AARS	-0.0783229338487638	0.925143696859077
ENSG00000169057	MECP2	0.104834838494353	0.888620334547374
ENSG00000143786	CNIH3	-0.0490125017049697	0.955565489854124
ENSG00000137726	FXYD6	0.30534180036304	0.60517974133164
ENSG00000166851	PLK1	0.395118351301372	0.276743679149212
ENSG00000078808	SDF4	0.0127935485399285	0.989351725747818
ENSG00000225697	SLC26A6	-0.0731634926299299	0.932172498906461
ENSG00000134070	IRAK2	-0.136890859684357	0.837334415381429
ENSG00000109919	MTCH2	-0.00539280322133026	0.998432377233886
ENSG00000170004	CHD3	0.15787354984854	0.801675401392482
ENSG00000006530	AGK	-0.358656168466872	0.257629604336501
ENSG00000012048	BRCA1	0.0880583954630416	0.923771356534389
NA	SARS	-0.170662851775235	0.780801770461508
ENSG00000137337	MDC1	0.0248582138173279	0.980521705609572
ENSG00000182087	TMEM259	-0.0434275019032705	0.974021818259351
ENSG00000196814	MVB12B	0.0199560475073224	0.98593175465636
ENSG00000137501	SYTL2	0.0929553592364857	0.910405243051266
ENSG00000102858	MGRN1	-0.109714103882398	0.920329048117185
ENSG00000255717	SNHG1	-0.279256120920803	0.520040736394
NA	EPRS	0.0284963906971199	0.978996728896589
ENSG00000099995	SF3A1	-0.195405062723356	0.736424613780775
ENSG00000168243	GNG4	-0.113763246603425	0.878391488099819
ENSG00000156642	NPTN	0.0916620111167307	0.902871725778315
ENSG00000128609	NDUFA5	0.27194273787159	0.652739101952529
ENSG00000156860	FBRS	-0.0491640294808917	0.967009490643885
ENSG00000119326	CTNNAL1	-0.0942961675288948	0.925455567948564
ENSG00000249119	MTND6P4	0.0800299698044143	0.928103826746044
ENSG00000169756	LIMS1	0.17871382422656	0.76268156826453
ENSG00000138385	SSB	0.19661595227094	0.827493350869162
ENSG00000143772	ITPKB	0.0719330596459295	0.931790846718036
ENSG00000140319	SRP14	0.149567769115941	0.828971729567325
ENSG00000126432	PRDX5	0.0110628596855262	0.993560156589942
ENSG00000197217	ENTPD4	0.193282440935747	0.746326203053165
NA	CARS	-0.070728724727254	0.930795391877956
ENSG00000164919	COX6C	0.0510778947647612	0.960976069151397
ENSG00000128607	KLHDC10	0.0527804082616857	0.95204971593938
ENSG00000131143	COX4I1	-0.0678839329224317	0.934400259415724
ENSG00000116133	DHCR24	0.896557943181434	3.71633189930495e-06
ENSG00000125686	MED1	0.0686991391628857	0.935542238156281
ENSG00000135956	TMEM127	-0.0796172341769492	0.926514339637824
ENSG00000129933	MAU2	0.040317014475952	0.969471734677595
ENSG00000185627	PSMD13	-0.162678174043469	0.789362207815875
ENSG00000138430	OLA1	-0.0295038645278966	0.978776099645257
ENSG00000127527	EPS15L1	-0.186920463215531	0.743394374375116
ENSG00000070808	CAMK2A	-0.333157232755979	0.40929976813445
ENSG00000114166	KAT2B	0.811249610144595	0.000838399557339912
ENSG00000106009	BRAT1	-0.0764124309383913	0.947990886219616
ENSG00000155090	KLF10	0.237556750636899	0.617221889637597
ENSG00000167548	KMT2D	-0.010369877738872	0.993037021175892
ENSG00000110395	CBL	0.0327432811030115	0.974021818259351
ENSG00000164611	PTTG1	0.305101744725691	0.423081134931597
ENSG00000147459	DOCK5	-0.661138646805165	0.00293059364437496
ENSG00000143183	TMCO1	0.0629227332483252	0.944346320740159
ENSG00000023228	NDUFS1	0.0641744049391176	0.939022291495508
ENSG00000151502	VPS26B	-0.154002800952992	0.81303385171169
ENSG00000186660	ZFP91	0.16488700250618	0.794594497311827
ENSG00000143819	EPHX1	0.0764246815591479	0.935542238156281
ENSG00000103365	GGA2	0.034510652384674	0.970630555633514
ENSG00000116288	PARK7	-0.0997014885407412	0.892274629304354
ENSG00000068400	GRIPAP1	0.135168253104306	0.836853597355809
ENSG00000149091	DGKZ	-0.143095721823329	0.885239235429616
ENSG00000159086	PAXBP1	0.110186174328519	0.897595090311266
ENSG00000136504	KAT7	-0.108090368168317	0.883641083631261
ENSG00000182095	TNRC18	0.141937481709341	0.86469138986308
ENSG00000011028	MRC2	-0.566629391212744	0.127482503101084
ENSG00000135047	CTSL	0.112461601284838	0.88031669615152
ENSG00000132155	RAF1	-0.188732575343187	0.734966277791467
ENSG00000130396	AFDN	0.206820906787165	0.729214701498586
[truncated: 16,784 more rows]
