# Supplementary material for: VC-resist glioblastoma cell state: vessel co-option as a key driver of chemoradiation resistance
Source: Nat Commun. 2024 Apr 29;15:3602. doi: 10.1038/s41467-024-47985-z (PMC11058782; doi:10.1038/s41467-024-47985-z)
Supplement: Supplementary file 9 — Supplementary Data File 5 [file 41467_2024_47985_MOESM9_ESM.xlsx]

## Sheet: Proteome
Proteins	Gene	GL261_6h_ratio	GL261_72h_ratio	MGG4_6h_ratio	MGG4_72h_ratio	GL261_6h_pvalue	GL261_72h_pvalue	MGG4_6h_pvalue	MGG4_72h_pvalue
A0A075B6L6	TRBV7-3	NA	NA	NA	1000	NA	NA	NA
A0A087WT01	TRAV27	NA	NA	NA	1000	NA	NA	NA
A0A096LP01	SMIM26	NA	NA	1.01753	1.26086	NA	NA	0.979416	0.516866
A0A096LP49	CCDC187	1.33189	NA	NA	1000		NA	NA
A0A0B4J244	NoGene	NA	NA	1.05346	NA	NA	NA	0.914665	NA
A0A0B4J266	TRAV41	NA	NA	1.53893	NA	NA	NA	0.70834	NA
A0A0B4J2E5	ND4L	NA	NA	1.00316	0.001	NA	NA	0.992401
A0A0B4J2F0	ND4L	NA	NA	1.00053	0.907671	NA	NA	0.999235	0.809151
A0A0J9YXQ4	PNMA6E	NA	NA	0.990103	NA	NA	NA	0.996557	NA
A0A0U1RRE5	NBDY	NA	NA	0.94503	1.01992	NA	NA	0.975195	0.994073
A0A0U1RRL7	MMP24OS	NA	NA	0.729417	1.10098	NA	NA	0.710424	0.780548
A0A1B0GTG8	LOC105372440	NA	NA	1.52503	NA	NA	NA	0.880178	NA
A0A1B0GTK4	FAM237A	NA	NA	NA	1000	NA	NA	NA
A0A1B0GTK5	FAM236D	NA	NA	NA	0.601445	NA	NA	NA	0.874829
A0A1B0GTZ2	CCDC196	NA	NA	1.0971	NA	NA	NA	0.648636	NA
A0A1B0GUL7	NoGene	NA	NA	0.926388	0.719461	NA	NA	0.551916	0.742327
A0A1B0GV03	GOLGA6L7	NA	NA	NA	0.369653	NA	NA	NA	0.654871
A0A1B0GW35	EXOC1L	0.353477	1000	NA	NA			NA	NA
A0A1W2PPE3	NoGene	NA	NA	NA	0.330854	NA	NA	NA	0.656653
A0A1W2PR19	Gstt4	NA	0.28927	NA	NA	NA		NA	NA
A0A2R8Y4L2	HNRNPA1P48	NA	NA	0.932964	NA	NA	NA	0.897222	NA
A0A2R8YFL7	OOSP4A	NA	NA	NA	0.171158	NA	NA	NA	0.565604
A0A2Z4LIS9	FOXO3B	NA	NA	NA	0.816298	NA	NA	NA	0.746194
A0A3B3IRV3	MCTS2P	NA	NA	0.771944	NA	NA	NA	0.92033	NA
A0A3B3IT52	LOC102724657	NA	NA	NA	0.001	NA	NA	NA
A0A494C071	PWWP4	NA	NA	1.38406	0.441867	NA	NA	0.553922	0.66528
A0AUZ9	KANSL1L	NA	NA	NA	0.0398309	NA	NA	NA	0.285666
A0AVF1	TTC26	1000	NA	1.023	NA		NA	0.992388	NA
A0AVI2	FER1L5	NA	NA	NA	0.7793	NA	NA	NA	0.423141
A0AVI4	TMEM129	NA	NA	1000	NA	NA	NA		NA
A0AVK6	E2F8	NA	NA	NA	0.415309	NA	NA	NA
A0AVT1	UBA6	0.957986	0.980334	0.98158	0.940286	0.610822	0.798855	0.45175	0.213079
A0FGR8	ESYT2	0.882341	0.810263	0.935668	1.05722	0.401047	0.108579	0.648636	0.411464
A0JLT2	MED19	0.97281	1.00723	0.949876	0.978279	0.941516	0.978185	0.766721	0.886066
A0JNW5	UHRF1BP1L	NA	NA	1.0761	0.938739	NA	NA	0.940995
A0MZ66	SHTN1	NA	2.42587	1.00835	1.0382	NA		0.977729	0.328662
A0PJE2	DHRS12	NA	NA	NA	2.21452	NA	NA	NA	0.914094
A0PJW6	TMEM223	NA	NA	1.03748	0.971018	NA	NA	0.862325	0.856962
A0PJX4	Shisa3	0.001	0.550374	NA	NA		0.594657	NA	NA
A0PJZ3	GXYLT2	NA	NA	1.09102	0.866957	NA	NA	0.947876	0.405481
A0PK00	TMEM120B	NA	NA	0.920946	0.652856	NA	NA	0.843832	0.139736
A0ZSE6	TMEM30CP	NA	NA	NA	2.46188	NA	NA	NA	0.752677
A1A4S6	ARHGAP10	0.001	NA	0.987587	1.43888		NA	0.977145	0.810968
A1A4V9	Ccdc189	NA	0.001	NA	NA	NA		NA	NA
A1A4Y4	Irgm1	1.07396	1.11398	NA	NA	0.485554	0.050557	NA	NA
A1A5B4	ANO9	NA	NA	NA	1.85044	NA	NA	NA	0.838906
A1A5D9	CCDC64B	NA	NA	NA	1.97617	NA	NA	NA	0.656872
A1IGU5	ARHGEF37	0.984322	1000	NA	0.0869859			NA
A1KZ92	PXDNL	NA	NA	0.789294	1.3294	NA	NA	0.417928	0.591559
A1L020	MEX3A	NA	NA	0.991111	1.03418	NA	NA	0.973525	0.902842
A1L0T0	ILVBL	0.952498	0.991516	1.00817	0.938969	0.750873	0.938487	0.942895	0.352083
A1L157	TSPAN11	NA	NA	0.00295093	NA	NA	NA		NA
A1L168	C20orf202	NA	NA	NA	0.65919	NA	NA	NA	0.75676
A1L188	NDUFAF8	1.24318	0.855077	1.09991	1.11168	0.834538	0.203392	0.84169	0.511979
A1L190	SYCE3	NA	NA	0.521606	NA	NA	NA	0.389255	NA
A1L390	PLEKHG3	0.883516	1.08029	1.01512	1.2373	0.474262	0.458428	0.983128	0.104818
A1L3X0	Elovl7	1.2855	1.19943	NA	NA	0.707048	0.613479	NA	NA
A1L4H1	SSC5D	0.001	1.21033	1.05092	NA		0.83788		NA
A1L4K1	FSD2	1.44863	1.46044	NA	1.16096		0.7795	NA	0.900209
A1X283	SH3PXD2B	0.834864	0.923887	0.979289	0.962789	0.168431	0.482399	0.931942	0.651183
A1XBS5	Fam92a1	NA	0.001	NA	NA	NA		NA	NA
A2A2Y4	Frmd3	2.59139	NA	NA	NA		NA	NA	NA
A2A3L6	TTC24	NA	NA	NA	2.06327	NA	NA	NA	0.779741
A2A3N6	PIPSL	NA	NA	NA	1000	NA	NA	NA
A2AJT9	CXorf23	0.881542	1.0728	0.785479	NA	0.475253	0.675429	0.17128	NA
A2PYH4	HFM1	0.001	NA	1.0714	NA		NA	0.62872	NA
A2RRP1	NBAS	NA	NA	0.987608	0.955567	NA	NA	0.880178	0.646136
A2RTX5	TARS3	0.97533	1.21745	0.947636	0.969518	0.94625	0.794248	0.783148	0.864941
A2RU67	KIAA1467	1.07841	1.10937	0.782995	0.964223	0.942429	0.672202	0.22671	0.94086
A2RUB1	MEIOC	NA	NA	0.967238	0.490313	NA	NA	0.950306	0.902842
A2RUC4	Tyw5	1.45408	1.48469	NA	NA	0.871637		NA	NA
A2RUS2	DENND3	0.989168	0.001	1.44115	NA	0.988812		0.782617	NA
A2VDJ0	TMEM131L	NA	NA	NA	0.649514	NA	NA	NA	0.795883
A3KMH1	VWA8	0.001	NA	1.03283	0.92412		NA	0.334336	0.426573
A3KN83	SBNO1	0.826248	1.06373	0.987528	0.909942	0.914682	0.933745	0.920178	0.346863
A4D161	Fam221a	0.49828	1.44285	NA	NA	0.547554	0.715729	NA	NA
A4D1E9	GTPBP10	0.816174	0.49129	0.977953	1.14152	0.769534	0.0311692	0.833855	0.467246
A4D1P6	WDR91	0.818035	0.995358	1.00693	1.00212	0.60952	0.995493	0.981601	0.991268
A4D1S5	Rab19	0.34009	1000	NA	NA			NA	NA
A4D1U4	LCHN	NA	NA	0.987207	0.869735	NA	NA	0.986524	0.836605
A4D256	CDC14C	NA	NA	1.03095	NA	NA	NA	0.975041	NA
A4D263	NoGene	1.07135	NA	NA	NA	0.960889	NA	NA	NA
A4FU01	MTMR11	NA	NA	0.859301	NA	NA	NA	0.854785	NA
A4FU49	SH3D21	0.873542	0.71176	NA	11.7664	0.856357		NA
A4FU69	Efcab5	0.81991	0.001	NA	NA	0.950445		NA	NA
A4QPH2	PI4KAP2	NA	NA	1000	NA	NA	NA		NA
A4UGR9	XIRP2	1.40897	0.64803	1.04934	NA	0.891443	0.494836	0.983128	NA
A5D8V6	VPS37C	1.38756	1.17103	1.06158	0.957276	0.666418	0.195108	0.792682	0.815796
A5D8V7	ODAD3	NA	NA	NA	1.44956	NA	NA	NA	0.866407
A5D8W1	Cfap69 {ECO:0000312|MGI:MGI:2443778}	1000	NA	NA	NA		NA	NA	NA
A5PKW4	PSD	NA	NA	0.737298	NA	NA	NA	0.755805	NA
A5PL33	KRBA1	NA	NA	0.896897	0.307353	NA	NA	0.929084	0.514152
A5PLL7	TMEM189	1000	NA	1.04348	2.40485		NA	0.832214
A5PLN9	TRAPPC13	0.723229	0.837489	0.983843	1.02611	0.774071	0.854221	0.920829	0.892446
A5X5Y0	HTR3E	NA	NA	0.292209	NA	NA	NA	0.685188	NA
A5YKK6	CNOT1	1.03952	0.930543	1.01024	0.995856	0.658118	0.0618568	0.752303	0.940072
A6H8Y1	BDP1	NA	NA	0.877619	1.05519	NA	NA	0.585564	0.945068
A6NC57	ANKRD62	NA	NA	NA	0.179491	NA	NA	NA
A6NC62	RBAKDN	NA	NA	NA	1.64084	NA	NA	NA
A6NC98	CCDC88B	NA	NA	1.00603	1.07373	NA	NA	0.992795	0.887734
A6NCI4	VWA3A	0.879793	0.825736	0.801361	1.17588	0.712706		0.899341
A6NCM1	IQCA1L	NA	1000	1.3197	0.001	NA		0.920829
A6NCQ9	RNF222	NA	NA	NA	0.217889	NA	NA	NA	0.121199
A6NCS6	C2orf72	NA	NA	1.01806	11.4799	NA	NA	0.977323	0.375096
A6ND36	FAM83G	NA	NA	1.27743	NA	NA	NA	0.481486	NA
A6ND91	ASPDH	1000	0.001	0.886456	NA			0.563976	NA
A6NDA9	LRIT2	NA	NA	NA	1.08762	NA	NA	NA	0.505577
A6NDG6	PGP	0.879391	1.06836	0.917009	0.840694	0.332325	0.297978	0.143248	0.112251
A6NDU8	C5orf51	1.00375	0.852241	0.947459	0.918844	0.994442	0.256595	0.718818	0.408544
A6NE01	FAM186A	NA	1000	NA	1.49338	NA		NA	0.878787
A6NE52	WDR97	NA	NA	NA	7.47823	NA	NA	NA	0.329904
A6NEH6	Tmem247	NA	0.001	NA	NA	NA		NA	NA
A6NEL2	SOWAHB	NA	NA	1.51948	NA	NA	NA	0.513517	NA
A6NES4	MROH2A	1000	1000	NA	3.67061			NA
A6NF34	ANTXRL	NA	NA	0.975518	NA	NA	NA	0.968816	NA
A6NFI3	ZNF316	1000	NA	0.980822	0.91178		NA	0.950143	0.815796
A6NFU8	NoGene	NA	0.598342	NA	NA	NA	0.678458	NA	NA
A6NGD5	ZSCAN5C	NA	NA	NA	0.745199	NA	NA	NA
A6NGH7	CCDC160	NA	NA	1.41718	NA	NA	NA		NA
A6NGH8	ANKRD61	NA	NA	NA	0.811097	NA	NA	NA	0.900209
A6NGR9	MROH6	NA	NA	0.977209	NA	NA	NA	0.923322	NA
A6NGZ8	Smim9	NA	0.567306	NA	NA	NA		NA	NA
A6NH00	OR2T8	NA	NA	0.76594	NA	NA	NA	0.589548	NA
A6NHC0	CAPN8	0.001	1.44153	NA	1.06988			NA
A6NHL2	TUBAL3	1.2784	0.978467	0.63568	0.877796	0.463505	0.944542	0.575728	0.799929
A6NHN6	NPIPB15	NA	NA	NA	3.13795	NA	NA	NA
A6NHQ2	FBLL1	1000	NA	1.05864	2.23524		NA	0.902703	0.289461
A6NHR8	FAM47DP	NA	NA	1000	NA	NA	NA		NA
A6NHR9	SMCHD1	1.03152	1.01818	0.99004	0.906868	0.599329	0.612499	0.739218	0.00150691
A6NHS7	MANSC4	NA	NA	NA	3.71918	NA	NA	NA	0.88264
A6NHX0	GATSL2	NA	NA	0.995244	1.11738	NA	NA	0.992527	0.512872
A6NI28	ARHGAP42	NA	0.794207	NA	0.740915	NA	0.46673	NA	0.516513
A6NI56	CCDC154	3.22777	1.65561	0.980791	0.581635			0.969756	0.553987
A6NIH7	UNC119B	1.22444	0.675272	0.894199	0.918904	0.669165	0.362114	0.316804	0.823845
A6NIU2	LINC01549	NA	NA	NA	1000	NA	NA	NA
A6NIX2	Wtip	0.404729	0.607551	NA	NA		0.265532	NA	NA
A6NJ64	NoGene	NA	NA	1.26982	NA	NA	NA	0.831077	NA
A6NJ78	METTL15	NA	NA	1.00838	0.96571	NA	NA	0.975367	0.878865
A6NK02	TRIM75P	NA	NA	1000	NA	NA	NA		NA
A6NK06	Irg1	0.998331	0.805056	NA	NA	0.994681	0.0300298	NA	NA
A6NKD9	CCDC85C	0.698869	0.962889	0.763412	1.09626	0.776734	0.906739	0.849529	0.788625
A6NKF1	SAC3D1	0.686847	1.09229	0.961324	0.950134	0.692735	0.925853	0.877064	0.864478
A6NKG5	Rtl1	0.145033	1.93574	NA	NA	0.66812	0.593249	NA	NA
A6NKN8	PCP4L1	NA	NA	NA	0.406009	NA	NA	NA
A6NL26	OR5B21	NA	NA	NA	2.29353	NA	NA	NA	0.565604
A6NLE4	Smim23	NA	0.981352	NA	NA	NA		NA	NA
A6NLF2	ELOA3D	NA	NA	1.0104	1.03202	NA	NA	0.983128	0.820574
A6NLI5	TRIM64C	NA	NA	0.935107	NA	NA	NA	0.953413	NA
A6NLJ0	C2CD4B	NA	NA	0.188547	NA	NA	NA		NA
A6NM76	OR6C76	NA	NA	NA	1.2839	NA	NA	NA	0.641723
A6NMB9	FIGNL2	NA	NA	1.05659	NA	NA	NA	0.870526	NA
A6NMK8	INSYN2B	NA	NA	0.001	NA	NA	NA		NA
A6NMZ7	COL6A6	NA	0.924579	0.989	0.001	NA		0.973107
A6NNE9	2011-03-01	NA	NA	NA	0.911263	NA	NA	NA	0.878787
A6NNF4	ZNF726	NA	NA	1.52287	NA	NA	NA	0.668429	NA
A6NNH2	FAM90A27P	NA	NA	1.33534	NA	NA	NA	0.833124	NA
A6NNM8	TTLL13P	NA	NA	NA	0.219296	NA	NA	NA	0.687102
A6NNS2	DHRS7C	NA	NA	NA	0.001	NA	NA	NA
A6NNT2	NoGene	0.001	NA	NA	NA		NA	NA	NA
A6NNW6	Eno4	1.3076	0.448495	NA	NA		0.693443	NA	NA
A6NNY8	USP27X	NA	NA	NA	2.74688	NA	NA	NA
A6QL63	BTBD11	NA	0.748584	NA	0.001	NA	0.596811	NA
A6QL64	ANKRD36	NA	NA	1.32402	0.985415	NA	NA	0.705738	0.94273
A7E2S9	ANKRD30BL	NA	NA	NA	5.39305	NA	NA	NA
A7E2V4	ZSWIM8	NA	NA	NA	0.318372	NA	NA	NA	0.654871
A7E2Y1	MYH7B	0.97826	1.47561	0.980873	1.48056	0.97963	0.0545709	0.968816	0.787959
A7KAX9	ARHGAP32	0.001	NA	0.761683	NA		NA	0.722684	NA
A7XYQ1	SOBP	NA	NA	NA	0.616049	NA	NA	NA
A8CG34	POM121C	NA	NA	0.96743	NA	NA	NA	0.969756	NA
A8K2U0	A2ML1	NA	NA	1.218	1.71854	NA	NA	0.835511	0.480987
A8K5M9	C15orf62	NA	NA	1.15141	NA	NA	NA	0.8908	NA
A8K8P3	SFI1	NA	NA	1.06355	NA	NA	NA	0.973107	NA
A8MQ03	CYSRT1	NA	NA	0.690387	NA	NA	NA	0.927724	NA
A8MT69	CENPX	NA	NA	0.001	0.757296	NA	NA		0.625476
A8MTA8	FAM166B	NA	NA	1.10853	0.94734	NA	NA	0.963511	0.950878
A8MTJ3	Gnat3	1.07304	0.155666	NA	NA			NA	NA
A8MTT3	CEBPZOS	NA	NA	1.4029	0.813324	NA	NA	0.681307	0.861155
A8MU46	SMTNL1	NA	NA	0.887089	0.891017	NA	NA	0.681558	0.708024
A8MUV8	ZNF727	NA	NA	NA	3.61384	NA	NA	NA	0.597977
A8MVW0	FAM171A2	NA	NA	NA	0.688167	NA	NA	NA	0.755164
A8MW92	PHF20L1	1.15169	NA	1.01683	0.675599	0.871637	NA	0.963582	0.323717
A8MW99	Mei4	NA	1000	NA	NA	NA		NA	NA
A8MWK0	FADS2P1	NA	0.997107	NA	0.866388	NA	0.982116	NA	0.510296
A8MWX3	WASH4P	NA	NA	NA	0.515325	NA	NA	NA	0.673942
A8MWY0	NoGene	0.835737	0.001	NA	NA			NA	NA
A8MXE2	NoGene	NA	NA	NA	0.635136	NA	NA	NA	0.909601
A8MXV4	NUDT19	1000	0.847736	0.970133	0.953171			0.728745	0.628832
A8MXY4	ZNF99	NA	NA	0.897507	NA	NA	NA	0.955084	NA
A8MYA2	NoGene	NA	0.001	NA	NA	NA		NA	NA
A8MYB1	Tmco5b	0.582427	0.821311	NA	NA		0.788709	NA	NA
A8MYU2	KCNU1	NA	NA	NA	0.961496	NA	NA	NA	0.8827
A8MZ59	LEUTX	NA	NA	0.001	NA	NA	NA		NA
A8MZ97	NoGene	0.001	0.913594	NA	NA			NA	NA
A8TX70	Col6a5	NA	3.16763	NA	NA	NA	0.203392	NA	NA
A9QM74	KPNA7	NA	NA	NA	6.63715	NA	NA	NA	0.438919
A9UHW6	MIF4GD	NA	NA	0.951453	1.19893	NA	NA	0.629679	0.46755
A9YTQ3	Ahrr	1.25671	0.42813	NA	NA	0.787123	0.602935	NA	NA
A9Z1Z3	Fer1l4	1000	3.9072	NA	NA		0.77352	NA	NA
B0I1T2	MYO1G	1000	0.001	0.775676	NA			0.778676	NA
B0YJ81	HACD1	NA	NA	NA	0.496057	NA	NA	NA	0.793577
B1AJZ9	FHAD1	NA	NA	1.54303	0.951328	NA	NA	0.728745	0.896063
B1AK53	Espn	0.982064	1.07074	NA	NA	0.976067	0.779919	NA	NA
B2RBV5	NoGene	NA	NA	0.932591	1.10261	NA	NA	0.932092	0.842721
B2RTY4	MYO9A	0.001	2.15272	0.621597	NA			0.601365	NA
B2RXH4	BTBD18	NA	NA	1.11491	NA	NA	NA	0.822254	NA
B3KNS4	ERVK3-1	NA	NA	1.13819	1.04365	NA	NA	0.796244	0.81273
B3KS81	SRRM5	NA	NA	1.14014	NA	NA	NA	0.92152	NA
B4DS77	Shisa9	NA	0.001	NA	NA	NA		NA	NA
B4DU55	Znf879	NA	1000	NA	NA	NA		NA	NA
B4DYI2	SPATA31C2	NA	NA	NA	0.001	NA	NA	NA
B6A8C7	TARM1	NA	NA	0.826835	NA	NA	NA	0.854785	NA
B6SEH9	ERVV-2	NA	NA	NA	1.85087	NA	NA	NA	0.618876
BiognosysCurie	NoGene	NA	NA	0.914276	0.924861	NA	NA	0.323441	0.63142
BiognosysHR	NoGene	NA	NA	0.965931	0.877047	NA	NA	0.934377	0.93734
C9JBD0	KRBOX1	NA	NA	NA	1.33111	NA	NA	NA	0.966199
C9JDV5	C12orf77	NA	NA	0.863347	NA	NA	NA		NA
C9JE40	Patl2	1.56088	NA	NA	NA		NA	NA	NA
C9JLJ4	USP17L13	NA	NA	NA	1.93398	NA	NA	NA	0.8827
C9JLR9	C11orf95	NA	0.001	0.969064	NA	NA		0.981397	NA
C9JLW8	FAM195B	1.00937	1.13667	0.949851	0.957967	0.986152	0.247346	0.788439	0.545394
C9JR72	KBTBD13	NA	NA	0.712613	NA	NA	NA	0.168984	NA
C9JTQ0	Ankrd63 {ECO:0000250|UniProtKB:C9JTQ0}	1.26731	0.326102	NA	NA	0.895326		NA	NA
D6REC4	CFAP99	NA	NA	0.903045	NA	NA	NA	0.717524	NA
D6RIA3	NoGene	1000	0.706917	NA	NA		0.534105	NA	NA
E9PAV3	NACA	NA	NA	0.978067	1.07304	NA	NA	0.866371	0.697368
E9PRG8	C11orf98	1.58473	0.818024	0.921573	0.922398	0.145512	0.504893	0.22671	0.765107
F2Z3M2	C17orf112	NA	NA	NA	0.110927	NA	NA	NA
H0UI37	Tstd3	0.730309	0.879501	NA	NA	0.669165	0.682608	NA	NA
H3BNL1	C3orf84	NA	NA	1.32407	NA	NA	NA		NA
H3BPM6	MKRN2OS	NA	NA	1.09024	NA	NA	NA	0.981601	NA
H7BZ55	Crocc2	1.34699	0.001	NA	NA	0.740734		NA	NA
I3L0S3	PYCARD-AS1	NA	NA	NA	0.001	NA	NA	NA
I3L1E1	NoGene	0.156861	NA	NA	NA		NA	NA	NA
L0R819	ASDURF	NA	NA	0.966735	1.06954	NA	NA	0.781212	0.597977
M0QZD8	LOC400499	NA	NA	NA	1.1558	NA	NA	NA	0.749912
M0R2J8	DCDC1	NA	NA	1.32449	0.561373	NA	NA	0.815599	0.539933
O00115	DNASE2	NA	1.96088	1.02296	0.975844	NA	0.504245	0.973398	0.838588
O00116	AGPS	1.08394	0.952008	0.995869	1.05402	0.419325	0.530023	0.973107	0.448501
O00124	UBXN8	NA	NA	1.01759	1.10066	NA	NA	0.971333	0.806656
O00139	KIF2A	0.970572	0.960501	0.976694	0.94809	0.883305	0.646981	0.543463	0.363136
O00141	SGK1	NA	NA	NA	0.71215	NA	NA	NA	0.37901
O00148	DDX39A	0.995301	0.972682	0.941585	1.01116	0.980777	0.60126	0.00275136	0.889532
O00151	PDLIM1	NA	NA	1.07517	1.27431	NA	NA	0.728745	0.170619
O00154	ACOT7	0.890284	1.03591	1.041	0.977249	0.187385	0.569937	0.652651	0.681771
O00159	MYO1C	0.918503	1.10874	1.05221	0.978777	0.568343	0.0804924	0.489104	0.882411
O00160	MYO1F	NA	NA	NA	0.787168	NA	NA	NA
O00161	SNAP23	1.14779	0.986892	1.02282	0.966594	0.663332	0.923866	0.849529	0.798727
O00165	HAX1	0.974691	0.876131	1.01513	1.00713	0.962415	0.408287	0.92033	0.967266
O00170	AIP	0.994178	0.915739	0.991751	1.01392	0.988287	0.568554	0.955589	0.819204
O00178	GTPBP1	0.933659	1.1494	0.994197	0.926944	0.378871	0.00244209	0.952825	0.179487
O00180	KCNK1	NA	NA	NA	1.33234	NA	NA	NA	0.729831
O00186	STXBP3	0.942898	1.18866	0.99429	0.937334	0.84451	0.23558	0.971333	0.583917
O00189	AP4M1	0.001	0.824513	1.02006	0.615877		0.888187	0.957949	0.525811
O00192	ARVCF	NA	NA	0.818243	0.149741	NA	NA	0.612348	0.447004
O00193	SMAP	1.08546	1.12485	1.00417	1.09888	0.872457	0.649056	0.978351	0.463563
O00194	Rab27b	0.825273	0.944214	NA	NA	0.531204	0.888418	NA	NA
O00203	AP3B1	1.01313	1.11338	0.951637	1.00304	0.927162	0.0443311	0.0763532	0.960942
O00206	Tlr4	1000	NA	NA	NA		NA	NA	NA
O00212	Rhod	NA	1.33149	NA	NA	NA		NA	NA
O00213	APBB1	NA	NA	0.981567	0.905165	NA	NA	0.946477	0.539568
O00214	Lgals8	1000	NA	NA	NA		NA	NA	NA
O00217	NDUFS8	1.07382	0.971375	0.948822	1.02353	0.605428	0.891243	0.46614	0.768452
O00219	HAS3	NA	NA	1.03166	NA	NA	NA	0.981601	NA
O00221	NFKBIE	NA	0.647753	0.920848	0.720984	NA	0.685181	0.674739	0.730851
O00222	Grm8	1000	1.01605	NA	NA		0.993352	NA	NA
O00231	PSMD11	1.06109	1.01962	0.987059	0.999614	0.420904	0.774623	0.831647	0.995937
O00232	PSMD12	1.0687	1.09695	0.98954	1.03179	0.578332	0.0117664	0.890579	0.687209
O00233	PSMD9	1.02451	1.02044	0.951256	1.1043	0.887842	0.872676	0.246347	0.371773
O00238	Bmpr1b	NA	1000	NA	NA	NA		NA	NA
O00241	SIRPB1	NA	NA	NA	2.51493	NA	NA	NA
O00244	ATOX1	0.939886	0.999291	1.02555	0.796499	0.576109	0.993373	0.853514	0.406141
O00255	MEN1	NA	1.04045	1.0061	1.01346	NA	0.875101	0.976848	0.924712
O00257	CBX4	NA	NA	1.02477	1.09651	NA	NA	0.952825	0.426435
O00258	WRB	NA	NA	1.00411	1.01139	NA	NA	0.990503	0.980254
O00264	PGRMC1	1.09744	1.03997	1.00338	0.949082	0.902488	0.77648	0.983747	0.643497
O00267	SUPT5H	1.03652	1.13915	0.9968	1.04948	0.770419	0.00146523	0.963377	0.294795
O00268	TAF4	NA	NA	1.00198	1.04779	NA	NA	0.989376	0.680821
O00273	DFFA	NA	NA	1.04495	1.01974	NA	NA	0.28998	0.871419
O00287	RFXAP	NA	NA	1.02289	0.765152	NA	NA	0.951739	0.593369
O00291	HIP1	0.970881	1.00865	0.99896	0.89581	0.830089	0.942904	0.992388	0.160219
O00294	Tulp1	NA	0.212177	NA	NA	NA	0.744103	NA	NA
O00299	CLIC1	1.04541	0.999758	1.0574	1.06717	0.576109	0.99699	0.0921773	0.399343
O00300	Tnfrsf11b	NA	0.001	NA	NA	NA		NA	NA
O00303	EIF3F	1.02972	0.973536	1.00231	1.02197	0.870338	0.853411	0.981601	0.790843
O00308	WWP2	0.825279	0.991631	0.793703	0.943735	0.618482	0.984009	0.551916	0.738183
O00311	CDC7	NA	NA	NA	1.25158	NA	NA	NA	0.842261
O00329	PIK3CD	NA	NA	NA	2.73925	NA	NA	NA
O00330	PDHX	1.24722	1.19389	0.992031	0.983617	0.486874	0.182237	0.949079	0.895572
O00339	MATN2	1000	1.16631	1.03028	0.928084		0.809759	0.884555	0.292271
O00341	Slc1a7	0.936544	1.27522	NA	NA	0.907774	0.317944	NA	NA
O00370	NoGene	NA	NA	NA	1.11708	NA	NA	NA
O00399	DCTN6	0.817991	1.06567	0.945432	0.962911	0.663371	0.586161	0.664999	0.828656
O00400	SLC33A1	1.07404	1.10557	0.979255	0.910956	0.869182	0.566555	0.973107	0.647146
O00401	WASL	1.08541	0.953655	1.01645	1.01128	0.768024	0.836765	0.947087	0.871632
O00409	FOXN3	NA	NA	0.815375	NA	NA	NA	0.623763	NA
O00410	IPO5	1.00006	1.13304	0.964469	0.995697	0.999418	5.87061e-05	0.0259859	0.939543
O00411	POLRMT	1.10784	0.875296	0.965991	0.931666	0.594869	0.286382	0.62519	0.463563
O00418	EEF2K	2.98994	0.784132	0.926692	0.995405			0.10537	0.982829
O00422	SAP18	1.4338	1.11079	0.996666	1.04951	0.293424	0.711368	0.983747	0.846738
O00423	EML1	NA	NA	1.21483	1.70828	NA	NA	0.818489	0.552812
O00425	IGF2BP3	0.970015	0.974155	0.973982	0.91055	0.805905	0.788192	0.607148	0.0856602
O00429	DNM1L	0.977372	1.0074	0.970874	1.00838	0.811357	0.894807	0.368849	0.918364
O00442	RTCA	0.769451	1.13818	0.904951	0.993546	0.120919	0.143622	0.113703	0.954851
O00443	PIK3C2A	1000	0.560473	0.951	1.12366			0.526066	0.206991
O00444	PLK4	NA	NA	1.10693	NA	NA	NA	0.95717	NA
O00458	IFRD1	0.683918	0.981163	1.01189	NA	0.0280457	0.962421	0.983747	NA
O00459	PIK3R2	0.779494	1.67342	0.965996	0.97325	0.907774	0.688189	0.80939	0.914094
O00461	GOLIM4	1.11807	0.84771	0.986976	1.12068	0.865333	0.60126	0.956797	0.0764506
O00462	MANBA	0.504401	0.762575	1.07368	1.2782		0.459481	0.929084	0.143458
O00463	Traf5	1000	1000	NA	NA			NA	NA
O00468	AGRN	NA	0.757933	1.00012	0.993778	NA	0.409048	0.999235	0.981125
O00469	PLOD2	1.25087	0.984779	0.980023	1.00896	0.123197	0.954858	0.915529	0.90552
O00470	MEIS1	NA	NA	0.946574	1.07115	NA	NA	0.883127	0.346017
O00471	EXOC5	1.00792	1.0823	1.00297	1.11247		0.936236	0.977845	0.399343
O00472	ELL2	NA	NA	0.92057	NA	NA	NA	0.960743	NA
O00478	BTN3A3	NA	NA	1.24344	0.768271	NA	NA	0.591398	0.537892
O00479	HMGN4	NA	NA	1.07106	1000	NA	NA	0.956462
O00483	NDUFA4	0.878368	1.02463	0.994924	0.958107	0.787123	0.8655	0.978038	0.847999
O00487	PSMD14	1.05702	1.16025	0.972664	0.913072	0.621739	0.0259122	0.664999	0.299326
O00488	ZNF593	0.924684	0.899804	0.967414	1.07247	0.878885	0.681273	0.951739	0.666679
O00499	BIN1	0.957445	1.07288	0.97342	0.995464	0.658985	0.0699102	0.846666	0.970007
O00505	KPNA3	1.00973	0.907464	0.9646	1.0269	0.958475	0.189951	0.563976	0.85963
O00506	STK25	1.77953	0.001	0.980712	0.81461			0.938808	0.518276
O00512	BCL9	0.625903	1.23613	1.09325	1.00361	0.713261	0.819552	0.215102	0.990684
O00519	FAAH	0.93706	1.15275	0.488176	1000	0.758779	0.209323
O00522	Krit1	0.001	NA	NA	NA		NA	NA	NA
O00533	CHL1	0.781267	0.668042	0.881107	NA		0.0443348	0.894947	NA
O00534	Vwa5a	1.1389	1.12876	NA	NA	0.642085	0.142868	NA	NA
O00541	PES1	0.950229	0.957468	1.00956	0.916935	0.680741	0.604988	0.950306	0.0139733
O00555	CACNA1A	NA	NA	0.854284	2.4263	NA	NA	0.635866	0.588249
O00559	EBAG9	0.639627	0.356595	0.926692	1.29077	0.789018		0.897937	0.922633
O00560	SDCBP	0.996922	0.943738	1.15368	1.00339	0.97963	0.724429	0.201864	0.991046
O00566	MPHOSPH10	1.05266	1.02351	1.03702	0.931337	0.765232	0.753417	0.208418	0.269565
O00567	NOP56	0.947456	0.874737	0.964672	0.896832	0.327717	0.0141677	0.17128	2.56462e-05
O00570	SOX1	NA	NA	1.23657	0.001	NA	NA	0.473352
O00571	DDX3X	0.787787	1.08426	1.04211	1.06649	0.249435	0.751119	0.63562	0.624155
O00584	RNASET2	0.216557	1000	0.985448	1.22487			0.977669	0.130472
O00587	Mfng	NA	1.13767	NA	NA	NA	0.874014	NA	NA
O00592	PODXL	NA	NA	1.01466	1.16086	NA	NA	0.928464	0.56137
O00622	Cyr61	1.04263	0.744052	NA	NA	0.96519	0.680845	NA	NA
O00623	PEX12	0.001	1000	0.887159	1.04302			0.232805	0.981125
O00625	PIR	0.954541	1.09074	0.890104	NA	0.864192	0.471528	0.968816	NA
O00628	PEX7	0.653514	1.21796	0.912121	NA		0.812364	0.894318	NA
O00629	KPNA3	1.0688	1.08727	1.05994	1.02692	0.619917	0.0739456	0.336714	0.789605
O00712	NFIB	0.889243	1.05847	0.904641	0.906326	0.801972	0.798855	0.303223	0.601632
O00716	E2F3	NA	1000	0.61595	1.10323	NA		0.0685026	0.783439
O00743	PPP6C	1.05507	0.978303	0.915713	0.96299	0.801093	0.843296	0.166091	0.625006
O00744	Wnt10b	NA	1.56468	NA	NA	NA		NA	NA
O00746	NME4	1.11852	0.828592	1.089	1.27312	0.621739	0.131037	0.952825	0.429311
O00750	PIK3C2B	NA	NA	1.09797	1.19411	NA	NA	0.805805	0.618043
O00754	MAN2B1	NA	NA	0.993452	0.95827	NA	NA	0.973398	0.567697
O00762	UBE2C	0.9834	1.19568	0.964276	0.996786	0.915476	0.0277563	0.835511	0.989125
O00763	Acacb {ECO:0000312|MGI:MGI:2140940}	1000	1.1541	NA	NA		0.579147	NA	NA
O00764	PDXK	0.895894	1.01683	0.941492	0.922927	0.419647	0.869794	0.298447	0.452431
O00767	SCD	0.552539	1.05462	0.862046	0.897627	0.014309	0.867891	0.329695	0.344176
O14494	PLPP1	NA	NA	0.996883	1.01489	NA	NA	0.997605	0.920435
O14495	Plpp3	0.895335	0.821121	NA	NA	0.663968	0.378271	NA	NA
O14497	ARID1A	3.97507	1.27975	0.971029	0.992903		0.458428	0.56396	0.930529
O14511	NRG2	NA	NA	1000	NA	NA	NA		NA
O14512	Socs7	0.001	NA	NA	NA		NA	NA	NA
O14513	NCKAP5	NA	NA	2.65111	0.624033	NA	NA	0.445547	0.314513
O14519	CDK2AP1	0.952978	1.46875	0.887198	NA	0.888097	0.0378219	0.405454	NA
O14521	SDHD	1.20368	1.1312	0.982866	NA	0.541263	0.758091	0.930555	NA
O14522	PTPRT	0.291525	1000	0.974171	NA			0.884555	NA
O14523	C2CD2L	0.970709	1000	1.02933	0.232508			0.969756	0.234504
O14524	NEMP1	0.958991	1.02058	1.05105	0.974323		0.962347	0.955589	0.967762
O14525	Astn1	0.539984	5.27106	NA	NA	0.873461	0.39834	NA	NA
O14526	FCHO1	NA	NA	NA	2.99563	NA	NA	NA
O14530	TXNDC9	0.970114	1.3307	0.995556	1.06868	0.811188	0.218426	0.968614	0.350107
O14531	DPYSL4	NA	NA	1.034	0.970622	NA	NA	0.57788	0.807708
O14545	TRAFD1	0.7593	1.41518	0.915537	0.916803		0.848893	0.11461	0.393096
O14548	COX7A2L	1.22714	1.10539	0.995488	1.02729	0.656975	0.914315	0.985767	0.943866
O14556	Gapdhs	0.92638	0.985807	NA	NA	0.851146	0.953518	NA	NA
O14559	ARHGAP33	NA	NA	0.930482	0.534389	NA	NA	0.784463	0.449865
O14561	NDUFAB1	1.13117	0.914064	1.02446	1.14578	0.478026	0.765545	0.955084	0.437768
O14562	UBFD1	1.04098	1.2994	0.976464	0.974551	0.915954	0.000648872	0.84352	0.878358
O14569	Cyb561d2	1.79039	NA	NA	NA		NA	NA	NA
O14576	DYNC1I1	NA	NA	1.01679	1.49897	NA	NA	0.993286	0.308824
O14578	CIT	0.861642	0.435431	0.975506	0.840641	0.856357	0.164717	0.885609	0.0319605
O14579	COPE	1.19954	1.01426	1.00452	1.02794	0.105229	0.87802	0.975195	0.705538
O14593	RFXANK	NA	NA	0.740915	1.00436	NA	NA	0.117515	0.993336
O14594	NCAN	1000	1000	1.02508	NA			0.93497	NA
O14595	CTDSP2	NA	NA	0.705395	NA	NA	NA	0.734945	NA
O14607	Uty	0.568818	1.37516	NA	NA			NA	NA
O14613	CDC42EP2	NA	NA	0.908211	1.35749	NA	NA	0.930731	0.625006
O14617	AP3D1	1.0667	1.09472	0.957868	0.983219	0.652235	0.095303	0.0761784	0.769798
O14618	CCS	1.06169	1.12856	0.933544	0.970515	0.849344	0.292337	0.569452	0.748168
O14628	ZNF195	NA	NA	1.10163	1000	NA	NA	0.633519
O14640	DVL1	NA	NA	0.878801	1.00097	NA	NA	0.931942	0.999279
O14641	DVL2	0.001	0.897693	1.03971	0.956041		0.84097	0.574348	0.731782
O14645	Dnali1	1.01863	1.19566	NA	NA	0.950445		NA	NA
O14646	CHD1	0.875155	1.17819	0.990704	0.974757	0.684993	0.231822	0.898285	0.759702
O14647	CHD2	NA	NA	0.931065	0.801127	NA	NA	0.476001	0.139456
O14653	GOSR2	1.06416	0.926318	1.18233	1.02302	0.848025	0.69933	0.0685026	0.920435
O14656	TOR1A	0.84266	0.851661	1.04311	0.857966	0.63949	0.709074	0.835231	0.259259
O14657	TOR1B	1.13527	0.9929	0.922961	0.896947	0.669165	0.975866	0.818799	0.77273
O14662	STX16	0.858925	0.813482	0.953785	1.09308	0.403154	0.21942	0.835511	0.383862
O14672	ADAM10	0.958946	0.835303	1.0784	1.00379	0.882022	0.480381	0.160788	0.981125
O14678	ABCD4	NA	NA	0.977318	1.27716	NA	NA	0.978351	0.660863
O14681	EI24	0.825225	1.51561	0.88763	0.982484	0.551513	0.213669	0.523331	0.991353
O14682	ENC1	NA	NA	0.7363	1.01247	NA	NA	0.404104	0.970971
O14683	TP53I11	NA	NA	1.1428	0.927563	NA	NA	0.496013	0.687209
O14686	KMT2D	0.680989	1.01703	0.930646	1.08129	0.583378	0.970937	0.740042	0.786038
O14709	ZNF197	NA	NA	NA	0.832647	NA	NA	NA	0.848239
O14713	ITGB1BP1	NA	NA	NA	0.932354	NA	NA	NA	0.809408
O14715	RGPD8	NA	NA	NA	1.53505	NA	NA	NA	0.772161
O14727	APAF1	1.20078	1.07331	1.06744	1.04425	0.503735	0.742776	0.777214	0.85963
O14730	RIOK3	1.07605	0.94449	1.00319	1.07906	0.904695	0.830218	0.997605	0.852354
O14732	IMPA2	0.798457	1.08998	1.0616	1.01415	0.773657	0.771592	0.890579	0.973288
O14733	MAP2K7	0.885442	1.76858	0.997915	1.05336	0.958327	0.349398	0.98414	0.720867
O14734	ACOT8	1.61683	1.1986	0.979724	1.06479	0.113568	0.47071	0.952825	0.55245
O14735	CDIPT	0.72403	0.615837	0.91874	0.767054		0.569937	0.884234	0.246823
O14737	PDCD5	1.02	0.908568	1.01318	1.10574	0.927439	0.53461	0.953413	0.230987
O14744	PRMT5	0.973247	1.07364	0.977463	1.01489	0.799447	0.462106	0.635866	0.835007
O14745	SLC9A3R1	0.95297	1.00177	0.992095	1.0002	0.774383	0.991525	0.928464	0.999165
O14746	Tert	0.001	0.001	NA	NA			NA	NA
O14753	Ovol1	1.31586	0.941065	NA	NA	0.643135	0.872905	NA	NA
O14757	CHEK1	0.761867	0.877118	1.0139	0.981497	0.789024	0.575449	0.904083	0.799983
O14763	TNFRSF10B	NA	NA	0.990616	1.06547	NA	NA	0.981601	0.574747
O14770	MEIS2	NA	NA	NA	0.809628	NA	NA	NA	0.857902
O14772	FPGT	NA	NA	1.08182	1.2835	NA	NA	0.818489	0.77249
O14773	TPP1	0.99678	1.06239	0.946582	1.16866	0.992849	0.559653	0.547203	0.651183
O14775	GNB5	NA	NA	0.804428	NA	NA	NA	0.850426	NA
O14776	TCERG1	0.951295	1.10791	1.01175	0.990266	0.530756	0.0188745	0.75818	0.867039
O14777	NDC80	1000	1.04283	0.86749	1.02462		0.906092	0.000231119	0.780548
O14782	Kif3c	1.23474	0.001	NA	NA	0.750873		NA	NA
O14786	NRP1	NA	NA	NA	0.767054	NA	NA	NA	0.779741
O14787	TNPO2	0.922715	0.953172	1.01032	1.0363	0.707311	0.699133	0.949579	0.768452
O14791	APOL1	NA	NA	1.69951	1000	NA	NA	0.852747
O14795	UNC13B	1000	1.34372	0.957181	0.94963			0.710424	0.818568
O14802	POLR3A	NA	NA	0.927705	0.990631	NA	NA	0.0286918	0.928466
O14807	Mras	1.52057	0.970637	NA	NA	0.668268	0.982444	NA	NA
O14817	Tspan4	1.14244	1.09084	NA	NA	0.807327	0.68658	NA	NA
O14818	PSMA7	1.19913	1.0068	0.9561	0.963319	0.230297	0.930671	0.645995	0.693224
O14828	SCAMP3	1.08797	0.964995	0.953517	1.04245	0.447679	0.511063	0.533628	0.265738
O14830	PPEF2	0.847632	0.817229	1000	NA	0.94667			NA
O14832	PHYH	NA	NA	0.319717	0.747187	NA	NA	0.542506	0.828656
O14841	Oplah	1000	1.26155	NA	NA		0.925914	NA	NA
O14842	Ffar1	0.001	1000	NA	NA			NA	NA
O14862	Aim2	0.720369	1.12947	NA	NA	0.439225	0.747891	NA	NA
O14863	Slc30a4	0.708535	0.841519	NA	NA	0.216188	0.225689	NA	NA
O14867	BACH1	NA	NA	1.15881	NA	NA	NA		NA
O14874	BCKDK	2.20422	0.867644	1.03808	1.26798		0.831245	0.735078	0.213981
O14879	IFIT3	0.762233	1.47261	NA	0.7959	0.788958	0.106249	NA	0.815796
O14880	MGST3	NA	NA	1.06426	0.926034	NA	NA	0.482119	0.309863
O14893	GEMIN2	0.890695	0.984913	0.985349	1.01243	0.565383	0.942751	0.930897	0.97042
O14896	Irf6	1.09031	1.33071	NA	NA	0.958327	0.762123	NA	NA
O14907	TAX1BP3	1.33034	0.837963	1.21473	0.999822	0.717233	0.596174	0.149564	0.999503
O14908	GIPC1	1.03103	1.0381	1.00938	1.03374	0.97735	0.952247	0.95742	0.815796
O14910	LIN7A	NA	NA	0.65971	1.09132	NA	NA	0.636226	0.731782
O14917	PCDH17	NA	NA	0.964405	NA	NA	NA	0.878633	NA
O14920	IKBKB	0.934915	1.17801	1.05021	0.956342	0.984413	0.195108	0.66251	0.715013
O14924	RGS12	NA	NA	NA	0.816484	NA	NA	NA	0.758669
O14925	TIMM23	NA	NA	0.916958	0.964306	NA	NA	0.314	0.769798
O14926	FSCN2	NA	NA	NA	0.916594	NA	NA	NA
O14929	HAT1	0.946656	1.06351	1.00509	0.855945	0.568343	0.549167	0.976151	0.10376
O14933	UBE2L6	1.21721	1.0598	0.98272	0.97884	0.773209	0.682482	0.963582	0.94428
O14936	CASK	1.10719	1.11866	0.991804	0.985605	0.750873	0.178983	0.955589	0.933821
O14939	PLD2	0.883156	0.779812	0.304954	0.572715	0.907774	0.0976331		0.727916
O14949	UQCRQ	1.00594	1.20422	1.03735	1.06639	0.973615	0.344397	0.648636	0.515474
O14957	UQCR11	1.1836	0.900383	0.96783	1.0192	0.530756	0.67091	0.973107	0.878358
O14958	CASQ2	NA	NA	0.848083	0.79573	NA	NA	0.788439	0.447705
O14964	HGS	1.04806	0.867648	1.01294	1.10974	0.785229	0.0848032	0.897937	0.334025
O14965	AURKA	1.15734	1.08406	1.01217	1.02045	0.621739	0.654832	0.95717	0.856395
O14966	RAB29	NA	NA	1.09103	1.12728	NA	NA	0.82963	0.440076
O14967	CLGN	NA	NA	1.07171	0.986537	NA	NA	0.069385	0.942073
O14972	DSCR3	1.0113	0.944579	0.922563	0.873166	0.980942	0.627135	0.645995	0.139477
O14974	PPP1R12A	0.946993	1.0618	1.07128	1.0399	0.666036	0.16255	0.0282793	0.372693
O14976	GAK	0.917709	1.0104	0.980783	0.9423	0.72595	0.962857	0.862591	0.671145
O14978	Zfp263	0.001	NA	NA	NA		NA	NA	NA
O14979	HNRNPDL	0.931351	1.18847	0.979927	0.976306	0.592243	0.00263836	0.777214	0.684931
O14980	XPO1	1.02051	1.02245	0.942254	0.985318	0.775181	0.512475	2.23966e-05	0.749602
O14981	BTAF1	NA	NA	1.03056	0.971252	NA	NA	0.60627	0.691836
O14983	Atp2a1	0.001	NA	NA	NA		NA	NA	NA
O14986	PIP5K1B	NA	NA	NA	0.661361	NA	NA	NA
O14994	SYN3	NA	NA	1.07232	NA	NA	NA	0.841396	NA
O15013	ARHGEF10	NA	NA	0.942728	0.922298	NA	NA	0.496639	0.475935
O15014	ZNF609	0.737794	1.13472	0.975526	0.954427		0.792226	0.841715	0.556994
O15015	ZNF646	NA	NA	0.939189	NA	NA	NA	0.871787	NA
O15016	Trim66	NA	1000	NA	NA	NA		NA	NA
O15020	SPTBN2	NA	NA	0.985897	0.953584	NA	NA	0.74312	0.293207
O15021	MAST4	0.801316	1.4681	NA	0.596537	0.677529	0.480381	NA	0.154248
O15027	SEC16A	1.04871	1.07894	0.959712	1.0834	0.795913	0.367899	0.0602234	0.119873
O15031	PLXNB2	1.12535	0.91503	1.0075	0.985451	0.0966661	0.0955244	0.964422	0.900768
O15033	AREL1	NA	NA	0.992922	NA	NA	NA	0.987308	NA
O15037	KHNYN	NA	NA	NA	0.797667	NA	NA	NA	0.954994
O15040	TECPR2	NA	NA	0.947174	0.995435	NA	NA	0.882291	0.973288
O15041	SEMA3E	NA	NA	NA	0.685663	NA	NA	NA	0.691836
O15042	U2SURP	0.972833	0.985302	0.988241	0.974874	0.851644	0.888418	0.866878	0.676977
O15047	SETD1A	0.552589	0.912693	1.08915	0.919801	0.669165	0.789023	0.28998	0.383862
O15050	TRANK1	0.349279	0.835847	1000	0.994088		0.630838		0.986672
O15054	KDM6B	NA	NA	1.26139	NA	NA	NA	0.784463	NA
O15056	SYNJ2	NA	NA	1.42718	0.947202	NA	NA	0.573716	0.878787
O15060	ZBTB39	NA	NA	0.948232	NA	NA	NA	0.901652	NA
O15061	Synm	0.509385	0.659144	NA	NA	0.302814	0.1723	NA	NA
O15062	ZBTB5	NA	NA	NA	0.569621	NA	NA	NA	0.708024
O15063	GARRE1	NA	NA	1.06307	NA	NA	NA	0.925762	NA
O15066	KIF3B	1000	0.543418	0.865458	0.971543			0.735089	0.897991
O15067	PFAS	0.970658	0.971747	0.974412	1.01878	0.641599	0.623507	0.182822	0.634177
O15068	MCF2L	3.48319	1.14108	NA	1.091	0.811188	0.676515	NA	0.919103
O15069	NACAD	NA	NA	1.3181	1.00445	NA	NA	0.574348	0.990684
O15072	ADAMTS3	NA	NA	1.18618	0.891399	NA	NA	0.811348	0.448287
O15075	Dclk1	0.589384	0.682503	NA	NA		0.0537858	NA	NA
O15078	CEP290	0.605516	0.882251	1000	0.236532	0.749404	0.84097		0.26123
O15084	ANKRD28	0.983125	0.970171	1.01794	0.978655	0.975436	0.888418	0.861947	0.925887
O15085	ARHGEF11	NA	NA	1.01802	1.04915	NA	NA	0.904083	0.631828
O15091	KIAA0391	1000	0.379663	0.988318	1.09474			0.95717	0.397445
O15105	SMAD7	NA	NA	0.783413	NA	NA	NA	0.695484	NA
O15111	CHUK	1.62303	1.18202	1.19948	1.40219	0.642431	0.591362	0.734945	0.331998
O15116	LSM1	1.13323	0.924704	0.984092	1.42584	0.824627	0.861198	0.958617	0.0731876
O15118	NPC1	1.02796	0.860487	0.952302	0.945896	0.882219	0.0349603	0.814952	0.540686
O15120	Agpat2	1.98455	0.001	NA	NA	0.787123		NA	NA
O15121	DEGS1	1.1061	0.869098	1.02336	1.00845	0.826281	0.391374	0.931942	0.941146
O15126	SCAMP1	0.684597	1.12861	1.01433	1.00164	0.173487	0.569422	0.930555	0.992008
O15127	SCAMP2	1.18778	0.546368	1.06515	1.07996	0.716452	0.0619519	0.760959	0.447004
O15131	KPNA1	NA	NA	1.0411	0.856289	NA	NA	0.907103	0.599082
O15143	Arpc1b	0.904116	1.00816	NA	NA	0.280063	0.950689	NA	NA
O15144	ARPC2	0.895397	1.02133	1.02456	0.95536	0.118096	0.675369	0.74312	0.406141
O15145	ARPC3	1.43272	0.991266	0.938482	1.05501	0.358703	0.908029	0.0800377	0.475935
O15146	MUSK	NA	NA	NA	2.27744	NA	NA	NA
O15151	MDM4	NA	NA	1.0202	NA	NA	NA	0.986588	NA
O15155	BET1	0.678764	1.23777	1.13088	1.79373	0.703285	0.0422975	0.612723	0.615404
O15160	POLR1C	1.22157	1.02257	1.02942	0.938585	0.105119	0.809907	0.551916	0.497995
O15162	PLSCR1	0.884125	0.900386	1.12081	1.19054	0.642085	0.771709	0.577434	0.779741
O15164	TRIM24	1000	0.938415	1.00295	0.99674			0.983128	0.972305
O15173	PGRMC2	1.05935	1.02006	0.979347	0.932982	0.568343	0.865861	0.891604	0.194341
O15182	CETN3	1.09161	1.18644	0.99532	0.978874	0.873755	0.440981	0.988489	0.891918
O15195	VILL	NA	NA	NA	1.23319	NA	NA	NA	0.883334
O15197	Ephb6	NA	1000	NA	NA	NA		NA	NA
O15198	Smad9	0.001	1.69436	NA	NA			NA	NA
O15211	RGL2	NA	0.886177	1.02161	0.632235	NA	0.791467	0.973525	0.552294
O15212	PFDN6	0.99218	1.00702	1.01205	0.993208	0.969948	0.977123	0.844956	0.937963
O15213	WDR46	1.02427	0.899517	1.03869	0.818707	0.954696	0.46036	0.924854	0.363746
O15217	GSTA4	NA	NA	0.972444	1.22546	NA	NA	0.965351	0.809531
O15226	NKRF	0.892082	NA	1.0228	1.01008		NA	0.643742	0.864031
O15228	GNPAT	1.11598	1.10042	0.99045	1.01088	0.568343	0.696808	0.908369	0.941483
O15230	LAMA5	0.731826	0.001	0.895171	1.4807	0.726276		0.898285	0.780548
O15234	CASC3	2.22589	0.765466	1.01037	0.980919	0.544707		0.96079	0.97042
O15235	MRPS12	0.686064	1.0995	0.974676	1.02597	0.4609	0.699133	0.863754	0.951098
O15239	NDUFA1	0.815157	1.15799	0.990138	NA	0.836983	0.377081	0.97232	NA
O15240	VGF	0.741463	1.08423	NA	1.0622	0.3387	0.875869	NA	0.946324
O15243	Leprot	1.09348	1.69883	NA	NA		0.564879	NA	NA
O15244	Slc22a2	NA	0.001	NA	NA	NA		NA	NA
O15254	ACOX3	NA	NA	0.924684	0.973549	NA	NA	0.652651	0.944382
O15258	RER1	0.994098	1.17643	0.965692	0.914528	0.984413	0.549947	0.95717	0.478629
O15259	Nphp1	0.001	0.986185	NA	NA			NA	NA
O15260	SURF4	1.69039	0.866592	0.93867	0.867368	0.537715	0.676931	0.710424	0.18338
O15265	ATXN7	1000	1.14834	NA	0.299479		0.873681	NA	0.611482
O15269	SPTLC1	0.876045	1.02763	0.983158	0.908359	0.646639	0.932689	0.837727	0.112251
O15270	SPTLC2	0.942448	0.956816	1.02472	1.05315	0.754768	0.663987	0.800489	0.512872
O15273	Tcap	0.88816	NA	NA	NA		NA	NA	NA
O15287	FANCG	NA	NA	1.09415	1.09193	NA	NA		0.889532
O15294	OGT	1.02602	1.03392	0.997051	1.03392	0.850631	0.735065	0.968614	0.538818
O15297	PPM1D	0.714068	0.677409	0.711267	NA	0.749404		0.843832	NA
O15303	GRM6	NA	NA	NA	0.958921	NA	NA	NA	0.983821
O15304	SIVA1	NA	NA	0.825238	0.601022	NA	NA	0.571832	0.661039
O15305	PMM2	1.18949	1.30666	1.01704	0.954926	0.714692	0.58614	0.9507	0.779741
O15315	Rad51b	0.760664	1.15992	NA	NA	0.0279256	0.575269	NA	NA
O15318	POLR3G	NA	1000	1.10545	1.08557	NA		0.314	0.577832
O15321	TM9SF1	1.06922	0.747161	0.999751	1.03912	0.924847		0.999235	0.825238
O15327	INPP4B	0.001	2.38724	1.03822	0.956034		0.58614	0.932111	0.830254
O15335	Chad	1.30513	0.519046	NA	NA	0.285963		NA	NA
O15344	MID1	NA	NA	NA	1.01925	NA	NA	NA	0.991791
O15347	HMGB3	0.977718	1.03863	1.04137	0.932885	0.900494	0.679838	0.551421	0.371773
O15350	TP73	NA	NA	NA	0.220621	NA	NA	NA	0.436024
O15354	GPR37	NA	NA	NA	3.75243	NA	NA	NA
O15355	PPM1G	1.04082	1.00581	0.990092	0.976822	0.656975	0.93683	0.909647	0.566069
O15357	INPPL1	0.998727	1.21873	0.939048	0.977853	0.997153	0.391478	0.00257892	0.768452
O15360	FANCA	NA	NA	0.90498	1.41189	NA	NA	0.728745	0.699659
O15370	SOX12	NA	NA	0.874475	1000	NA	NA	0.914665
O15371	EIF3D	0.944666	1.0844	0.99166	0.979304	0.506116	0.159839	0.88293	0.702372
O15372	EIF3H	0.920215	1.12167	0.99192	0.833769	0.365845	0.000965377	0.955589	0.0196822
O15375	SLC16A5	NA	NA	NA	1.4782	NA	NA	NA	0.475935
O15379	HDAC3	0.917362	1.08482	0.971567	1.11077	0.793876	0.722045	0.800489	0.529072
O15381	NVL	1.01192	1.11487	1.01769	1.00232	0.921289	0.0103709	0.812639	0.987705
O15382	BCAT2	0.821389	0.985763	1.0057	1.22697	0.340986	0.970937	0.968816	0.300905
O15391	YY2	1000	NA	0.487191	0.837346		NA	0.787809	0.881211
O15392	BIRC5	1.10445	0.964567	1.03047	1.0895	0.754768	0.84626	0.87743	0.662303
O15394	NCAM2	1.19155	1.04213	1.07749	2.0545	0.773209	0.914514	0.969488	0.597977
O15397	IPO8	1.00921	1.05371	0.965766	0.975369	0.980777	0.814396	0.76968	0.76136
O15399	GRIN2D	NA	NA	NA	0.596434	NA	NA	NA	0.734046
O15400	STX7	1.15976	0.913747	0.886313	0.957483	0.630551	0.575449	0.218218	0.737877
O15409	Foxp2	NA	0.001	NA	NA	NA		NA	NA
O15427	SLC16A3	1.11358	0.860719	2.59725	NA	0.774583	0.699427		NA
O15431	SLC31A1	NA	NA	1.09601	NA	NA	NA	0.897937	NA
O15438	ABCC3	0.914447	1.48149	0.698482	NA	0.976067	0.422256	0.305273	NA
O15439	ABCC4	0.701243	1.00137	1.07527	1.13306	0.303529	0.99699	0.604782	0.210833
O15440	ABCC5	NA	NA	0.757584	0.237	NA	NA	0.89074	0.544891
O15446	POLR1G	0.84796	0.997252	1.00336	0.846441	0.642085	0.99699	0.981601	0.3966
O15455	TLR3	0.742951	0.770743	1.42762	NA	0.632032	0.530023	0.859575	NA
O15460	P4HA2	1.30927	1.11404	1.01936	1.07077	0.0821713	0.685181	0.858344	0.552513
O15482	TEX28	NA	NA	NA	0.153951	NA	NA	NA	0.323717
O15484	CAPN5	NA	NA	1.37013	0.99992	NA	NA	0.0897942	0.999719
O15488	GYG2	NA	NA	1.82241	1.15289	NA	NA	0.733339	0.738355
O15496	Pla2g10	1000	NA	NA	NA		NA	NA	NA
O15498	YKT6	1.12192	1.16585	0.972325	0.910563	0.754768	0.477291	0.815599	0.299326
O15503	INSIG1	NA	NA	NA	8.88644	NA	NA	NA	0.787024
O15504	NUPL2	1000	1.17632	1.03303	1.0868			0.797848	0.66129
O15511	ARPC5	0.958387	1.0262	0.988615	0.860772	0.83183	0.82696	0.943231	0.504416
O15514	POLR2D	1.19228	0.909069	1.04533	0.960728	0.355513	0.826722	0.544259	0.739339
O15516	Clock	1000	NA	NA	NA		NA	NA	NA
O15523	DDX3Y	0.001	0.001	NA	0.990754			NA	0.997874
O15525	MAFG	1.07025	0.800075	1.12767	0.868686	0.719945	0.504019	0.869925	0.260646
O15527	Ogg1	0.30884	NA	NA	NA		NA	NA	NA
O15530	PDPK1	NA	NA	0.91792	0.897749	NA	NA	0.779319	0.569862
O15533	TAPBP	1.03235	1.17245	1.00022	1.00346	0.836427	0.0102909	0.999235	0.982829
O15534	PER1	NA	NA	1.33254	0.9374	NA	NA	0.914665	0.737763
O15540	FABP7	1.36016	1.05775	1.13402	0.770437	0.625013	0.850561	0.0616503	0.00106029
O15541	RNF113A	NA	NA	0.943768	0.932979	NA	NA	0.513517	0.556994
O15550	KDM6A	1.01386	0.991717	0.959902	0.793467	0.986792	0.98077	0.895835	0.693127
O15554	KCNN4	NA	NA	NA	1.83054	NA	NA	NA	0.777207
O43143	DHX15	0.969181	1.03966	0.987992	0.980957	0.80707	0.32878	0.821313	0.649322
O43147	SGSM2	NA	NA	0.748695	NA	NA	NA	0.796759	NA
O43148	RNMT	1.1692	0.898853	1.01588	1.02003	0.0913649	0.0679579	0.902045	0.708425
O43149	ZZEF1	1.08425	1.11822	0.97071	1.08583	0.818292	0.286723	0.673224	0.504416
O43150	ASAP2	1000	0.774657	0.895262	0.898105		0.280976	0.728745	0.853161
O43151	TET3	0.001	1000	NA	1000			NA
O43155	FLRT2	0.55045	1.07185	0.532692	0.739355	0.583378	0.86727	0.784463	0.878367
O43156	TTI1	0.868154	1.08503	0.942222	0.929745	0.816811	0.682482	0.28998	0.418736
O43157	PLXNB1	NA	NA	0.989319	0.934735	NA	NA	0.96799	0.559794
O43159	RRP8	0.989106	0.795626	1.04926	1.11709	0.986186	0.067093	0.343364	0.535871
O43164	PJA2	NA	2.51631	0.949987	1.21234	NA		0.664999	0.475361
O43166	SIPA1L1	1000	1000	0.993689	0.741956			0.997544	0.595095
O43169	CYB5B	0.823354	0.887751	0.987443	0.830517	0.406211	0.287201	0.956462	0.384653
O43172	PRPF4	0.987576	1.05978	1.05275	1.00939	0.954965	0.539227	0.00837723	0.896063
O43174	CYP26A1	NA	NA	0.805473	NA	NA	NA	0.931282	NA
O43175	PHGDH	0.903764	0.914179	1.0261	0.922282	0.332325	0.0567347	0.714488	0.112695
O43181	NDUFS4	1.03481	1.06921	1.00626	0.988909	0.890744	0.704064	0.973398	0.9554
O43182	Arhgap6	0.001	0.001	NA	NA			NA	NA
O43189	PHF1	NA	NA	1.04575	1.12569	NA	NA	0.953461	0.901452
O43196	MSH5	NA	1.65365	NA	0.724215	NA	0.0537858	NA	0.956419
O43236	SEPTIN4	NA	NA	0.827142	1.78439	NA	NA	0.00513826	0.59571
O43237	DYNC1LI2	1.08944	1.21009	1.00291	0.972882	0.663332	0.18074	0.983747	0.615748
O43242	PSMD3	1.02437	1.07934	0.96633	1.01692	0.735031	0.149869	0.358348	0.772975
O43246	SLC7A4	NA	NA	NA	1.04804	NA	NA	NA	0.971313
O43247	Tex33	1.0333	0.877994	NA	NA	0.976502	0.851217	NA	NA
O43251	RBFOX2	0.791954	0.935892	0.857132	0.987503	0.818292	0.825171	0.715408	0.954994
O43252	PAPSS1	1.01757	1.20913	0.954727	1.05856	0.887842	1.60865e-07	0.296485	0.177788
O43257	ZNHIT1	NA	NA	0.790458	1.09948	NA	NA	0.612542	0.926942
O43264	ZW10	1.1113	1.03542	0.982509	0.964103	0.578332	0.71315	0.67995	0.526077
O43272	Prodh	1000	NA	NA	NA		NA	NA	NA
O43280	TREH	NA	NA	NA	1.03893	NA	NA	NA	0.958252
O43281	EFS	NA	NA	0.932165	0.941009	NA	NA	0.657813	0.828754
O43286	B4GALT5	0.74053	NA	NA	1.06721	0.922796	NA	NA	0.97692
O43290	SART1	1.05188	1.07311	0.992029	0.988232	0.642431	0.378271	0.870526	0.852795
O43291	SPINT2	NA	NA	NA	0.836659	NA	NA	NA	0.91039
O43292	GPAA1	1.35082	0.928301	0.88592	0.981425	0.367745	0.709074	0.569452	0.867901
O43293	DAPK3	2.75487	NA	NA	0.652396		NA	NA	0.727176
O43294	TGFB1I1	NA	NA	0.948797	1.01051	NA	NA	0.880178	0.97001
O43295	SRGAP3	NA	NA	0.953662	1.4426	NA	NA	0.870526	0.511979
O43298	Zbtb43	NA	3.59159	NA	NA	NA		NA	NA
O43299	AP5Z1	NA	1000	0.977103	1.67557	NA		0.970079	0.803186
O43301	HSPA12A	NA	NA	1.01776	1.13547	NA	NA	0.88293	0.0424365
O43303	CCP110	NA	NA	1.46761	NA	NA	NA	0.370435	NA
O43304	SEC14L5	NA	NA	NA	1.12195	NA	NA	NA	0.932344
O43306	ADCY6	NA	NA	NA	1000	NA	NA	NA
O43309	ZSCAN12	NA	NA	0.001	NA	NA	NA		NA
O43310	CTIF	1.18187	NA	0.99726	1.1736	0.786939	NA	0.986588	0.437768
O43312	MTSS1	2.62543	0.919719	1.05815	0.971845	0.461593	0.831381	0.849974	0.845684
O43314	PPIP5K2	NA	1.74516	0.982434	0.989817	NA	0.779919	0.863754	0.920435
O43318	MAP3K7	1.18623	0.777028	1.08074	1.13956	0.635013	0.314581	0.433536	0.331998
O43324	EEF1E1	1.19849	0.800422	1.02194	0.937971	0.689898	0.195108	0.902703	0.631828
O43347	MSI1	1.09619	0.870565	1.07614	0.904479	0.811357	0.549167	0.582052	0.592604
O43353	RIPK2	1.061	1.13025	1.0131	1.25413	0.878348	0.433813	0.966123	0.268822
O43379	WDR62	NA	NA	1.01487	0.798019	NA	NA	0.959513	0.520696
O43390	HNRNPR	NA	NA	1.01021	0.920509	NA	NA	0.849529	0.0154023
O43395	PRPF3	0.96485	1.04106	1.04796	0.907025	0.735031	0.614163	0.271955	0.0235382
O43396	TXNL1	1.04719	1.24069	0.990867	0.993478	0.711818	7.63867e-05	0.884555	0.912234
O43399	TPD52L2	1.01446	1.12093	0.975661	0.993761	0.938016	0.0378001	0.480303	0.958252
O43402	EMC8	1.11628	0.983814	1.06596	1.04945	0.625013	0.914434	0.635866	0.619977
O43405	COCH	1.58791	NA	0.43026	9.59152	0.748565	NA
O43414	ERI3	0.956003	1.40544	0.952915	0.951804	0.917868	0.191969	0.493871	0.442718
O43422	THAP12	1000	0.001	0.992292	1.20229			0.977533	0.256363
O43424	GRID2	NA	NA	0.001	0.350062	NA	NA
O43426	SYNJ1	0.60461	1.1538	0.924233	1.02022	0.592243	0.705441	0.493974	0.908529
O43427	FIBP	NA	NA	1.04803	0.974921	NA	NA	0.885609	0.915082
O43432	EIF4G3	1.115	1.2225	0.976186	0.991386	0.84451	0.115941	0.694662	0.932123
O43439	Cbfa2t2	NA	1000	NA	NA	NA		NA	NA
O43447	PPIH	0.984999	1.14302	0.96206	1.04623	0.924847	0.00547724	0.22677	0.495322
O43448	KCNAB3	NA	NA	NA	3.29953	NA	NA	NA	0.679439
O43451	MGAM	NA	NA	NA	0.001	NA	NA	NA
O43462	MBTPS2	NA	0.001	NA	2.97743	NA		NA	0.104284
O43463	SUV39H1	0.500276	0.001	1.07273	1.03162	0.48051		0.835491	0.829507
O43464	HTRA2	0.953987	0.903119	0.919314	1.11462	0.888097	0.431193	0.430885	0.363058
O43482	OIP5	NA	NA	1.02802	1.04817	NA	NA	0.913673	0.97042
O43488	AKR7A2	NA	NA	0.954141	0.82324	NA	NA	0.492679	0.175224
O43491	EPB41L2	0.986463	1.38204	1.02258	1.13468	0.94667	5.81644e-11	0.713024	2.73963e-07
O43493	TGOLN2	NA	NA	1.1604	1.00156	NA	NA	0.361497	0.99394
O43497	CACNA1G	NA	NA	NA	1.61552	NA	NA	NA	0.794798
O43502	RAD51C	1000	0.815779	0.98985	1.03878		0.819552	0.965351	0.596191
O43504	LAMTOR5	1.08933	1.03421	0.935466	1.06211	0.465243	0.891004	0.536616	0.538044
O43505	B3GNT1	1.07673	1.83753	0.984304	1.03159	0.970213	0.602299	0.952597	0.885599
O43511	Slc26a4	1000	NA	NA	NA		NA	NA	NA
O43513	MED7	0.692213	1.02328	0.946452	0.887398	0.68057	0.962754	0.860627	0.637319
O43516	WIPF1	1.04306	0.939723	0.893687	0.905234	0.824135	0.574203	0.663899	0.771314
O43520	Atp8b1	0.872595	0.001	NA	NA	0.76374		NA	NA
O43524	FOXO3	NA	NA	0.849421	1000	NA	NA	0.681307
O43526	KCNQ2	NA	NA	0.733714	NA	NA	NA	0.915529	NA
O43529	CHST10	NA	NA	0.944148	1.0237	NA	NA	0.898285	0.971127
O43542	XRCC3	NA	NA	0.94121	1.17693	NA	NA	0.844956	0.54664
O43556	SGCE	NA	NA	0.877122	1.00317	NA	NA	0.956797	0.993187
O43567	RNF13	NA	NA	0.917222	0.949778	NA	NA	0.723821	0.952566
O43572	AKAP10	1.22465	1.1645	1.06726	1.02625	0.652235	0.650861	0.720795	0.84719
O43583	DENR	0.855194	0.717224	1.01164	0.999896	0.258284	0.0938347	0.931574	0.99955
O43592	XPOT	1.01068	1.04493	0.921883	0.994678	0.956158	0.466567	0.00243641	0.9273
O43597	Spry2	0.737817	0.618157	NA	NA	0.528815	0.342574	NA	NA
O43598	DNPH1	0.941438	1.09187	0.972992	0.961897	0.858387	0.0649825	0.788439	0.635106
O43602	DCX	NA	NA	0.947761	1.00948	NA	NA	0.904083	0.956419
O43609	Spry1	1.24518	1.40144	NA	NA	0.669165	0.370712	NA	NA
O43612	Hcrt	NA	1000	NA	NA	NA		NA	NA
O43615	TIMM44	1.08258	0.985804	0.971723	1.03838	0.643135	0.85944	0.643563	0.601632
O43617	TRAPPC3	1.0449	0.966927	0.952423	0.961887	0.909029	0.872905	0.364467	0.650201
O43633	CHMP2A	1.14297	0.881024	1.02006	2.04344	0.610937	0.482399	0.921163	0.140202
O43638	FOXS1	NA	NA	NA	1.00277	NA	NA	NA	0.997874
O43639	NCK2	1.03883	0.668891	1.00515	0.895979			0.985881	0.0690956
O43657	TSPAN6	1.12761	0.994449	1.03846	0.970459	0.457031	0.962426	0.882291	0.880905
O43660	PLRG1	1.0221	0.956207	0.997869	0.960011	0.907774	0.697878	0.981551	0.428597
O43663	PRC1	0.889036	1.10256	0.954206	0.921928	0.671135	0.53628	0.361573	0.256363
O43665	Rgs10	1.04045	1.0771	NA	NA	0.984617	0.951072	NA	NA
O43670	ZNF207	1.04478	0.806973	0.984353	0.898221	0.73184	0.314605	0.884555	0.635704
O43674	NDUFB5	1.27946	0.983942	0.945218	1.07796	0.0775851	0.872621	0.481486	0.673338
O43676	NDUFB3	1.0937	0.905734	1.03327	0.873868	0.677753	0.646981	0.73461	0.285666
O43677	NDUFC1	NA	NA	1.04723	2.12267	NA	NA	0.900997	0.112251
O43678	NDUFA2	1.04129	1.06863	1.00501	1.01043	0.856357	0.256467	0.978038	0.963091
O43681	GET3	1.33098	1.09154	0.96757	0.986941	0.0158167	0.206972	0.491612	0.819527
O43683	BUB1	0.826051	NA	1.06906	1.02604	0.905053	NA	0.569545	0.927477
O43684	BUB3	1.20606	1.08149	0.989013	0.990976	0.0056546	0.0113644	0.832435	0.840692
O43688	PPAP2C	1.04799	0.962647	1.20094	0.684202	0.984413	0.942892	0.841715	0.423141
O43707	ACTN4	1.02303	1.10093	1.03012	1.0625	0.819346	0.000325559	0.349375	0.104284
O43708	GSTZ1	0.935571	1.3357	0.94691	0.953346	0.799447	0.0368087	0.792682	0.815796
O43709	WBSCR22	0.951983	1.06353	1.05923	0.774147	0.870338	0.762123	0.82963	0.362652
O43715	TRIAP1	0.952493	0.927123	0.947713	1.07009	0.950445	0.854113	0.617135	0.466613
O43716	GATC	2.07889	1.40721	1.0652	1.13834	0.77158	0.625503	0.359561	0.552702
O43719	HTATSF1	1.17046	1.05358	1.03858	0.944848	0.105229	0.612213	0.48105	0.640278
O43734	Traf3ip2	0.0705455	NA	NA	NA		NA	NA	NA
O43739	CYTH3	NA	NA	2.48686	NA	NA	NA	0.279601	NA
O43741	PRKAB2	NA	NA	1.01123	0.899837	NA	NA	0.968614	0.397445
O43747	AP1G1	0.978922	1.06957	0.99707	0.936455	0.88695	0.555116	0.976999	0.384257
O43752	STX6	0.972871	1.11844	0.950515	0.848981	0.956158	0.458566	0.882291	0.450369
O43759	SYNGR1	0.983211	1.02391	1.20081	0.97266	0.954696	0.941046	0.760959	0.806931
O43760	SYNGR2	3.3278	0.62509	0.988618	0.818533	0.692349	0.0878031	0.968816	0.408131
O43765	SGTA	1.11003	1.04315	0.993926	0.959589	0.613056	0.71315	0.962596	0.514612
O43766	Lias	1.08589	0.812007	NA	NA	0.740809	0.263429	NA	NA
O43768	ENSA	1.01724	0.971102	0.994745	1.02755	0.980942	0.943753	0.968614	0.7891
O43772	SLC25A20	0.980057	0.870309	1.02676	0.799431	0.959375		0.937558	0.0295856
O43776	NARS1	0.940516	0.871127	1.00081	0.97783	0.553913	0.0283392	0.992388	0.646136
O43791	SPOP	NA	NA	1.10256	1.03792	NA	NA	0.722774	0.971127
O43795	MYO1B	0.948056	0.815744	NA	3.13869	0.86498	0.0742137	NA	0.629698
O43805	SSNA1	0.931033	1.00258	0.960349	1.0551	0.941516	0.988137	0.942843	0.888387
O43808	SLC25A17	1.06912	0.774927	0.981202	0.928821	0.833832	0.250821	0.965097	0.697775
O43809	NUDT21	1.01611	0.953436	0.994717	0.989675	0.961095	0.803152	0.973283	0.933821
O43813	LANCL1	1.11264	1.07955	0.962193	1.03059	0.625905	0.746623	0.397031	0.748168
O43815	STRN	0.88601	1.17084	0.97836	1.0158	0.464553	0.0404173	0.880906	0.783668
O43818	RRP9	0.960303	0.929444	1.04544	0.906387	0.778064	0.536222	0.119614	0.147124
O43819	SCO2	1.16529	0.854636	1.08834	0.969917	0.568343	0.641653	0.60627	0.852795
O43822	C21orf2	NA	NA	NA	2.77875	NA	NA	NA	0.787024
O43823	AKAP8	1.23992	0.936038	1.06131	1.01758	0.364832	0.435205	0.0761784	0.902073
O43824	GTPBP6	NA	0.95188	0.969736	1.56693	NA	0.544326	0.89422	0.382844
O43826	SLC37A4	NA	NA	1.01196	0.839908	NA	NA	0.977669	0.704146
O43829	ZBTB14	0.646346	NA	1.01667	1.03551		NA	0.975281	0.951358
O43837	IDH3B	NA	NA	1.05861	0.975172	NA	NA	0.0144432	0.739235
O43847	NRDC	1.14778	1.23952	0.982757	0.969511	0.392755	0.000114372	0.808843	0.553583
O43852	CALU	1.07323	1.02739	0.995677	1.00918	0.107563	0.676515	0.983128	0.913474
O43854	EDIL3	NA	NA	1.03605	1.09244	NA	NA	0.879914	0.618922
O43861	ATP9B	3.12573	1.02659	0.951817	0.438935	0.73222	0.978185	0.920829	0.857699
O43865	AHCYL1	0.957724	1.0657	0.972533	0.992597	0.88695	0.65137	0.796759	0.967093
O43868	SLC28A2	NA	NA	0.744663	NA	NA	NA	0.0685026	NA
O43895	Xpnpep2	1000	0.549067	NA	NA		0.261559	NA	NA
O43896	KIF1C	NA	NA	1.09499	0.846839	NA	NA	0.65638	0.5153
O43897	TLL1	NA	NA	NA	3.01419	NA	NA	NA	0.738355
O43903	GAS2	1000	NA	1.41784	0.93116		NA	0.506284	0.459302
O43909	EXTL3	0.855422	1.00268	0.824442	1.04857	0.88695	0.985536	0.629679	0.907869
O43913	ORC5	1.23912	1.4645	0.99985	1.01618	0.669896	0.162803	0.999235	0.857321
O43918	AIRE	NA	NA	1000	NA	NA	NA		NA
O43920	NDUFS5	1.118	1.23205	0.970795	1.12542	0.50964	0.000279397	0.798125	0.480987
O43924	PDE6D	1.27992	1.19435	0.930633	0.900326	0.467792	0.278873	0.603288	0.667401
O43929	ORC4	0.997211	0.988602	1.04768	1.01953	0.996656	0.971572	0.622026	0.903212
O43933	PEX1	0.990919	0.85816	0.810673	1.23659	0.994681	0.442556	0.38644	0.316884
O60216	RAD21	1.01692	1.18603	1.04646	0.928182	0.978038	0.204816	0.281618	0.113511
O60218	Akr1b7	1000	NA	NA	NA		NA	NA	NA
O60220	TIMM8A	1.0299	0.749624	1.03311	0.881879	0.897052	0.243013	0.612348	0.305307
O60229	KALRN	NA	NA	0.954926	2.33074	NA	NA	0.971139
O60231	DHX16	NA	NA	0.996145	0.923496	NA	NA	0.973525	0.324348
O60232	SSSCA1	0.702658	1.06024	0.955356	1.0031	0.247555	0.783833	0.749671	0.984865
O60237	PPP1R12B	NA	NA	0.967693	0.945677	NA	NA	0.931942	0.815796
O60238	BNIP3L	0.806626	0.777773	1.10541	1.13248	0.852967	0.102076	0.845198	0.518403
O60239	SH3BP5	NA	NA	0.701448	NA	NA	NA	0.500556	NA
O60241	BAI2	NA	NA	NA	1.64143	NA	NA	NA	0.719185
O60242	ADGRB3	0.001	NA	1.03366	NA		NA	0.968614	NA
O60244	MED14	0.984083	1.33034	1.02823	0.932608	0.971416	0.0379687	0.736104	0.491623
O60245	PCDH7	NA	NA	0.946277	1.59712	NA	NA	0.956797	0.383862
O60256	PRPSAP2	0.962814	1.03658	0.958911	1.03264	0.826115	0.768652	0.394151	0.687209
O60262	GNG7	1.44078	1000	0.901323	0.824043			0.805805	0.428597
O60264	SMARCA5	0.953425	1.03988	1.00067	0.946667	0.625013	0.56256	0.992388	0.0193895
O60266	Adcy3	0.89352	0.72098	NA	NA	0.834538	0.790352	NA	NA
O60269	GPRIN2	NA	NA	NA	2.05191	NA	NA	NA	0.526051
O60271	SPAG9	0.923498	0.972782	0.975351	1.04064	0.62603	0.753417	0.582052	0.247441
O60281	ZNF292	0.176729	1.54982	0.972805	1.16062	0.428531		0.951988	0.502161
O60282	KIF5C	123.802	1.06075	1.03399	0.937366		0.930504	0.585909	0.713363
O60284	ST18	NA	NA	0.924666	NA	NA	NA	0.943231	NA
O60287	URB1	1.02913	1.35797	0.964693	0.985588	0.897827	0.00697721	0.488056	0.8826
O60290	ZNF862	NA	NA	0.815675	0.430339	NA	NA	0.589548	0.697775
O60291	MGRN1	1.60013	1000	0.946161	1.04287			0.800489	0.847184
O60292	SIPA1L3	0.001	1.21689	NA	0.970775		0.801807	NA	0.981353
O60293	ZFC3H1	NA	NA	0.922859	1.09095	NA	NA	0.663899	0.428317
O60294	LCMT2	0.790719	2.08173	1.22264	0.96643	0.565515	0.17739	0.602333	0.912061
O60299	LZTS3	0.290377	0.001	NA	0.273068			NA	0.754613
O60306	AQR	1.02083	1.11637	0.981164	0.931766	0.88695	0.065162	0.571994	0.215269
O60307	Mast3	0.90295	0.924916	NA	NA	0.978366	0.891004	NA	NA
O60308	CEP104	0.001	0.001	1.04767	0.869133			0.929084	0.841238
O60313	OPA1	1.13369	0.981421	0.991867	1.05168	0.174884	0.828358	0.879411	0.260613
O60315	ZEB2	1.50903	0.001	0.963384	0.961575	0.803494		0.663899	0.504416
O60318	MCM3AP	1.17671	0.898145	0.967404	1.14224	0.528815	0.676515	0.757794	0.475935
O60331	PIP5K1C	NA	NA	1.09877	NA	NA	NA	0.728745	NA
O60333	KIF1B	1.14913	1.1602	1.03095	0.988472	0.80707	0.442469	0.819996	0.926942
O60336	MAPKBP1	NA	NA	NA	0.001	NA	NA	NA
O60337	2006-03-01	1000	NA	1.43682	NA		NA	0.682745	NA
O60341	KDM1A	1.15623	1.04304	0.97473	0.956392	0.367745	0.683052	0.406413	0.215269
O60343	TBC1D4	1.21231	0.774857	0.992153	1.01129	0.914945	0.484822	0.884555	0.870482
O60346	PHLPP1	0.001	1.12083	0.833475	1.07209		0.855818	0.0539	0.74447
O60356	Nupr1	NA	0.441648	NA	NA	NA	0.135869	NA	NA
O60361	NME2P1	NA	NA	NA	0.914867	NA	NA	NA	0.750531
O60383	GDF9	NA	NA	NA	2.11669	NA	NA	NA	0.600172
O60391	GRIN3B	NA	NA	NA	0.88102	NA	NA	NA	0.952974
O60393	NOBOX	NA	NA	0.880074	NA	NA	NA	0.930386	NA
O60422	ONECUT3	NA	NA	NA	28.3205	NA	NA	NA
O60423	ATP8B3	NA	NA	NA	0.974365	NA	NA	NA	0.930909
O60427	FADS1	1.14702	1.15232	1.04209	0.888662	0.610793	0.503962	0.70452	0.0202998
O60437	PPL	0.847936	0.001	0.87728	1.01719	0.793876		0.357613	0.993336
O60443	DFNA5	1.05119	0.934095	0.812047	0.937675	0.952804	0.859555	0.737204	0.74447
O60447	EVI5	1000	0.830935	1.09512	0.779005		0.799793	0.65891	0.473824
O60449	Ly75	1.26421	1.00704	NA	NA	0.367745	0.978185	NA	NA
O60462	NRP2	1.02312	0.799008	NA	0.795623	0.967181	0.206871	NA	0.941483
O60476	MAN1A2	1.08711	1.30431	0.955661	1.19791	0.895326	0.63719	0.914665	0.319431
O60477	BRINP1	NA	NA	NA	0.560125	NA	NA	NA
O60479	Dlx3	1000	0.832392	NA	NA			NA	NA
O60488	ACSL4	1.02777	0.923769	0.937359	1.05775	0.834538	0.161038	0.103014	0.765069
O60493	SNX3	0.906927	1.29376	1.01976	1.02251	0.332325	0.00141134	0.886284	0.79178
O60494	CUBN	NA	0.001	0.946124	0.388523	NA		0.890579	0.521548
O60496	DOK2	NA	NA	NA	0.998178	NA	NA	NA	0.999165
O60499	STX10	NA	NA	1.02511	0.953965	NA	NA	0.927306	0.850758
O60502	MGEA5	0.979164	0.998719	0.960272	0.909798	0.844685	0.983394	0.589548	0.486496
O60503	ADCY9	NA	NA	0.912507	1.95038	NA	NA	0.978038	0.615404
O60504	SORBS3	NA	0.975905	1.12907	0.827857	NA	0.962754	0.571994	0.000619255
O60506	SYNCRIP	0.938602	1.00332	0.994246	0.941929	0.517341	0.962754	0.931942	0.285666
O60507	TPST1	1.01282	1.02558	0.921263	0.761305	0.988812	0.935507	0.828368	0.818568
O60508	CDC40	1.03117	1.09544	0.995661	1.02592	0.84451	0.310403	0.969431	0.833461
O60512	B4GALT3	1.01001	1.10817	0.906124	0.94202	0.994681	0.682608	0.612348	0.853993
O60518	RANBP6	NA	NA	1.02309	0.996972	NA	NA	0.956797	0.991791
O60522	TDRD6	0.958861	NA	0.691493	NA		NA	0.599339	NA
O60524	NEMF	0.922876	1.05893	0.976224	0.850986	0.799294	0.666878	0.818489	0.00926121
O60547	GMDS	1.11269	1.15134	0.969644	0.872975	0.679614	0.066318	0.765139	0.142838
O60548	FOXD2	NA	NA	0.721075	NA	NA	NA	0.760665	NA
O60551	NMT2	1.04278	0.88028	0.961879	0.836767	0.824627	0.206972	0.965097	0.824888
O60563	CCNT1	1.35074	0.984149	0.926893	1.07657	0.565373	0.936236	0.283151	0.212632
O60566	BUB1B	0.610697	0.782695	0.951542	0.910382	0.70428	0.446664	0.168278	0.144852
O60568	PLOD3	1.13208	1.14746	1.01538	0.915366	0.272765	0.175698	0.788439	0.00707273
O60573	EIF4E2	0.850641	1.1561	0.952226	1.00018		0.627885	0.569079	0.999386
O60583	CCNT2	0.001	2.87909	1.02325	0.597736			0.95375	0.386923
O60610	DIAPH1	0.947374	0.941916	0.979945	0.995964	0.754532	0.699133	0.544259	0.953387
O60613	SELENOF	1.01743	0.966791	0.956219	0.888125	0.956999	0.85376	0.612348	0.346863
O60637	TSPAN3	1000	0.818382	1.01938	0.693835		0.043162	0.974172	0.360857
O60641	SNAP91	NA	NA	0.858769	NA	NA	NA	0.710424	NA
O60645	EXOC3	1.01388	1.20567	1.0103	1.05682	0.973615	0.520144	0.934377	0.552513
O60658	PDE8A	NA	NA	NA	0.722833	NA	NA	NA	0.352713
O60662	KLHL41	NA	NA	1000	NA	NA	NA		NA
O60663	Lmx1b	1000	1000	NA	NA			NA	NA
O60664	PLIN3	0.995929	1.11934	1.01061	1.02917	0.982512	0.00756852	0.931282	0.750861
O60667	FCMR	NA	NA	1.55959	NA	NA	NA	0.644551	NA
O60669	Slc16a7	0.790915	0.994305	NA	NA		0.994919	NA	NA
O60671	RAD1	1.07934	0.599597	1.03807	1.27818	0.922527	0.526763	0.840689	0.203828
O60673	REV3L	1000	0.957506	1.04161	NA			0.987308	NA
O60674	JAK2	1.02373	1.28547	0.840838	NA	0.989673	0.865861	0.748032	NA
O60678	PRMT3	0.960548	1.06629	1.00859	0.975763	0.78365	0.257588	0.953603	0.680904
O60683	PEX10	1000	1.49442	0.99145	0.32825		0.302778	0.987308	0.351467
O60684	KPNA6	1.0438	1.02523	0.970802	0.968109	0.811357	0.875869	0.884555	0.799929
O60701	UGDH	1.0501	1.23962	0.974601	1.00416	0.287452	1.80828e-13	0.487891	0.966002
O60704	TPST2	NA	NA	NA	1.10963	NA	NA	NA	0.954746
O60716	CTNND1	0.954923	1.04503	1.02457	1.027	0.715912	0.4405	0.816859	0.776245
O60725	ICMT	1000	1.12492	1.01568	1.10395		0.952247	0.986588	0.537892
O60732	MAGEC1	NA	NA	NA	1.81165	NA	NA	NA	0.521763
O60733	PLA2G6	0.793533	0.001	1.02063	0.67654	0.531183		0.981496	0.480987
O60739	EIF1B	0.778813	1.26687	0.669943	1.24065	0.788958	0.176809	0.45405	0.874922
O60749	SNX2	1.04019	1.06994	1.00597	0.943336	0.827117	0.279336	0.963377	0.482506
O60756	BCE1	NA	NA	0.68226	NA	NA	NA	0.723485	NA
O60759	CYTIP	NA	NA	1.1898	NA	NA	NA	0.8119	NA
O60760	Hpgds	NA	0.90516	NA	NA	NA		NA	NA
O60762	DPM1	1.02114	1.04553	0.967985	0.969301	0.907774	0.726378	0.863414	0.878787
O60763	USO1	0.976273	1.02651	0.99256	1.05739	0.811357	0.609285	0.905545	0.283105
O60774	FMO6P	NA	NA	1000	NA	NA	NA		NA
O60783	MRPS14	NA	1.80622	0.988835	1.05401	NA	0.419648	0.965097	0.544971
O60784	TOM1	0.897265	1.14008	0.981507	1.00001	0.447679	0.229528	0.907312	0.999719
O60806	TBX19	NA	NA	NA	0.613397	NA	NA	NA	0.708024
O60825	PFKFB2	NA	NA	0.995157	0.792157	NA	NA	0.987308	0.369777
O60826	CCDC22	1.06493	1.12527	1.00376	0.875171	0.84451	0.174132	0.973525	0.383862
O60828	PQBP1	0.962296	1.06079	0.946029	1.00907	0.954696	0.656172	0.413151	0.904688
O60830	TIMM17B	0.736533	1.15158	0.935049	1.04504	0.344616	0.417511	0.768382	0.878358
O60831	PRAF2	1.11216	0.917001	0.919461	0.936528	0.364832	0.528801	0.528403	0.617378
O60832	DKC1	1.00083	0.9586	0.991331	1.05113	0.996677	0.371755	0.926315	0.325826
O60840	CACNA1F	NA	NA	0.845565	0.893611	NA	NA	0.909787	0.927585
O60841	EIF5B	0.924359	1.09524	1.01395	0.957649	0.496607	0.0534707	0.68444	0.284278
O60858	TRIM13	NA	NA	0.785452	0.846188	NA	NA	0.441107	0.563781
O60861	GAS7	1.40325	1.37166	1.0791	1.07366	0.856357	0.548533	0.225613	0.380063
O60869	EDF1	1.11031	1.06454	0.953953	0.963921	0.36367	0.332148	0.703921	0.74026
O60870	KIN	0.881605	1.08678	0.978583	0.986519	0.799447	0.757456	0.937068	0.930529
O60879	DIAPH2	NA	NA	1.03011	0.96907	NA	NA	0.686962	0.600766
O60880	Sh2d1a	0.828752	1.86401	NA	NA		0.626167	NA	NA
O60882	Mmp20	1000	NA	NA	NA		NA	NA	NA
O60884	DNAJA2	0.948113	0.997194	0.931592	0.991804	0.69829	0.979498	0.0246806	0.929899
O60885	BRD4	1.21982	0.983057	1.0124	0.976438	0.467792	0.916782	0.912116	0.748168
O60888	CUTA	0.8902	1.13597	1.00812	0.962603	0.672037	0.869837	0.987308	0.770869
O60890	OPHN1	1000	NA	0.901388	1.28682		NA	0.0783685	0.779741
O60894	Ramp1	0.001	0.300905	NA	NA		0.32878	NA	NA
O60906	Smpd2	1.05557	1.14322	NA	NA	0.834538	0.667736	NA	NA
O60907	TBL1X	NA	NA	0.989793	0.951588	NA	NA	0.983128	0.864337
O60909	B4galt2	0.559697	1.02641	NA	NA	0.818292	0.812587	NA	NA
O60911	CTSV	NA	NA	1.20978	1.29359	NA	NA	0.884555	0.766223
O60921	HUS1	1000	1.09599	0.918111	0.915973		0.848893	0.509381	0.767079
O60925	PFDN1	0.954621	0.964971	0.994117	1.00721	0.875752	0.862511	0.95717	0.969608
O60927	PPP1R11	1.36897	1.14938	0.893005	1.03439	0.209998	0.213564	0.70295	0.639449
O60930	RNASEH1	1.87949	NA	0.996406	1.30882		NA	0.996557	0.277837
O60931	Ctns	NA	1000	NA	NA	NA		NA	NA
O60934	NBN	1.08272	1.02505	0.945946	1.02097	0.619917	0.872905	0.0299204	0.776945
O60936	NOL3	NA	NA	1.08619	0.855659	NA	NA	0.871219	0.530008
O60938	KERA	NA	NA	NA	0.307534	NA	NA	NA	0.81662
O60941	DTNB	1.27144	1.05307	0.959339	0.68145	0.815588	0.869405	0.952825	0.770374
O60942	RNGTT	1.10645	0.782593	0.965253	1.00757	0.749404	0.250712	0.565697	0.945068
O75027	ABCB7	1.05931	0.913322	1.02379	1.0577	0.632032	0.261342	0.818767	0.516866
O75030	MITF	NA	NA	0.901215	1.1473	NA	NA	0.728745	0.719713
O75037	KIF21B	0.001	1000	1.18189	1.27247			0.166091
O75044	SRGAP2	0.889089	0.961769	1.00795	1.02027	0.409848	0.633143	0.951277	0.815796
O75051	PLXNA2	NA	1.39153	0.925891	1.01103	NA		0.81485	0.990142
O75052	NOS1AP	0.918885	1000	0.913899	0.061836	0.954663		0.765139
O75061	DNAJC6	NA	NA	0.999881	2.10189	NA	NA	0.999299	0.31982
O75063	FAM20B	2.93924	0.90339	1.08117	1.0809		0.630224	0.560203	0.715233
O75064	DENND4B	1000	0.001	0.839489	1000			0.629679
O75071	EFCAB14	NA	NA	1.16621	NA	NA	NA	0.870879	NA
O75077	ADAM23	NA	NA	NA	1.12182	NA	NA	NA	0.741199
O75078	Adam11	0.348967	1000	NA	NA			NA	NA
O75081	Cbfa2t3	0.001	0.994411	NA	NA		0.995751	NA	NA
O75083	WDR1	0.984311	0.968875	1.03529	1.02666	0.906163	0.632964	0.0879191	0.64558
O75093	SLIT1	NA	NA	1.0359	0.555832	NA	NA	0.911385	0.789605
O75096	LRP4	NA	NA	0.902783	0.843998	NA	NA	0.976151	0.59571
O75110	ATP9A	NA	NA	1.02111	NA	NA	NA	0.964422	NA
O75113	N4BP1	1.06174	0.945673	0.945133	1.01782	0.888097	0.60126	0.235272	0.900209
O75116	ROCK2	0.986671	1.05457	1.03514	1.03292	0.953539	0.496244	0.320873	0.674607
O75122	CLASP2	0.829951	1.06635	0.995065	0.993533	0.0913649	0.437045	0.953413	0.941483
O75123	ZNF623	NA	NA	0.001	NA	NA	NA		NA
O75127	PTCD1	1.15126	1.21652	1.03826	0.998097	0.82886	0.602299	0.882291	0.993526
O75128	COBL	NA	NA	1.04724	NA	NA	NA	0.879411	NA
O75129	ASTN2	NA	NA	0.839584	0.239246	NA	NA	0.403913
O75131	CPNE3	0.9705	0.888686	0.992775	0.916525	0.67763	0.00691752	0.92033	0.182828
O75132	ZBED4	NA	1.0129	0.948975	1.31782	NA		0.95717	0.666679
O75140	DEPDC5	0.918033	1.32692	0.913936	1.12513	0.882137	0.148099	0.89074	0.75375
O75143	ATG13	0.646221	NA	0.958045	0.974307	0.677753	NA	0.908067	0.904688
O75145	Ppfia3	NA	0.001	NA	NA	NA		NA	NA
O75146	HIP1R	0.001	0.702749	1.00478	0.951933			0.985881	0.943206
O75147	OBSL1	0.922376	1.15062	0.978666	1.33779	0.905901	0.20691	0.920829	0.274073
O75150	RNF40	1.05826	1.2361	0.983461	0.944789	0.881715	0.0739302	0.762113	0.600766
O75151	PHF2	1.1202	1.87058	0.985531	1.11293	0.82176		0.972993	0.660863
O75152	ZC3H11A	1.01636	1.0772	1.03311	0.991263	0.958475	0.625503	0.635866	0.923081
O75153	CLUH	0.970153	1.06679	0.993521	1.01824	0.865333	0.532803	0.929084	0.738183
O75154	RAB11FIP3	NA	NA	0.947874	1.35398	NA	NA	0.89889	0.333323
O75155	CAND2	1.03517	1.06329	1.03542	1.04067	0.849344	0.495003	0.959411	0.808256
O75157	TSC22D2	NA	NA	1.00939	1.05243	NA	NA	0.966267	0.808602
O75159	Socs5	1.11311	1000	NA	NA	0.904695		NA	NA
O75164	KDM4A	1.53763	0.374742	0.975311	0.784883	0.625013	0.17319	0.890579	0.153138
O75165	DNAJC13	NA	NA	0.969271	0.993022	NA	NA	0.416486	0.921209
O75167	PHACTR2	NA	NA	NA	0.921239	NA	NA	NA	0.878787
O75170	PPP6R2	1.00675	1.66305	0.966715	1.0312			0.917578	0.94072
O75173	ADAMTS4	0.970466	0.906748	1.01593	0.875582	0.954696	0.637221	0.983747	0.00435698
O75175	CNOT3	0.919727	1.16913	0.967828	0.997776	0.785438	0.230572	0.522333	0.990289
O75177	SS18L1	NA	NA	0.913666	1.32863	NA	NA	0.821201	0.335418
O75179	ANKRD17	1.02155	1.14706	0.976579	0.959281	0.921025	0.0290252	0.68444	0.649322
O75182	SIN3B	1.15234	0.946865	0.91802	0.874791	0.873461	0.914315	0.488056	0.480987
O75190	DNAJB6	1.24813	0.730504	1.01756	1.49046	0.236747	0.0664041	0.956462	0.095551
O75191	XYLB	NA	1.09767	1.0531	1.32492	NA		0.674832	0.493908
O75197	Lrp5	0.767084	0.888344	NA	NA		0.63496	NA	NA
O75204	Tmem127	2.61412	0.001	NA	NA			NA	NA
O75208	COQ9	1.15175	0.907103	0.95499	0.99594	0.505155	0.50239	0.411709	0.984865
O75223	GGCT	0.87532	0.947604	0.996908	1.03503	0.548561	0.506821	0.987308	0.688827
O75251	NDUFS7	0.902995	0.885867	0.952335	1.23403	0.709628	0.340956	0.574886	0.296247
O75293	Gadd45b	1000	1000	NA	NA			NA	NA
O75306	NDUFS2	1.09311	1.08772	1.03436	1.07144	0.452122	0.371755	0.43733	0.23392
O75310	UGT2B11	NA	NA	0.001	NA	NA	NA		NA
O75312	ZPR1	1.15999	1.01323	0.946503	1.03899	0.530756	0.932689	0.408729	0.501125
O75319	DUSP11	NA	NA	1.01952	0.486785	NA	NA	0.977669	0.765107
O75323	NIPSNAP2	0.938665	1.28103	0.998771	0.784379	0.884719	0.125795	0.992882	0.000965728
O75326	SEMA7A	NA	NA	NA	0.001	NA	NA	NA
O75330	HMMR	0.977543	0.994453	0.898941	0.993706	0.929083	0.978185	0.000360727	0.967093
O75334	PPFIA2	0.99685	1.38772	0.499145	NA	0.996656	0.391478	0.31655	NA
O75335	PPFIA4	NA	NA	NA	1.24563	NA	NA	NA	0.945068
O75340	PDCD6	0.993149	0.984561	1.00849	1.00445	0.976067	0.918638	0.940688	0.960823
O75342	ALOX12B	NA	NA	1.01763	1.10793	NA	NA	0.968768
O75343	GUCY1B2	NA	NA	1.00179	0.620866	NA	NA	0.995885	0.710245
O75347	TBCA	1.16916	1.0484	1.00006	1.00101	0.320976	0.604333	0.999272	0.992309
O75348	ATP6V1G1	0.97355	0.785343	0.957773	1.08125	0.960792	0.498794	0.822602	0.774939
O75351	VPS4B	0.929038	0.945918	0.97969	1.04317	0.493462	0.433813	0.783126	0.746082
O75352	MPDU1	0.639226	1.19788	0.926951	0.847545	0.258284	0.111034	0.513517	0.215255
O75354	ENTPD6	NA	NA	1.1245	1.96535	NA	NA	0.491921
O75356	ENTPD5	1.09778	0.665507	NA	0.802752	0.94427	0.614923	NA	0.77607
O75362	ZNF217	NA	NA	4.68905	0.964509	NA	NA		0.971676
O75363	BCAS1	1.18762	0.949445	0.947194	1.0404	0.674554	0.875664	0.798038	0.577832
O75366	AVIL	NA	NA	1000	NA	NA	NA		NA
O75367	MACROH2A1	1.06535	0.997485	1.01145	0.896715	0.669896	0.993352	0.977134	0.318185
O75368	SH3BGRL	1.11533	1.0164	0.971461	1.04436	0.755824	0.935413	0.779319	0.575882
O75369	FLNB	1.13567	1.25761	0.994928	1.03329	0.0075134	7.91955e-24	0.8908	0.329025
O75376	NCOR1	1.03404	1.09666	0.985091	1.20879	0.947753	0.549167	0.870526	0.0352601
O75379	VAMP4	1.57019	1.12763	0.877403	2.05851		0.425182	0.641752	0.440076
O75380	NDUFS6	0.961568	0.963123	0.981871	1.08454	0.853503	0.906612	0.907312	0.475361
O75381	PEX14	1.19404	1.07617	1.01605	1.09586	0.332325	0.779919	0.909787	0.156615
O75382	TRIM3	0.818169	1.12551	1.02772	0.998574	0.572428	0.879932	0.953603	0.993187
O75385	ULK1	NA	1.4771	NA	1.58632	NA		NA	0.79387
O75386	TULP3	0.001	0.890194	0.959466	0.243128		0.817235	0.978038	0.361813
O75387	SLC43A1	NA	NA	NA	1000	NA	NA	NA
O75390	CS	1.04909	0.978768	0.975788	1.03116	0.296674	0.817344	0.544259	0.665724
O75391	SPAG7	0.868963	1.02553	0.995536	1.07036	0.378871	0.826722	0.968816	0.502161
O75394	MRPL33	1.16228	1.18231	1.11756	1.06241	0.752888	0.553394	0.603413	0.979721
O75396	SEC22B	0.998352	1.00117	1.00601	0.893813	0.994639	0.992566	0.975041	0.139477
O75398	DEAF1	NA	NA	1.87874	1000	NA	NA	0.788439
O75400	PRPF40A	1.01708	0.894159	0.987879	1.08714	0.883239	0.0803003	0.788439	0.144852
O75410	TACC1	NA	NA	0.992102	1.16338	NA	NA	0.986357	0.435104
O75414	Nme6	NA	1.41458	NA	NA	NA		NA	NA
O75417	POLQ	4.61662	1.28989	1.02859	1000			0.937558
O75419	CDC45	NA	0.846366	1.0082	0.884498	NA		0.973107	0.525811
O75420	GIGYF1	NA	NA	0.892937	0.951198	NA	NA	0.710424	0.815264
O75427	LRCH4	0.0375961	1000	0.760465	1.24484			0.819996	0.38649
O75431	MTX2	0.932615	0.832883	0.985057	0.930429	0.712706	0.0870692	0.884555	0.498844
O75436	VPS26A	1.0216	0.98309	1.0383	0.947625	0.91523	0.917769	0.519785	0.596326
O75438	NDUFB1	NA	NA	1.05383	1.18566	NA	NA	0.782617	0.687102
O75439	PMPCB	1.05187	0.977359	1.01104	1.03318	0.583378	0.784036	0.92033	0.491097
O75443	TECTA	NA	NA	NA	0.376394	NA	NA	NA	0.309863
O75444	MAF	NA	NA	NA	2.59036	NA	NA	NA	0.615404
O75445	USH2A	NA	NA	0.679677	1.38298	NA	NA	0.851346	0.951991
O75446	SAP30	1.28107	1.15884	0.929204	0.995082	0.834538	0.280976	0.235272	0.977853
O75448	MED24	0.965859	1.0746	0.979075	1.12852	0.941516	0.756024	0.859917	0.222498
O75449	KATNA1	1000	1.06839	1.07258	0.908225		0.891004	0.544259	0.325826
O75460	Ern1	1000	1000	NA	NA			NA	NA
O75461	E2F6	NA	NA	0.90583	0.607496	NA	NA	0.664999	0.755145
O75462	CRLF1	NA	NA	1.01154	0.724823	NA	NA	0.973107	0.886961
O75467	ZNF324	NA	NA	0.963064	NA	NA	NA	0.92033	NA
O75473	LGR5	NA	NA	NA	0.796295	NA	NA	NA	0.220318
O75474	FRAT2	NA	NA	1.0488	0.99473	NA	NA	0.968756	0.993526
O75475	PSIP1	1.01978	1.0246	1.05082	1.02182	0.845645	0.81993	0.0616503	0.708425
O75477	ERLIN1	0.984858	0.999161	0.954163	0.977719	0.938739	0.993966	0.665658	0.837607
O75478	TADA2A	0.91979	1.29958	0.997929	0.934413	0.909549	0.58721	0.996557	0.786943
O75486	SUPT3H	NA	NA	0.852495	1.01729	NA	NA	0.57788	0.926942
O75487	GPC4	NA	NA	0.990435	0.867355	NA	NA	0.987308	0.884455
O75489	NDUFS3	0.96589	1.01408	0.983135	1.00966	0.888097	0.932347	0.82177	0.858813
O75494	SRSF10	0.82066	1.08273	0.996221	1.05721	0.266947	0.646531	0.983128	0.570455
O75496	GMNN	NA	NA	0.962087	0.928191	NA	NA	0.820921	0.712745
O75503	CLN5	NA	NA	1.00787	0.932876	NA	NA	0.979485	0.537892
O75506	HSBP1	0.714803	1.34985	0.760296	1.57827	0.156915	0.350694	0.147948	0.257147
O75508	CLDN11	1.38689	0.855626	0.949173	2.3539	0.442551	0.901424	0.956007	0.21547
O75521	ECI2	1.02872	1.02433	1.0271	1.03658	0.905053	0.820885	0.506284	0.647021
O75525	KHDRBS3	NA	NA	0.950525	0.973861	NA	NA	0.194167	0.746145
O75528	TADA3	0.001	NA	1.04293	0.842685		NA	0.759575	0.478486
O75529	TAF5L	1.23999	0.969348	0.941058	1.00346	0.464553		0.444849	0.990231
O75530	EED	0.957026	0.949162	1.06555	0.938755	0.89201	0.731126	0.416486	0.310832
O75531	BANF1	0.885373	0.914412	1.01593	1.04205	0.24349	0.460973	0.956462	0.799929
O75533	SF3B1	1.01635	1.06125	1.00486	0.989236	0.834305	0.0454921	0.89838	0.728945
O75534	CSDE1	1.01683	1.09657	0.963455	1.07484	0.847211	0.0950828	0.0353848	0.33996
O75554	WBP4	0.698588	0.769063	0.9412	0.878708	0.887842	0.691899	0.791364	0.51987
O75563	SKAP2	NA	1000	NA	0.620028	NA		NA	0.877103
O75564	JRK	NA	NA	0.791023	NA	NA	NA	0.648636	NA
O75569	PRKRA	0.855054	1.05886	1.02924	1.06713	0.364832	0.592513	0.841289	0.286691
O75570	MTRF1	NA	NA	0.537834	1000	NA	NA	0.547864
O75575	CRCP	0.851548	1.11007	0.897401	0.999412	0.262305	0.554781	0.304417	0.998769
O75578	ITGA10	NA	NA	0.942925	NA	NA	NA	0.931942	NA
O75581	LRP6	1.41279	1.11404	1.21074	1.08924	0.663332	0.768823	0.596258
O75582	RPS6KA5	NA	NA	0.954137	0.991846	NA	NA	0.776822	0.971127
O75586	MED6	1.02951	1.32098	0.994625	1.09782	0.961268	0.485702	0.983128	0.18181
O75592	MYCBP2	0.737723	0.753358	0.977764	1.01997	0.730844	0.264432	0.522333	0.755929
O75593	FOXH1	NA	NA	NA	0.617452	NA	NA	NA	0.774939
O75600	GCAT	0.988568	0.93712	0.999066	1.02336	0.899168	0.23176	0.993142	0.782862
O75602	SPAG6	NA	NA	1.02008	NA	NA	NA	0.981891	NA
O75607	NPM3	0.993679	1.05895	0.954753	0.939903	0.988367	0.496799	0.755805	0.537892
O75608	LYPLA1	1.11423	1.06395	0.970764	0.935233	0.51079	0.356079	0.866947	0.336688
O75616	ERAL1	1.32892	1.0131	1.07491	1.04238	0.240092	0.961965	0.3045	0.705232
O75628	Rem1	0.001	0.610734	NA	NA		0.653345	NA	NA
O75629	CREG1	NA	NA	0.90177	0.988364	NA	NA	0.629536	0.970007
O75643	SNRNP200	1.02191	1.08195	0.993929	0.998158	0.618482	8.29349e-05	0.850838	0.971127
O75648	TRMU	1000	1000	1.02394	0.926371			0.954743	0.729097
O75663	TIPRL	0.832695	1.11741	1.02105	1.0074	0.0650736	0.312354	0.877064	0.951358
O75665	OFD1	1.0191	1.53367	0.819113	0.770187	0.984905	0.336162	0.825971	0.64558
O75674	TOM1L1	NA	1000	1.73774	0.991439	NA		0.493974	0.994764
O75676	RPS6KA4	1.05493	1.0112	0.72724	0.788391	0.97963	0.965689	0.152885	0.852795
O75683	SURF6	0.890775	0.868473	0.988923	0.888678	0.457031	0.288181	0.971333	0.462922
O75688	PPM1B	0.979178	1.01322	1.06406	1.02233	0.956449	0.939154	0.355161	0.878787
O75689	ADAP1	NA	NA	1.03408	1.4278	NA	NA	0.956462	0.537892
O75691	UTP20	0.854269	0.914657	0.96343	0.883063	9.47073e-05	0.206871	0.271215	1.65011e-05
O75694	NUP155	1.02817	1.0104	1.04993	1.07144	0.676555	0.867406	0.00939665	0.16754
O75695	RP2	0.001	0.398998	0.987255	1.05293		0.337268	0.968268	0.568809
O75711	SCRG1	NA	NA	0.871276	0.844608	NA	NA	0.188914	0.399343
O75716	Stk16	0.579813	0.855024	NA	NA	0.572428	0.837358	NA	NA
O75717	WDHD1	1.19435	0.952523	1.0444	0.963329	0.754768	0.826722	0.120692	0.412705
O75718	CRTAP	0.948672	1.09173	1.01269	1.08949	0.750873	0.119744	0.923942	0.493908
O75746	SLC25A12	1.06894	0.991031	1.00647	1.03864	0.259532	0.903404	0.965097	0.554602
O75747	Pik3c2g	NA	1.21818	NA	NA	NA		NA	NA
O75751	Slc22a3	NA	0.756145	NA	NA	NA		NA	NA
O75762	Trpa1	1.2034	0.807387	NA	NA	0.618986	0.189887	NA	NA
O75764	Tcea3	NA	1.44137	NA	NA	NA		NA	NA
O75781	PALM	1.13574	1.06157	1.06367	1.26103	0.668268	0.62529	0.705935	0.838431
O75787	ATP6AP2	1.11369	0.786388	0.962337	0.92874	0.805315	0.251677	0.728745	0.383991
O75792	RNASEH2A	1.0659	1.23216	1.00601	0.936113	0.773503	0.0337098	0.95717	0.423094
O75794	CDC123	1.17086	1.09315	1.08227	1.1065	0.154563	0.260129	0.571355	0.596188
O75807	PPP1R15A	NA	NA	0.595229	NA	NA	NA	0.883127	NA
O75815	BCAR3	NA	NA	NA	2.94819	NA	NA	NA	0.718965
O75817	POP7	0.001	NA	1.05175	0.419996		NA	0.876021	0.0594099
O75818	RPP40	1.3059	0.94755	0.898066	0.971697	0.457031	0.806186	0.291452	0.798925
O75820	ZNF189	NA	NA	0.867582	NA	NA	NA	0.918999	NA
O75821	EIF3G	0.973928	1.22488	0.992224	0.977895	0.862189	0.000305863	0.956797	0.740874
O75822	EIF3J	NA	NA	0.977089	1.21579	NA	NA	0.575728	0.139477
O75828	CBR3	0.420252	0.001	1.0542	1.02566			0.563976	0.811592
O75829	Cnmd	0.785312	2.25261	NA	NA	0.907774	0.1723	NA	NA
O75832	PSMD10	0.918572	1.21519	1.0322	0.997536	0.888097	0.112611	0.602066	0.988446
O75843	AP1G2	0.981223	1.16076	NA	0.611789	0.971604	0.781794	NA	0.828345
O75844	ZMPSTE24	0.980444	1.09087	0.9534	0.94874	0.88168	0.285916	0.353315	0.59564
O75845	SC5D	0.001	1000	0.874336	NA			0.721873	NA
O75865	TRAPPC6A	0.453997	0.80751	NA	2.91274			NA	0.480987
O75874	IDH1	0.942403	0.855023	0.981531	0.943716	0.426238	0.0057732	0.748188	0.123559
O75879	GATB	0.919412	1.21516	0.936448	0.991975	0.94427		0.418808	0.937963
O75880	SCO1	1000	0.352331	1.07169	1.17			0.359628	0.395085
O75881	CYP7B1	NA	1000	0.926662	0.999844	NA		0.513517	0.99955
O75882	ATRN	0.810852	1.24936	1.02951	0.836344	0.359651	0.487303	0.863754	0.415771
O75884	RBBP9	1.21348	1.14901	1.0199	0.950467	0.845645	0.427377	0.918999	0.475935
O75886	STAM2	0.296649	0.99153	0.990516	1.12961	0.398211	0.972132	0.95717	0.493257
O75891	ALDH1L1	NA	NA	1.12699	NA	NA	NA	0.846459	NA
O75896	Tusc2	1.06333	0.994689	NA	NA	0.986186	0.961965	NA	NA
O75907	DGAT1	1000	0.603004	0.772506	1.09083		0.377064	0.733339	0.962199
O75908	SOAT2	NA	NA	0.669472	1.03453	NA	NA	0.624467	0.918825
O75909	CCNK	0.671144	0.85587	1.02319	1.14302	0.637625	0.860119	0.879875	0.251761
O75911	Dhrs3	0.880923	0.001	NA	NA			NA	NA
O75912	DGKI	NA	NA	1.03047	NA	NA	NA	0.983747	NA
O75914	Pak3	0.864422	0.001	NA	NA	0.568343		NA	NA
O75915	ARL6IP5	0.889501	1.03046	0.967226	0.988534	0.656975	0.738297	0.808843	0.930212
O75923	DYSF	NA	NA	0.973429	0.864259	NA	NA	0.966817	0.94086
O75925	PIAS1	1.62047	1.28803	0.978059	1.34048	0.789641	0.703016	0.961531	0.278565
O75928	PIAS2	1.10251	2.01495	1.13037	0.935578	0.811903	0.585292	0.569215	0.52893
O75934	BCAS2	1.08773	0.947636	1.0468	1.06157	0.522816	0.4405	0.344485	0.285544
O75935	DCTN3	0.781702	1.07087	1.09959	1.11533	0.125447	0.458428	0.395846	0.641723
O75936	BBOX1	NA	NA	0.87278	NA	NA	NA	0.767913	NA
O75937	DNAJC8	0.992018	0.993342	1.00568	1.04464	0.972709	0.962426	0.947329	0.60597
O75940	SMNDC1	1.07998	0.885156	1.009	0.976489	0.792601	0.371755	0.950461	0.901783
O75943	RAD17	NA	NA	0.972836	1.14513	NA	NA	0.956462	0.823187
O75947	ATP5PD	1.04833	1.02785	0.957182	1.02533	0.597722	0.548932	0.0763532	0.706017
O75949	Fam155b	1000	NA	NA	NA		NA	NA	NA
O75952	Cabyr	1000	NA	NA	NA		NA	NA	NA
O75953	DNAJB5	NA	NA	1.06303	0.990795	NA	NA	0.684277	0.944382
O75955	FLOT1	1.01923	0.820975	1.03496	1.03814	0.950445	0.0198356	0.551916	0.428597
O75962	TRIO	0.872274	1.21259	0.980264	0.925282	0.575185	0.000738107	0.799688	0.0134477
O75964	ATP5MG	NA	NA	0.985715	1.27008	NA	NA	0.942895	0.445972
O75969	Akap3	0.679366	0.664884	NA	NA		0.637557	NA	NA
O75970	MPDZ	0.981437	0.895961	0.951412	0.960231	0.992889	0.7481	0.371939	0.728491
O75971	SNAPC5	NA	NA	NA	1000	NA	NA	NA
O75973	C1QL1	NA	NA	1.23001	NA	NA	NA	0.912116	NA
O75976	CPD	1.32429	1.24045	0.989233	0.929563	0.0182284	0.0186744	0.937558	0.00624677
O76003	GLRX3	1.03147	1.16267	1.00932	1.02419	0.794204	3.61458e-06	0.935373	0.682025
O76009	KRT33A	NA	NA	NA	0.706205	NA	NA	NA	0.706017
O76013	Krt36	1.23895	NA	NA	NA	0.900494	NA	NA	NA
O76021	RSL1D1	1.01635	0.927949	1.02433	0.845182	0.915337	0.441888	0.901513	0.000483566
O76024	WFS1	NA	NA	1.05605	1.06493	NA	NA	0.922244	0.845824
O76031	CLPX	0.889685	1.07249	1.01455	1.03638	0.438965	0.631834	0.840887	0.452973
O76038	SCGN	NA	NA	NA	0.454526	NA	NA	NA
O76041	NEBL	NA	NA	1.14682	NA	NA	NA	0.728745	NA
O76054	SEC14L2	0.650537	1.32515	0.94206	0.909501	0.216188	0.0751184	0.756313	0.0368787
O76061	STC2	NA	NA	NA	0.001	NA	NA	NA
O76062	TM7SF2	1.01689	0.9491	0.963324	1.03068	0.994681	0.916801	0.92033	0.950298
O76071	CIAO1	1.27878	1.09452	0.954119	0.957981	0.370057	0.627135	0.346736	0.512872
O76074	PDE5A	NA	NA	NA	0.963705	NA	NA	NA	0.886557
O76075	DFFB	NA	NA	1.07969	1.07819	NA	NA	0.836431	0.847232
O76080	ZFAND5	0.677048	0.53231	0.946794	1.12614		0.225963	0.802682	0.250694
O76082	SLC22A5	1.26381	NA	NA	2.48623	0.834538	NA	NA	0.708425
O76090	BEST1	NA	NA	NA	1.93587	NA	NA	NA	0.760776
O76094	SRP72	NA	NA	0.993802	0.987574	NA	NA	0.944257	0.838506
O76095	JTB	NA	0.001	0.992053	1.56801	NA		0.978038	0.666679
O94760	DDAH1	0.996138	1.01468	1.00695	1.21817	0.988287	0.901424	0.963377	0.144852
O94761	RECQL4	NA	NA	0.969409	0.830405	NA	NA	0.968614	0.80898
O94762	RECQL5	3.16665	1000	1.14426	1.20184			0.254929	0.41185
O94763	URI1	0.919679	0.92907	0.996473	1.09568	0.759196	0.753794	0.981601	0.231382
O94766	B3GAT3	0.903597	0.001	1.02587	0.994665	0.933578		0.952496	0.957031
O94776	MTA2	1.05501	1.05772	0.981035	0.938272	0.673266	0.273383	0.728745	0.363746
O94778	Aqp8	0.54382	1.25664	NA	NA	0.862189	0.69933	NA	NA
O94779	CNTN5	NA	NA	NA	0.738857	NA	NA	NA	0.578939
O94782	USP1	NA	0.87997	1.02535	0.904111	NA	0.867891	0.977533	0.779741
O94788	ALDH1A2	NA	NA	0.913167	1.01308	NA	NA	0.926454	0.874922
O94804	STK10	0.953049	1.37825	1.02103	0.94984	0.909306	0.00550132	0.788439	0.343522
O94806	PRKD3	0.760616	1.01528	0.962769	0.981678	0.0206762	0.950821	0.951739	0.946324
O94808	GFPT2	0.959616	1.06298	0.791179	NA	0.690463	0.368104	0.535994	NA
O94811	TPPP	NA	NA	1.00585	1.14491	NA	NA	0.992388	0.812486
O94812	BAIAP3	NA	NA	0.583913	NA	NA	NA		NA
O94813	Slit2	1.19767	1.13216	NA	NA	0.174632	0.138781	NA	NA
O94817	ATG12	1.59295	1.09498	1.69514	NA	0.668268	0.843865	0.631733	NA
O94818	NOL4	NA	NA	0.919667	0.15227	NA	NA	0.968614
O94819	Kbtbd11	1000	0.001	NA	NA			NA	NA
O94822	LTN1	1.03258	1.01079	0.918172	1.06523	0.89201	0.933745	0.0947743	0.556046
O94826	TOMM70	1.15078	0.953651	1.01102	0.991206	0.0982816	0.378733	0.788123	0.902073
O94829	IPO13	1.01668	1.06357	1.05916	1.19203	0.985093	0.809759	0.776822	0.493242
O94830	DDHD2	1.08643	1.09756	0.842822	1.51389	0.960889	0.985726	0.0964442	0.144079
O94832	MYO1D	NA	NA	1.31427	0.955765	NA	NA	0.674832	0.957577
O94842	TOX4	1.05729	1.05123	0.959722	1.09964	0.949077	0.868581	0.745182	0.104284
O94844	RHOBTB1	NA	NA	NA	1.13015	NA	NA	NA
O94850	DDN	NA	NA	NA	2.43508	NA	NA	NA
O94854	KIAA0754	NA	NA	NA	1000	NA	NA	NA
O94855	SEC24D	NA	NA	0.996295	1.02105	NA	NA	0.982236	0.839096
O94856	NFASC	NA	NA	1.06169	0.956993	NA	NA	0.907312	0.779741
O94864	SUPT7L	0.894761	0.95942	0.991664	1.0078	0.923823	0.923866	0.969756	0.957031
O94868	FCHSD2	1.18669	1.35637	1.04121	1.01297	0.130964	6.69711e-09	0.846212	0.940072
O94874	UFL1	1.011	0.917622	1.00665	0.893703	0.941516	0.195108	0.946751	0.105171
O94875	SORBS2	NA	NA	NA	0.879869	NA	NA	NA	0.774939
O94876	TMCC1	NA	NA	0.910441	0.706503	NA	NA	0.787809	0.815796
O94880	PHF14	0.671453	1.14364	1.01846	0.94246	0.478261	0.680915	0.859605	0.473628
O94885	SASH1	0.001	0.001	1.06127	0.912601			0.619814	0.269565
O94886	TMEM63A	1.05372	0.766568	1.07344	1.02506	0.884719	0.0102909	0.901513	0.888387
O94887	FARP2	0.001	1.60392	NA	1.19714		0.392567	NA	0.954098
O94888	UBXN7	1.13057	0.804449	0.956736	1.02229	0.398586	0.0157147	0.240969	0.74775
O94889	KLHL18	1000	NA	0.946555	NA		NA	0.942248	NA
O94900	TOX	NA	NA	1.04162	0.92562	NA	NA	0.913409	0.932608
O94901	SUN1	1.01396	0.90639	1.15491	0.946056	0.976195	0.534558	0.0307115	0.406183
O94903	PROSC	1.00816	1.04092	0.982274	1.14868	0.978366	0.768823	0.873162	0.0197059
O94905	ERLIN2	1.13719	0.913368	0.995495	0.972266	0.204663	0.0890241	0.973107	0.673986
O94906	PRPF6	0.997743	1.12579	0.981106	1.02433	0.985087	0.010894	0.467572	0.656872
O94910	Adgrl1 {ECO:0000312|MGI:MGI:1929461}	1.14761	1.48405	NA	NA	0.883761		NA	NA
O94913	PCF11	NA	NA	0.985438	0.957442	NA	NA	0.892921	0.734046
O94915	FRYL	NA	NA	0.981196	0.934965	NA	NA	0.8908	0.421855
O94916	NFAT5	1.08969	1.06902	0.99014	0.993915	0.897342	0.839882	0.973107	0.996834
O94919	ENDOD1	NA	NA	0.950056	0.968203	NA	NA	0.762251	0.708024
O94921	CDK14	NA	NA	0.001	0.792311	NA	NA		0.601668
O94923	GLCE	1.05638	0.996186	0.794273	0.827203		0.993352	0.563976	0.708024
O94925	GLS	1.01306	0.844326	1.03769	0.962096	0.915337	0.00107983	0.144323	0.440091
O94927	HAUS5	1000	0.864131	0.964592	0.981461		0.323371	0.800489	0.930212
O94941	UBOX5	0.001	0.001	NA	1.34639			NA	0.815858
O94952	FBXO21	1.42738	1000	0.905186	0.914225			0.745968	0.561972
O94953	KDM4B	1000	1.1908	1.08501	0.958789		0.391478	0.712212	0.967201
O94955	RHOBTB3	NA	NA	1.1401	1.08737	NA	NA	0.185291	0.459908
O94964	SOGA1	1000	0.733885	0.928823	1.02959		0.646531	0.0992581	0.695875
O94966	USP19	1.03184	1.0429	0.998443	0.959067	0.845645	0.688189	0.987308	0.52191
O94967	WDR47	0.001	NA	0.890957	0.926695		NA	0.399532	0.765597
O94972	TRIM37	NA	NA	NA	1.73445	NA	NA	NA	0.537618
O94973	AP2A2	0.990772	0.950624	0.991477	0.972458	0.950763	0.521245	0.913202	0.772975
O94979	SEC31A	1.06302	1.06491	0.983047	0.950495	0.668268	0.256926	0.575768	0.0545714
O94983	CAMTA2	1.23639	0.733195	0.854727	NA	0.646639	0.240115	0.43155	NA
O94985	CLSTN1	0.928566	0.949154	NA	1.41161	0.788958	0.884705	NA	0.744119
O94986	Cep152	NA	1000	NA	NA	NA		NA	NA
O94988	Fam13a	NA	0.001	NA	NA	NA		NA	NA
O94992	HEXIM1	1.08832	0.976242	0.957661	1.047	0.779049	0.790352	0.728745	0.836937
O95025	SEMA3D	1.14367	1.23258	1000	1.48574	0.663968	0.0516082		0.770869
O95049	TJP3	NA	NA	1.02778	NA	NA	NA	0.962295	NA
O95057	DIRAS1	2.27337	0.441994	0.987563	0.921077	0.775181	0.60201	0.977845	0.378166
O95059	RPP14	1.2697	0.528227	0.776361	0.667745	0.761518		0.168984	0.397445
O95067	CCNB2	NA	NA	0.977946	0.997241	NA	NA	0.956462	0.993187
O95070	YIF1A	0.913957	1.08781	0.97689	0.774522	0.937007	0.865065	0.968816	0.553893
O95071	UBR5	0.869103	1.02086	0.962067	0.957965	0.157972	0.808496	0.310093	0.435712
O95072	REC8	NA	0.149675	0.893339	1.00717	NA	0.523741	0.279601	0.979721
O95076	ALX3	0.742589	NA	0.627299	NA		NA	0.928405	NA
O95081	AGFG2	0.955372	0.791618	0.932009	NA	0.924847	0.221113	0.942895	NA
O95084	PRSS23	NA	NA	0.724072	NA	NA	NA	0.439329	NA
O95096	NKX2-2	NA	NA	0.841755	0.883836	NA	NA	0.0160759	0.37399
O95104	SCAF4	1.10822	1.102	1.00114	0.962864	0.811357	0.537844	0.99286	0.818917
O95125	ZNF202	NA	NA	NA	0.600823	NA	NA	NA	0.900209
O95136	S1PR2	5.38214	0.744479	NA	1.01025		0.630913	NA	0.996332
O95139	NDUFB6	0.872087	1.05809	0.937244	1.01665	0.656975	0.688645	0.603288	0.96623
O95140	MFN2	NA	0.001	1.05789	1.05838	NA		0.164448	0.331266
O95147	DUSP14	1.08032	0.621814	1.19608	1.19187	0.887842		0.357154	0.915962
O95149	SNUPN	1000	0.858898	0.878156	1.13164			0.663899	0.84719
O95153	TSPOAP1	0.307461	1.04375	0.918823	NA		0.877318	0.337699	NA
O95155	UBE4B	0.967634	1.26483	1.03157	0.966079	0.86208	0.000695506	0.666158	0.747005
O95159	ZFPL1	1.09302	0.954459	0.905927	0.949573	0.84548	0.859006	0.330171	0.726394
O95163	ELP1	1.05215	1.08927	0.98148	1.05508	0.474262	0.0767666	0.70295	0.302492
O95164	UBL3	NA	NA	1.21493	0.989494	NA	NA	0.897859	0.97692
O95166	GABARAP	1.40994	0.873654	1.14908	0.798109	0.773657	0.679973	0.648636	0.814563
O95167	NDUFA3	1.55209	1.14677	0.944957	1.20346	0.167628	0.602299	0.381286	0.576028
O95168	NDUFB4	0.911532	1.06876	0.975568	0.971484	0.829897	0.445995	0.866386	0.856561
O95169	NDUFB8	1.2271	1.17684	1.0121	0.904999	0.643999	0.309666	0.940297	0.681012
O95178	NDUFB2	1.08826	0.883772	0.972569	1.03663	0.928451	0.631834	0.969756	0.975945
O95182	NDUFA7	1.22722	1.11684	1.0602	0.649485	0.303529	0.126679	0.547864	0.104284
O95183	VAMP5	NA	NA	0.001	1.59297	NA	NA
O95197	RTN3	0.573915	1.03656	1.05192	1.15396	0.811357	0.865861	0.840669	0.352083
O95199	RCBTB2	NA	NA	0.966629	NA	NA	NA	0.956462	NA
O95202	LETM1	1.04025	1.06417	0.995233	0.995887	0.804861	0.526205	0.956462	0.958252
O95206	PCDH8	NA	NA	NA	1.13269	NA	NA	NA	0.965015
O95208	EPN2	0.909397	1.0369	1.02859	0.93209	0.51157	0.663987	0.922244	0.517912
O95210	STBD1	NA	NA	NA	0.569119	NA	NA	NA	0.641953
O95214	LEPROTL1	NA	NA	2.35227	NA	NA	NA	0.833405	NA
O95218	ZRANB2	1.61466	1.32665	0.9211	1.08731	0.167628	0.152725	0.224567	0.404423
O95219	SNX4	1.11995	1.07494	0.938486	0.846539	0.535498	0.41235	0.352859	0.0664535
O95229	ZWINT	1.0938	1.0084	1.03673	1.00618	0.6117	0.93683	0.863754	0.980254
O95232	LUC7L3	1.00345	0.99624	0.971716	0.988263	0.984413	0.979498	0.488653	0.833461
O95235	KIF20A	0.919026	1.0907	0.989482	0.964317	0.829439	0.632964	0.931574	0.56948
O95238	SPDEF	NA	NA	NA	0.82227	NA	NA	NA	0.888717
O95239	KIF4A	NA	NA	0.940376	0.982024	NA	NA	0.131756	0.79178
O95243	MBD4	NA	NA	1.19931	NA	NA	NA	0.574348	NA
O95248	SBF1	0.981517	1.02307	1.00278	0.956438	0.966362	0.933654	0.992527	0.833461
O95249	GOSR1	1.10177	1.25793	0.920857	1.14642	0.668268	0.336162	0.603288	0.397445
O95251	KAT7	0.865632	1.09145	0.984583	1.12308	0.274167	0.387674	0.879525	0.256363
O95259	KCNH1	2.04234	0.797996	1000	NA		0.679838		NA
O95260	ATE1	0.875486	1.30317	0.991849	0.97356	0.807251	0.613479	0.975367	0.745406
O95263	PDE8B	NA	NA	0.963223	NA	NA	NA	0.960493	NA
O95271	TNKS	NA	NA	NA	1.06548	NA	NA	NA	0.855014
O95273	CCNDBP1	1.47593	0.925316	0.923103	0.938559	0.66288	0.871623	0.89838	0.826831
O95292	VAPB	1.1404	0.848139	1.03387	0.920783	0.388492	0.0054884	0.728745	0.0664535
O95294	RASAL1	NA	NA	1.08736	NA	NA	NA	0.950143	NA
O95295	SNAPIN	1.34731	0.81339	1.0535	0.941854	0.704097	0.320202	0.863414	0.745912
O95297	MPZL1	2.529	1.14007	1.04739	1.1339		0.77377	0.893275	0.256363
O95298	NDUFC2	NA	NA	1.03977	0.969252	NA	NA	0.846459	0.752606
O95299	NDUFA10	1.10158	1.14558	1.01467	1.04244	0.442934	0.101418	0.875116	0.638003
O95302	FKBP9	1.12598	1.07706	0.979953	0.900592	0.408777	0.0425307	0.89838	0.115158
O95319	CELF2	1.11989	1.05528	1.07216	0.977575	0.752888	0.79642	0.451682	0.911526
O95336	PGLS	1.14868	1.05219	1.00204	0.958011	0.463505	0.646531	0.98254	0.397124
O95340	PAPSS2	1.08029	1.22022	0.924459	1.05359	0.775181	0.762123	0.648636	0.640278
O95342	ABCB11	NA	NA	0.919876	NA	NA	NA	0.663899	NA
O95347	SMC2	0.928091	1.06973	0.980732	1.02636	0.399526	0.137623	0.554843	0.600986
O95352	ATG7	0.791912	1.05518	0.97153	0.971878	0.568343	0.836642	0.835525	0.811592
O95359	TACC2	NA	NA	0.805468	NA	NA	NA	0.314	NA
O95361	TRIM16	NA	NA	1.1901	1.03441	NA	NA	0.715751	0.825238
O95363	FARS2	0.509723	1.472	1.05795	1.17128	0.107295	0.563612	0.884555	0.272701
O95365	Zbtb7a	0.732182	0.001	NA	NA			NA	NA
O95372	LYPLA2	1.39102	0.495241	0.974039	1.06913		0.0911162	0.877064	0.64558
O95373	IPO7	1.05105	1.10953	0.987377	0.921288	0.249435	0.0314137	0.896442	0.058449
O95376	ARIH2	0.874289	0.819809	0.934046	1.01985	0.632032	0.419648	0.390216	0.806656
O95379	TNFAIP8	0.907277	1.15253	0.866231	0.98729	0.625013	0.254875	0.254099	0.956846
O95382	MAP3K6	NA	NA	NA	0.198356	NA	NA	NA	0.716321
O95391	SLU7	1.12225	1.04833	0.991602	0.94533	0.757791	0.717803	0.968268	0.770374
O95394	PGM3	0.957607	0.845133	0.938024	0.982276	0.77152	0.0794935	0.122619	0.848239
O95396	MOCS3	0.641326	2.39976	1.03056	1.06795	0.750873	0.240599	0.755616	0.348753
O95398	Rapgef3	0.001	NA	NA	NA		NA	NA	NA
O95399	UTS2	NA	NA	NA	0.142869	NA	NA	NA
O95400	CD2BP2	1.37502	0.809354	1.0212	0.968647	0.456439	0.0188478	0.791364	0.710613
O95402	MED26	NA	NA	1.06471	0.693048	NA	NA	0.866371	0.852482
O95405	ZFYVE9	NA	NA	0.868538	NA	NA	NA	0.889331	NA
O95406	CNIH1	0.555522	1.2017	0.850272	0.891178	0.386877	0.731126	0.934377	0.550868
O95425	SVIL	1.00501	0.734433	1.33991	0.898342	0.996946	0.763863	0.0685026	0.592285
O95427	PIGN	0.778433	1.09572	0.846619	1.15092		0.771709	0.861752	0.564771
O95428	PAPLN	NA	NA	NA	1000	NA	NA	NA
O95429	BAG4	1.29699	1.29877	1.00008	0.993423		0.359374	0.999235	0.966506
O95433	AHSA1	0.909601	1.04359	0.937076	0.99479	0.380994	0.691284	7.00377e-05	0.912599
O95436	SLC34A2	NA	NA	0.906958	NA	NA	NA	0.899341	NA
O95450	ADAMTS2	NA	NA	NA	2.67661	NA	NA	NA	0.596326
O95453	PARN	0.766652	1.01481	0.890833	0.921138	0.359651	0.937858	0.130378	0.592604
O95455	TGDS	NA	NA	NA	0.001	NA	NA	NA
O95456	PSMG1	0.967087	1.07262	0.977669	1.00425	0.85144	0.427905	0.879411	0.97164
O95470	SGPL1	0.956754	0.845906	1.0327	0.835302	0.746647	0.0116433	0.756313	0.302492
O95475	SIX6	NA	NA	NA	2.27964	NA	NA	NA
O95476	CTDNEP1	1.42493	0.666935	1.65147	0.940568	0.892178		0.56721	0.905631
O95478	NSA2	1.13665	0.794423	1.10926	0.882229	0.666418	0.120492	0.819996	0.559786
O95479	H6PD	1.02753	0.800195	0.952334	0.788484	0.906163	0.0780803	0.953413	0.647309
O95486	SEC24A	1.08205	1.11645	0.91679	1.01271	0.503735	0.108805	0.0144031	0.871632
O95487	SEC24B	NA	NA	0.931838	1.04537	NA	NA	0.155177	0.592814
O95490	LPHN2	NA	NA	1.0512	0.665475	NA	NA	0.956053	0.930894
O95497	Vnn1	0.908625	2.08219	NA	NA		0.425105	NA	NA
O95502	Nptxr	0.292421	1.03522	NA	NA		0.963619	NA	NA
O95503	Cbx6	1.63889	0.842718	NA	NA	0.642431	0.594579	NA	NA
O95544	NADK	0.001	1.50297	1.02496	0.505226			0.969488	0.183707
O95551	TDP2	0.7747	1.3756	0.993559	1.08376	0.775181	0.264875	0.983747	0.490642
O95561	C1orf105	NA	NA	NA	0.927243	NA	NA	NA	0.887751
O95562	SFT2D2	NA	NA	1.01218	1.38229	NA	NA	0.963582	0.286931
O95563	MPC2	1.08501	1.17911	0.95908	1.25377	0.854934	0.584482	0.788439	0.37399
O95571	ETHE1	1.26385	1.09677	1.06495	0.990737	0.105229	0.251677	0.248768	0.980254
O95573	ACSL3	0.965778	0.835897	0.985232	0.833529	0.618482	6.29093e-08	0.879743	2.56462e-05
O95602	POLR1A	0.924323	0.988291	1.00093	0.998817	0.625905	0.929584	0.987308	0.990231
O95613	PCNT	1.01357	1.39037	1.03791	1.09326	0.969238	0.53281	0.841966	0.399343
O95619	YEATS4	1.1459	1.14922	0.885902	1.11195	0.786247	0.692382	0.349375	0.472945
O95620	Dus4l	1.00236	1000	NA	NA	0.998329		NA	NA
O95625	ZBTB11	NA	0.001	0.985953	0.746182	NA		0.981496	0.478629
O95628	CNOT4	1.01211	1.14631	1.02517	1.10721	0.994681	0.602987	0.924047	0.21963
O95630	STAMBP	1.33596	1.51771	0.949274	1.01706	0.722019	0.162803	0.563976	0.846071
O95639	CPSF4	1.25687	1.12334	0.991886	1.09037	0.797995	0.65137	0.973107	0.684931
O95644	NFATC1	0.926622	1.29559	1.51636	NA	0.769534	0.14557	0.502417	NA
O95661	DIRAS3	NA	NA	0.857522	0.190826	NA	NA	0.802682	0.748168
O95670	ATP6V1G2	0.955978	NA	NA	1.34301	0.982512	NA	NA
O95671	ASMTL	NA	NA	0.933693	0.925619	NA	NA	0.251163	0.399343
O95674	CDS2	0.349659	0.924076	1.01175	1.1248	0.142445	0.818857	0.968816	0.475935
O95678	KRT75	NA	NA	NA	0.374547	NA	NA	NA	0.563781
O95684	CEP43	0.524088	0.867186	0.976785	1.23099	0.118277	0.657887	0.94894	0.383862
O95685	PPP1R3D	NA	NA	1.00371	1.58012	NA	NA	0.997237	0.67602
O95696	BRD1	1.23584	0.001	1.0401	0.883771	0.668268		0.576687	0.352713
O95707	POP4	1000	0.957138	0.942626	0.42849		0.759245	0.674739	0.748168
O95714	HERC2	1.93255	1000	0.965867	0.977254	0.332325		0.383062	0.779741
O95716	RAB3D	3.48961	0.919004	0.99269	1.21456		0.875869	0.992388	0.629805
O95721	SNAP29	1.43272	0.9203	1.03778	0.961327	0.676572	0.830074	0.745658	0.583917
O95727	Crtam {ECO:0000312|MGI:MGI:1859822}	NA	1000	NA	NA	NA		NA	NA
O95741	Cpne6	0.864968	NA	NA	NA	0.899168	NA	NA	NA
O95747	OXSR1	0.760473	0.930009	0.985449	0.918917	0.249435	0.573799	0.908839	0.601395
O95749	GGPS1	0.79161	1.21472	0.943187	1.02984	0.758143	0.235754	0.388823	0.914973
O95751	LDOC1	NA	NA	0.898789	NA	NA	NA	0.883975	NA
O95755	Rab36	1000	NA	NA	NA		NA	NA	NA
O95757	HSPA4L	1.04667	0.869791	0.944329	1.03737	0.640126	0.00266993	0.091061	0.406442
O95758	PTBP3	1.11305	0.865024	0.91363	0.859979	0.244366	0.0490023	0.361497	0.400726
O95759	Tbc1d8	1.67855	1.6377	NA	NA	0.731967	0.269929	NA	NA
O95760	Il33	1000	1000	NA	NA			NA	NA
O95772	STARD3NL	1.24399	NA	1.03831	1.02429	0.796344	NA	0.946751	0.979048
O95777	NAA38	1.23103	0.948974	0.971776	1.00612	0.242223	0.815418	0.710424	0.96623
O95782	AP2A1	0.928992	0.946257	0.963031	0.971372	0.6117	0.544196	0.328259	0.656872
O95785	WIZ	0.963405	1.01755	1.03238	0.976075	0.870338	0.945238	0.687448	0.804094
O95786	DDX58	1.07124	1.09196	1.0255	1.0088	0.272155	0.0378001	0.977669	0.971127
O95789	ZMYM6	NA	NA	NA	0.796938	NA	NA	NA	0.576221
O95793	STAU1	1.06396	0.908016	1.00537	0.969185	0.703438	0.168227	0.961583	0.565604
O95801	TTC4	0.920558	1.10955	0.982092	1.03043	0.619917	0.40329	0.885987	0.853246
O95803	NDST3	NA	NA	2.22363	NA	NA	NA		NA
O95807	TMEM50A	NA	NA	NA	0.862106	NA	NA	NA	0.671476
O95816	BAG2	1.05399	1.04584	1.00259	1.0261	0.678858	0.72923	0.992388	0.804375
O95817	BAG3	1.30249	1.11151	NA	1.15968	0.250481	0.556953	NA	0.683557
O95819	MAP4K4	0.655249	1.17833	1.06349	1.0227	0.23319	0.515562	0.727751	0.84719
O95822	MLYCD	1.69758	0.546584	0.965883	0.960709	0.541263	0.544196	0.715308	0.690162
O95825	CRYZL1	1.14239	1.08809	0.928888	0.968781	0.522655	0.532785	0.414918	0.857699
O95831	AIFM1	NA	NA	0.966011	0.95203	NA	NA	0.394151	0.134113
O95834	EML2	NA	NA	1.08262	0.856475	NA	NA	0.914665	0.520338
O95835	LATS1	1.26897	NA	0.746669	0.808038		NA	0.46614	0.74447
O95841	ANGPTL1	0.001	NA	0.90066	NA		NA	0.779319	NA
O95848	Nudt14	0.001	1.06226	NA	NA		0.933745	NA	NA
O95857	TSPAN13	1.02731	2.2454	1.1578	1.04577	0.864906	0.383172	0.931574	0.838506
O95858	TSPAN15	1.77137	NA	1.10127	NA		NA	0.931942	NA
O95861	BPNT1	1.13226	1.05365	0.989137	1.01002	0.515769	0.107989	0.840689	0.914094
O95864	FADS2	1.17785	1.18763	0.959425	0.85926	0.130697	0.00301584	0.673975	2.56462e-05
O95865	DDAH2	NA	NA	NA	1.15602	NA	NA	NA	0.876968
O95870	ABHD16A	0.74843	0.874725	1.06704	0.939942	0.353598	0.773813	0.453286	0.568565
O95872	GPANK1	NA	NA	0.537138	NA	NA	NA	0.0830469	NA
O95873	C6orf47	1.2055	1.28235	0.600639	0.754082	0.824627	0.646601	0.738221	0.334042
O95881	TXNDC12	1.0191	0.876409	1.00101	0.996996	0.86208	0.306256	0.996557	0.988446
O95897	OLFM2	NA	NA	1.40284	NA	NA	NA	0.574564	NA
O95900	TRUB2	NA	NA	1.13085	0.88421	NA	NA	0.433421	0.892406
O95905	SUGT1	0.856075	1.19052	0.969359	0.962686	0.568343	0.0627039	0.885987	0.815796
O95926	SYF2	0.985608	0.963958	0.830425	1.27673	0.980942	0.869794	0.181039	0.195322
O95948	ONECUT2	NA	NA	0.967292	NA	NA	NA	0.936652	NA
O95954	Ftcd	NA	0.001	NA	NA	NA		NA	NA
O95970	Lgi1	1.33463	0.0268623	NA	NA			NA	NA
O95972	Bmp15	0.797715	1.46752	NA	NA	0.971604	0.0490679	NA	NA
O95983	MBD3	0.87731	1.13176	0.949178	0.906841	0.2624	0.0247404	0.270876	0.290263
O95985	TOP3B	1.19694	1.04496	0.955432	0.901922	0.775181	0.933745	0.706713	0.600669
O95989	NUDT3	0.902786	1.1248	0.966287	0.994428	0.693952	0.419896	0.551916	0.973509
O95995	GAS8	NA	NA	0.93943	NA	NA	NA	0.819996	NA
O95996	APC2	1.05152	1.07488	NA	2.91116	0.907774	0.635138	NA
O95999	BCL10	0.854285	1.2621	0.963449	0.988643	0.879746	0.362114	0.930386	0.988606
O96000	NDUFB10	1.07636	1.0104	1.00157	1.18727	0.554546	0.941752	0.990503	0.493167
O96005	CLPTM1	1.02414	1.03751	1.05844	0.984747	0.84374	0.759245	0.302589	0.833461
O96006	ZBED1	NA	NA	0.972828	0.992861	NA	NA	0.949045	0.990142
O96007	MOCS2	NA	NA	1	1.09555	NA	NA	0.999955	0.63206
O96008	TOMM40	1.01715	0.928372	0.989785	0.985774	0.944672	0.494836	0.952825	0.903063
O96011	PEX11B	1000	1.24354	0.974942	1.02029		0.541538	0.876021	0.932449
O96013	PAK4	1.90236	1.35689	0.977178	1.17494		0.802608	0.902703	0.244184
O96015	Dnal4	1000	NA	NA	NA		NA	NA	NA
O96017	CHEK2	1000	1.66104	0.996877	0.990982		0.377549	0.983747	0.926942
O96018	Apba3	0.636032	1.39731	NA	NA	0.142675	0.218355	NA	NA
O96019	ACTL6A	0.979957	1.06486	0.979866	1.02576	0.805397	0.302512	0.723821	0.593486
O96020	CCNE2	NA	NA	0.882739	0.903098	NA	NA	0.884087	0.691697
O96028	NSD2	0.99339	1.07037	1.06643	1.08001	0.980511	0.457141	0.0512903	0.323717
P00156	MT-CYB	1.37196	NA	0.521888	0.512864	0.593448	NA	0.326086	0.79618
P00167	CYB5A	1.05996	1.06536	1.04441	1.03338	0.662701	0.647521	0.694589	0.611482
P00338	LDHA	0.876643	1.05525	1.04596	0.945254	0.0966661	0.344397	0.240781	0.611482
P00352	ALDH1A1	NA	NA	NA	2.16268	NA	NA	NA
P00367	GLUD1	NA	NA	1.06223	0.932027	NA	NA	0.366092	0.272701
P00374	DHFR	NA	NA	0.950011	1.01763	NA	NA	0.600407	0.930765
P00387	CYB5R3	1.04086	0.887138	1.05446	0.914207	0.605428	0.00355271	0.594006	0.0412852
P00390	GSR	1.02566	0.993395	1.00512	1.03846	0.77158	0.93362	0.973107	0.524552
P00395	MT-CO1	1.58928	1.13659	0.900451	0.993313	0.378582	0.731607	0.788439	0.980516
P00403	MT-CO2	0.9821	1.01126	0.91271	1.19448	0.929083	0.942083	0.0685026	0.335628
P00414	MT-CO3	NA	NA	0.986285	1.12992	NA	NA	0.976999	0.639081
P00441	SOD1	1.07881	1.02627	0.946151	1.04916	0.80707	0.682608	0.181156	0.732296
P00451	F8	0.622062	0.610783	0.922908	NA	0.461121	0.493079	0.869149	NA
P00488	F13A1	1.0074	1.49765	NA	1.19208	0.992652	0.254962	NA	0.973162
P00491	PNP	1.08644	0.895794	0.948182	0.976107	0.662701	0.171105	0.417928	0.747837
P00492	HPRT1	0.919009	1.10088	0.982421	0.942906	0.530756	0.204905	0.957949	0.224827
P00505	GOT2	1.01026	1.00125	1.00828	0.950369	0.907774	0.985591	0.928392	0.346863
P00519	ABL1	NA	NA	0.962235	0.746835	NA	NA	0.912116	0.348469
P00533	EGFR	NA	NA	NA	0.858538	NA	NA	NA	0.74447
P00540	Mos	NA	1000	NA	NA	NA		NA	NA
P00558	PGK1	0.998757	1.14499	0.951544	0.988607	0.994442	2.3343e-06	0.192562	0.852441
P00568	AK1	1.13506	0.828543	0.980166	1.03561	0.668417	0.320202	0.829731	0.680904
P00736	C1R	NA	NA	0.95136	NA	NA	NA	0.978038	NA
P00742	F10	NA	1.17063	NA	NA	NA	0.843865	NA	NA
P00748	F12	NA	NA	NA	0.175813	NA	NA	NA
P00749	Plau	NA	0.001	NA	NA	NA		NA	NA
P00750	PLAT	1.07919	0.791674	1.31822	0.995685	0.818292	0.131037	0.057905	0.990231
P00813	ADA	1.14183	1.09167	0.978188	1.1102	0.887985	0.87513	0.904419	0.659079
P00846	MT-ATP6	NA	NA	1.06962	0.832172	NA	NA	0.848487	0.333323
P00918	CA2	NA	NA	NA	0.975364	NA	NA	NA	0.927477
P00966	Ass1	1.24918	1.27895	NA	NA			NA	NA
P00973	Oas1a	1.06655	1.04943	NA	NA	0.665434	0.790369	NA	NA
P01011	Serpina3g	0.955738	0.808511	NA	NA		0.0239502	NA	NA
P01023	A2M	NA	NA	1.45954	1.43716	NA	NA	0.00542255	0.00924414
P01024	C3	1.06906	0.97189	0.947481	1.02944	0.769716	0.917519	0.959411
P01031	C5	2.28591	0.001	1.43306	0.90425	0.8764		0.0730128
P01033	Timp1	1000	0.488085	NA	NA		0.393092	NA	NA
P01034	CST3	NA	NA	1.0967	1.22224	NA	NA	0.361497	0.399343
P01100	Fos	NA	1.31706	NA	NA	NA		NA	NA
P01106	MYC	NA	NA	0.979434	1.84111	NA	NA	0.956462	0.199901
P01111	NRAS	1.2949	0.708149	0.978853	1.07578	0.196698	0.0367082	0.932092	0.782848
P01112	HRAS	1.37395	1.07298	1.01915	1.27773	0.837093	0.756128	0.955589	0.663542
P01116	KRAS	1.34924	1.01582	1.12579	0.916749	0.291942	0.935942	0.793693	0.815796
P01130	LDLR	0.840177	1.02757	0.956129	0.988814	0.000399864	0.756196	0.54997	0.881266
P01135	Tgfa	0.001	0.414268	NA	NA		0.495003	NA	NA
P01137	TGFB1	NA	NA	0.863693	NA	NA	NA	0.787809	NA
P01236	Prl	0.001	1000	NA	NA			NA	NA
P01308	INS	NA	NA	0.87103	NA	NA	NA	0.847446	NA
P01344	Igf2	0.967697	0.864815	NA	NA	0.981517	0.816503	NA	NA
P01584	IL1B	1000	NA	1.11138	NA		NA	0.932092	NA
P01833	PIGR	NA	NA	1.00179	NA	NA	NA	0.995527	NA
P01854	IGHE	NA	NA	NA	1.97975	NA	NA	NA	0.635704
P01880	IGHD	NA	NA	NA	0.685048	NA	NA	NA	0.804094
P01889	HLA-B	NA	NA	0.954796	1.20446	NA	NA	0.914665	0.804094
P02452	COL1A1	2.14793	0.001	1.024	NA	0.668417		0.968816	NA
P02458	Col2a1	1.00497	1.39091	NA	NA		0.495003	NA	NA
P02461	COL3A1	1.20278	1.63091	NA	1000	0.833331	0.00326246	NA
P02462	COL4A1	NA	NA	0.834217	NA	NA	NA	0.784463	NA
P02489	CRYAA	NA	0.001	1.00841	NA	NA		0.992388	NA
P02511	CRYAB	0.85752	0.552676	0.855597	1.14472	0.716452	0.222145	0.787809	0.715337
P02533	KRT14	NA	NA	0.939586	NA	NA	NA	0.95717	NA
P02545	LMNA	1.00749	0.709963	1.15492	1.16555	0.947772	3.51913e-23	1.81031e-07	1.06298e-07
P02549	Spta1	0.791128	1.04942	NA	NA	0.89201	0.911357	NA	NA
P02647	APOA1	NA	NA	0.889604	1.07402	NA	NA	0.955589
P02649	APOE	NA	NA	NA	0.945152	NA	NA	NA	0.875822
P02655	APOC2	NA	NA	NA	0.334076	NA	NA	NA	0.62603
P02679	Fgg	0.001	NA	NA	NA		NA	NA	NA
P02686	MBP	NA	NA	1.0644	0.943681	NA	NA	0.914665	0.812924
P02689	PMP2	NA	NA	1.2482	0.977322	NA	NA	0.06163	0.927529
P02743	APCS	1.00508	0.645537	0.928568	1.39836	0.994639	0.691284	0.843035	0.840692
P02750	LRG1	NA	NA	1.22291	NA	NA	NA	0.877507	NA
P02751	FN1	0.465675	1.05635	1.1039	0.793687			0.939821	0.101647
P02760	Ambp	1.42817	0.192813	NA	NA	0.29069		NA	NA
P02765	AHSG	NA	NA	0.935776	7.41487	NA	NA	0.876464	0.750533
P02768	ALB	1000	0.904883	1.21065	1.36784		0.819775	0.37471	0.0867858
P02778	Cxcl10	NA	2.54197	NA	NA	NA		NA	NA
P02786	TFRC	1.04437	0.939248	1.01632	0.985075	0.676572	0.136487	0.784588	0.688827
P02787	TF	1.03865	1.1008	1.0151	0.910438	0.834365	0.350396	0.914665	0.00498396
P02790	HPX	NA	2.11858	1.00058	1.03418	NA		0.998864	0.902934
P02792	FTL	0.618144	0.001	0.968025	0.993206			0.914665	0.990142
P02794	FTH1	1.1147	1.22009	1.00169	0.942417	0.451623	0.0170343	0.987418	0.668828
P02795	MT2A	NA	NA	1.07815	NA	NA	NA	0.96799	NA
P03886	MT-ND1	0.915833	0.987382	0.974184	0.980053	0.816977	0.910492	0.930843	0.902073
P03891	MT-ND2	NA	NA	0.98292	0.855008	NA	NA	0.919698	0.131106
P03897	MT-ND3	NA	NA	0.986244	0.79593	NA	NA	0.983747	0.526077
P03905	MT-ND4	NA	0.782841	0.900209	1.34424	NA	0.423407	0.690192	0.59571
P03915	MT-ND5	1.03834	1.10478	0.946917	1.00533	0.923977	0.298845	0.848566	0.964462
P03928	MT-ATP8	1.00469	1.01946	0.968356	0.880438	0.986152	0.85898	0.859575	0.921209
P03951	F11	NA	NA	0.68419	NA	NA	NA	0.858344	NA
P04035	HMGCR	1.00707	1.47621	0.826986	0.999583	0.994681		0.00134244	0.998769
P04040	CAT	1.14883	1.03345	1.00222	0.985871	0.193494	0.795854	0.98047	0.795894
P04049	RAF1	0.638929	1.1318	1.00159	0.876616	0.507215		0.992388	0.327428
P04053	DNTT	NA	NA	0.838952	NA	NA	NA	0.682305	NA
P04062	GBA	0.902995	0.90243	1.0662	1.01391	0.709896	0.302933	0.514786	0.900933
P04066	FUCA1	NA	NA	0.833216	0.898287	NA	NA	0.546433	0.104284
P04075	ALDOA	0.962738	1.17907	1.02036	0.967123	0.88695	0.150423	0.723821	0.567697
P04080	CSTB	0.907207	0.909664	1.00375	0.91722	0.195496	0.0305272	0.987308	0.559231
P04083	ANXA1	0.900353	0.799875	1.07044	0.898606	0.105229	6.51988e-09	0.871607	0.705232
P04085	PDGFA	NA	NA	1000	1.04334	NA	NA		0.886066
P04090	RLN2	NA	NA	NA	1.97461	NA	NA	NA	0.565604
P04114	APOB	2.14214	0.458428	NA	0.694915	0.754532	0.176959	NA	0.767314
P04150	NR3C1	0.832259	0.82262	1.02677	0.828362	0.775181	0.422256	0.95185	0.551857
P04156	PRNP	NA	NA	NA	0.870931	NA	NA	NA	0.67379
P04179	SOD2	0.993097	0.81429	0.955531	0.957423	0.984413	0.0939435	0.893194	0.891918
P04181	OAT	1.04895	0.955031	0.979937	0.896443	0.642085	0.498794	0.768397	0.011499
P04183	TK1	0.8954	1.47025	0.956311	0.987939		0.152332	0.551916	0.930212
P04196	HRG	NA	NA	NA	1000	NA	NA	NA
P04198	MYCN	NA	NA	0.396828	0.001	NA	NA	0.525155
P04216	THY1	NA	NA	1.04235	0.946924	NA	NA	0.866878	0.463563
P04217	A1BG	NA	NA	NA	1.01947	NA	NA	NA	0.94072
P04264	KRT1	0.97508	1.00417	0.855094	0.843153	0.942429	0.991525	0.296485	0.516513
P04271	S100B	1.34003	1.47732	0.924025	0.939782	0.287452	4.17023e-06	0.605723	0.812244
P04275	VWF	0.760332	1.14718	NA	2.39199			NA	0.756005
P04278	SHBG	2.02349	NA	1.3111	NA		NA		NA
P04350	TUBB4A	0.937946	1.23105	0.966291	1.00171	0.801972	0.0203763	0.95717	0.990688
P04406	GAPDH	0.820124	0.883768	0.978058	0.94737	0.964929		0.846459	0.61577
P04424	ASL	1.01261	1.89687	1.11678	1.07146		0.361249	0.339064	0.647978
P04439	HLA-A	NA	NA	0.966896	1.31274	NA	NA	0.897937	0.273283
P04628	Wnt1	NA	1000	NA	NA	NA		NA	NA
P04629	NTRK1	0.477208	1.29941	0.834963	NA	0.867438	0.682608	0.728745	NA
P04632	CAPNS1	0.843436	1.04419	0.936339	0.90674	0.272155	0.639158	0.52548	0.325826
P04637	TP53	1.02259	1.04212	0.981983	0.930567	0.957205	0.736913	0.863723	0.554602
P04792	HSPB1	NA	NA	0.984991	1.14772	NA	NA	0.976999	0.00818562
P04798	CYP1A1	NA	NA	0.814462	NA	NA	NA	0.968768	NA
P04808	RLN1	NA	NA	NA	1.36159	NA	NA	NA	0.806656
P04818	TYMS	1.56608	0.959837	0.984768	1.14383	0.367623	0.962857	0.878633	0.280779
P04843	RPN1	0.989369	0.980302	1.01209	0.957101	0.929391	0.639744	0.866371	0.209472
P04844	RPN2	1.04103	0.952001	0.962344	0.956522	0.528815	0.287547	0.310464	0.264586
P04899	GNAI2	0.97098	1.17998	0.999609	1.02808	0.815726	1.63172e-05	0.99822	0.74026
P04908	Hist1h2af	0.001	NA	NA	NA		NA	NA	NA
P04920	SLC4A2	NA	NA	0.981245	0.758589	NA	NA	0.983128	0.395448
P04921	GYPC	NA	NA	1.06327	NA	NA	NA	0.977729	NA
P05000	IFNW1	NA	NA	NA	1000	NA	NA	NA
P05019	IGF1	NA	NA	NA	1.30074	NA	NA	NA	0.409017
P05023	ATP1A1	1.03066	1.10602	1.05637	1.01883	0.837535	0.0228255	0.192653	0.74026
P05026	ATP1B1	NA	NA	1.06743	1.01669	NA	NA	0.224567	0.815796
P05060	CHGB	NA	NA	1000	NA	NA	NA		NA
P05062	ALDOB	NA	NA	1.08876	NA	NA	NA	0.968756	NA
P05067	APP	0.981596	0.846096	1.0814	0.953634	0.944415	0.113539	0.0511602	0.515402
P05089	ARG1	0.0324023	NA	NA	1.96326		NA	NA	0.850054
P05090	APOD	0.001	1.16885	1.0022	0.82909			0.995885	0.596326
P05091	ALDH2	1.01857	0.862106	0.95222	0.858361	0.798815	5.38103e-05	0.8119	0.102587
P05106	ITGB3	NA	NA	NA	0.880393	NA	NA	NA	0.731782
P05107	ITGB2	NA	NA	NA	1.63048	NA	NA	NA	0.628321
P05108	CYP11A1	NA	NA	1.10963	NA	NA	NA	0.890579	NA
P05114	HMGN1	1000	NA	1.0911	1.01265		NA	0.60544	0.94072
P05121	Serpine1	1.33794	1.6248	NA	NA			NA	NA
P05129	PRKCG	4.57451	0.881497	NA	1000		0.945238	NA
P05141	SLC25A5	0.958027	0.995707	1.00936	0.963336	0.648331	0.962426	0.968816	0.847222
P05154	Serpina5	1.59768	0.897727	NA	NA	0.750296	0.906739	NA	NA
P05161	ISG15	1.04522	1.27748	1.03707	0.805817	0.778064	1.52283e-06	0.95717	0.502161
P05162	Lgals2	1000	NA	NA	NA		NA	NA	NA
P05165	PCCA	1.0437	1.06079	1.0061	0.999204	0.929719	0.690907	0.937489	0.993526
P05166	PCCB	1.1007	1.24525	1.01483	0.991795	0.8013	0.206178	0.715751	0.921209
P05186	Alpl	0.721157	NA	NA	NA		NA	NA	NA
P05198	EIF2S1	0.972264	0.93734	0.998245	1.0037	0.791066	0.151295	0.981601	0.952242
P05204	HMGN2	0.897361	NA	0.872054	0.918511		NA	0.871787	0.767434
P05230	FGF1	NA	NA	1.70128	NA	NA	NA	0.788439	NA
P05386	RPLP1	1.03649	1.12085	0.982496	0.98559	0.757501	0.0480497	0.853811	0.848193
P05387	RPLP2	0.961032	0.971754	0.997347	1.06509	0.765179	0.795519	0.978038	0.29905
P05388	RPLP0	1.01217	1.00347	1.01106	1.07464	0.906663	0.968921	0.965097	0.699659
P05408	SCG5	NA	NA	NA	0.467577	NA	NA	NA	0.663542
P05412	JUN	0.787337	0.80387	1.44263	1.19179	0.245046	0.314346	0.00524489	0.176478
P05413	FABP3	NA	NA	0.995233	0.703467	NA	NA	0.995116	0.519771
P05423	POLR3D	1000	0.527176	0.905252	0.85253		0.365561	0.0069797	0.421314
P05455	SSB	1.0152	0.988349	0.993164	1.02119	0.905412	0.807996	0.903879	0.637639
P05549	TFAP2A	NA	NA	0.860404	1.81095	NA	NA	0.809941	0.207461
P05556	ITGB1	0.934873	1.11619	1.0077	0.992465	0.368756	0.000379549	0.935373	0.941483
P05783	KRT18	NA	NA	NA	1.51168	NA	NA	NA	0.806377
P05787	Krt8	0.001	NA	NA	NA		NA	NA	NA
P05976	MYL1	NA	NA	0.883575	NA	NA	NA	0.924779	NA
P05997	COL5A2	2.90103	1000	1.14691	0.990697			0.931942	0.994392
P06132	UROD	0.982849	0.975214	1.02186	0.953097	0.975767	0.943383	0.899341	0.478486
P06213	INSR	0.626378	2.52487	NA	1.55211	0.6117	0.339882	NA	0.689354
P06239	LCK	NA	NA	NA	1.27185	NA	NA	NA	0.799929
P06241	FYN	0.846738	0.945335	0.942685	1.09892	0.328543	0.62563	0.728745	0.694381
P06276	BCHE	NA	NA	0.965056	1.09303	NA	NA	0.665658	0.104284
P06280	GLA	1.22921	1.00125	1.05178	1.4203		0.99699	0.858115	0.285666
P06307	CCK	NA	NA	1000	NA	NA	NA		NA
P06396	GSN	1.02407	0.919159	0.976977	1.03736	0.809186	0.133782	0.923942	0.498147
P06400	RB1	0.001	1000	NA	1.47982			NA	0.755571
P06454	PTMA	1.58555	1.22662	1.02475	0.572778	0.48404		0.920178	0.0664535
P06493	CDK1	1.15909	1.11301	1.04586	1.04339	0.32233	0.294972	0.438455	0.609455
P06576	ATP5F1B	1.03229	1.02398	0.967586	0.958502	0.74157	0.552839	0.271215	0.578315
P06681	C2	NA	NA	NA	0.622417	NA	NA	NA	0.624155
P06703	S100a6	0.899839	0.81309	NA	NA	0.775181	0.749796	NA	NA
P06727	APOA4	NA	NA	1.20701	NA	NA	NA	0.336108	NA
P06729	Cd2	0.001	NA	NA	NA		NA	NA	NA
P06730	EIF4E	0.932855	0.957808	1.01645	1.05075	0.663968	0.736913	0.882291	0.651183
P06732	CKM	NA	NA	0.602465	NA	NA	NA	0.203953	NA
P06733	ENO1	0.973549	1.06842	0.979581	1.18284	0.758779	0.00532954	0.788439	0.0162499
P06734	FCER2	NA	NA	1.40188	NA	NA	NA	0.771461	NA
P06737	PYGL	NA	NA	1.00378	0.909914	NA	NA	0.973398	0.0158249
P06744	GPI	0.960718	1.06472	0.990897	0.949281	0.674552	0.210652	0.92458	0.545394
P06746	POLB	1.51735	0.921247	0.986965	1.10194	0.870338	0.654649	0.976151	0.452431
P06748	NPM1	0.945379	1.07065	1.03439	1.05144	0.856481	0.400194	0.799688	0.55245
P06753	TPM3	1.03048	1.18486	1.10841	1.16588	0.950445	0.569422	0.3784	0.153131
P06756	ITGAV	1.04991	1.19951	1.02092	0.972657	0.735385	0.0699247	0.703028	0.695164
P06858	LPL	NA	NA	0.88885	1.02933	NA	NA	0.928596	0.978555
P06865	HEXA	1.1071	0.943512	0.997958	0.953726	0.183339	0.515253	0.989315	0.620244
P07093	SERPINE2	NA	NA	1.06724	0.001	NA	NA	0.962295
P07098	Lipf	NA	1.09209	NA	NA	NA	0.933654	NA	NA
P07099	EPHX1	NA	1000	1.02214	0.926588	NA		0.963582	0.0707163
P07101	TH	NA	NA	NA	1.22067	NA	NA	NA	0.946688
P07108	DBI	0.908922	0.853218	1.03152	0.956875	0.442934	0.23907	0.918999	0.58354
P07195	LDHB	0.988444	1.17467	0.896489	0.932843	0.938913	0.000169745	3.40313e-06	0.13162
P07196	NEFL	2.81675	0.177453	NA	7.70866	0.684993		NA	0.399721
P07197	NEFM	NA	NA	0.888079	0.885747	NA	NA	0.878633	0.926942
P07199	CENPB	NA	NA	0.986497	1.00599	NA	NA	0.931699	0.960583
P07203	GPX1	1.55123	1.12185	0.996247	0.90628	0.0683094	0.637557	0.975195	0.202243
P07204	Thbd	NA	0.10513	NA	NA	NA		NA	NA
P07205	PGK2	NA	NA	1.33523	0.918884	NA	NA	0.793293	0.956075
P07225	PROS1	NA	NA	0.967737	NA	NA	NA		NA
P07237	P4HB	1.04701	0.939892	0.976666	0.939524	0.170586	0.249364	0.703591	0.404423
P07305	H1-0	1.06358	1.66064	9.60586	NA	0.980777	0.471283		NA
P07311	ACYP1	1.03566	1.0153	1.02177	0.958963	0.847973	0.882947	0.944892	0.760776
P07315	CRYGC	NA	NA	0.932605	NA	NA	NA	0.934034	NA
P07320	CRYGD	NA	NA	1.19407	NA	NA	NA	0.947038	NA
P07339	CTSD	0.930344	1.17417	1.01472	1.07082	0.392755	0.00635898	0.848566	0.214628
P07355	ANXA2	NA	NA	0.883241	NA	NA	NA	0.905545	NA
P07357	C8A	NA	NA	1.0536	1.05891	NA	NA		0.991046
P07359	Gp1ba	0.843408	0.934785	NA	NA	0.884719	0.905932	NA	NA
P07360	C8G	NA	NA	NA	0.740491	NA	NA	NA
P07384	CAPN1	1.02222	0.872436	1.01083	0.976811	0.95286	0.340698	0.95717	0.759429
P07437	TUBB	0.97843	1.08713	1.01912	1.01227	0.821791	0.0153157	0.928392	0.906362
P07476	IVL	NA	NA	0.940107	NA	NA	NA	0.979485	NA
P07477	PRSS1	NA	NA	1.75527	NA	NA	NA	0.813897	NA
P07510	Chrng	NA	0.898857	NA	NA	NA	0.972148	NA	NA
P07602	PSAP	0.890787	0.928896	0.9338	0.948146	0.156915	0.335054	0.336108	0.462367
P07686	HEXB	0.949941	1.04345	0.981271	1.04503	0.891782	0.860409	0.858328	0.529361
P07711	Ctsj	NA	0.001	NA	NA	NA		NA	NA
P07737	PFN1	1.03715	1.02199	0.955796	1.09095	0.89201	0.850062	0.703969	0.359311
P07738	BPGM	0.972977	1.09814	0.885624	0.610389	0.85485	0.0961092	0.496013	0.388992
P07741	APRT	0.936322	1.0141	0.971175	0.991671	0.577813	0.886699	0.829201	0.933821
P07814	EPRS1	0.999193	0.974849	0.988713	0.950529	0.992182	0.265519	0.607148	0.0357888
P07858	CTSB	1.12247	1.14012	0.965242	1.05917	0.574914	0.289542	0.890579	0.427322
P07864	Ldhc	NA	6.40449	NA	NA	NA		NA	NA
P07900	HSP90AA1	0.955201	1.04085	1.01847	0.992673	0.605297	0.347655	0.718818	0.952566
P07902	GALT	0.797709	0.001	1.07308	1.37159			0.329446	0.28733
P07910	HNRNPC	NA	NA	1.02067	0.973844	NA	NA	0.890579	0.902842
P07911	UMOD	NA	NA	NA	0.678354	NA	NA	NA	0.913427
P07919	UQCRH	NA	NA	1.01119	0.932616	NA	NA	0.973107	0.504416
P07942	LAMB1	0.949795	0.98483	1.11514	1.3727	0.684476	0.890697	0.464238	0.10491
P07947	YES1	1.23207	1.01709	1.07677	1.04674	0.120919	0.924593	0.491028	0.67285
P07948	LYN	1.01524	1.11789	0.827174	1.21792	0.955047	0.170658	0.542506	0.708024
P07951	TPM2	1.73483	0.873321	0.860287	1.08988	0.594605	0.711761	0.635866	0.875822
P07954	FH	1.03018	1.01827	0.973087	1.06343	0.662701	0.638068	0.344588	0.493167
P07992	ERCC1	0.941454	0.914114	1.16001	0.880038	0.927991		0.612348	0.406776
P07996	THBS1	NA	NA	1.24896	1.01793	NA	NA	0.101609	0.990142
P07998	RNASE1	NA	NA	0.725748	1.33433	NA	NA	0.80939	0.423469
P08034	GJB1	NA	NA	1.24702	1.0488	NA	NA	0.70452	0.85019
P08047	SP1	1.29986	1.15725	0.992773	0.836966	0.669165	0.368928	0.971023	0.437257
P08069	IGF1R	1.20582	0.998725	0.700054	1.57448	0.882219	0.99699	0.128925	0.440306
P08123	COL1A2	NA	NA	NA	1.78274	NA	NA	NA	0.687102
P08133	ANXA6	1.01928	1.02312	0.986743	1.0028	0.787123	0.535971	0.882291	0.974445
P08134	RHOC	0.981955	0.98005	0.849636	1.00443	0.898868	0.889822	0.714488	0.988532
P08138	NGFR	0.001	0.804946	1.05224	1.00255		0.909734	0.966295	0.98832
P08174	CD55	NA	NA	1.13251	NA	NA	NA	0.832214	NA
P08183	ABCB1	1000	0.001	1000	NA				NA
P08185	Serpina6	0.001	1000	NA	NA			NA	NA
P08195	SLC3A2	0.949636	0.87172	1.09969	1.09174	0.668417	0.100344	0.00481826	0.120943
P08218	CELA2B	NA	NA	NA	0.001	NA	NA	NA
P08236	GUSB	0.965404	0.983773	0.993252	1.09169	0.907774	0.934692	0.987308	0.681012
P08237	PFKM	0.97631	1.07605	1.00015	0.966377	0.853441	0.154993	0.998836	0.525822
P08238	HSP90AB1	1.05034	1.12873	0.988929	1.01765	0.577813	4.7845e-05	0.896564	0.844425
P08240	SRPR	0.997297	1.09056	0.973374	0.961791	0.980777	0.114635	0.65647	0.493596
P08243	ASNS	0.996339	0.908108	0.990804	0.925065	0.972709	0.0228255	0.924779	0.0134367
P08247	SYP	1000	0.846433	1.09753	1.0623			0.793293	0.94063
P08253	MMP2	1.40045	0.793855	0.998501	1.05208	0.327717	0.130319	0.998836	0.848239
P08294	SOD3	NA	NA	NA	0.999763	NA	NA	NA	0.999503
P08397	HMBS	1.04904	1.10031	0.951778	0.920365	0.77563	0.390605	0.561315	0.0812251
P08493	MGP	NA	NA	0.985681	1.00542	NA	NA	0.99822	0.990231
P08559	PDHA1	1.01895	0.9876	0.999921	0.988427	0.837816	0.873085	0.999235	0.906991
P08571	Cd14	1.0495	1.07346	NA	NA	0.85093	0.569407	NA	NA
P08572	COL4A2	NA	0.649909	1.00196	NA	NA	0.28388	0.992527	NA
P08574	CYC1	1.13681	0.915595	0.945931	0.962153	0.665434	0.068149	0.491921	0.459908
P08579	SNRPB2	1.00417	0.893513	1.05901	0.98067	0.996946	0.536222	0.411709	0.937
P08581	MET	NA	NA	NA	0.495523	NA	NA	NA	0.659079
P08620	Fgf4	0.001	1.26776	NA	NA		0.559265	NA	NA
P08621	SNRNP70	1.03715	1.00675	0.989668	0.992049	0.833152	0.91988	0.828241	0.891185
P08648	Itga5	1000	1.34693	NA	NA		0.423561	NA	NA
P08651	NFIC	2.19885	1.97201	0.960878	1.17685		0.172974	0.934377	0.544971
P08670	VIM	0.995824	0.809279	1.05535	1.2251	0.96597	0.000216872	0.787809	3.65076e-05
P08684	CYP3A4	NA	NA	NA	0.90997	NA	NA	NA	0.880532
P08708	RPS17	1.01262	1.07418	1.00483	1.01946	0.935512	0.265532	0.968816	0.88264
P08754	GNAI3	1.01921	0.937839	0.968055	1.10114	0.949077	0.677656	0.833855	0.250694
P08758	ANXA5	0.997728	0.824851	0.954325	1.00998	0.993759	0.0099423	0.277193	0.889532
P08779	KRT16	NA	NA	0.0851861	NA	NA	NA		NA
P08865	RPSA	0.953483	1.16063	0.989329	0.979553	0.703285	0.00335111	0.932092	0.689354
P08922	Ros1	3.5569	0.925962	NA	NA			NA	NA
P08962	CD63	0.938718	0.924421	0.920881	1.17602	0.85093	0.691145	0.812639	0.563781
P08F94	PKHD1	1000	0.814541	NA	1000		0.947895	NA
P09001	MRPL3	0.889077	1.1167	0.994665	0.849239	0.891167	0.491354	0.973107	0.277427
P09012	SNRPA	1.02073	0.973341	0.969045	0.985886	0.889864	0.797154	0.738274	0.930529
P09038	FGF2	0.855994	3.53045	0.880997	1.00601	0.907774		0.267517	0.996834
P09104	ENO2	1.35949	0.503056	0.964824	1.01803		0.288165	0.786654	0.85443
P09110	ACAA1	1.06392	1.18345	1.03821	1.00739	0.856649	0.0849228	0.373745	0.94063
P09131	Slc10a3	1.15172	NA	NA	NA		NA	NA	NA
P09132	SRP19	0.628396	0.922946	1.00378	1.06512	0.496495	0.739755	0.983128	0.617333
P09172	DBH	NA	NA	1.04584	NA	NA	NA	0.968816	NA
P09211	GSTP1	0.949908	0.780805	0.971321	0.953038	0.922298	0.778829	0.709456	0.514844
P09234	SNRPC	1.03529	1.05686	0.933453	1.14643	0.84548	0.370712	0.491028	0.683819
P09238	MMP10	NA	NA	0.72021	NA	NA	NA		NA
P09341	CXCL1	NA	NA	1.22	NA	NA	NA	0.935373	NA
P09382	LGALS1	0.925804	0.841677	0.92875	1.02659	0.824627	0.302778	0.95717	0.846071
P09417	QDPR	0.943414	0.933756	1.02015	0.822894	0.762634	0.558096	0.927724	0.112251
P09429	HMGB1	1.02135	1.00363	1.08046	1.11953	0.834334	0.981831	0.18109	0.251761
P09471	GNAO1	1.16737	1.12219	1.03507	0.974401	0.703496	0.384581	0.920829	0.806656
P09486	SPARC	1.11243	1.43114	1.137	0.975123	0.843533	0.00407428	0.408729	0.885918
P09488	Gstm1	0.001	1.17244	NA	NA			NA	NA
P09493	TPM1	1.06345	0.847043	1.10715	1.22742	0.750873	0.203392	0.837727	0.508492
P09496	CLTA	1.20806	1.18933	0.968225	0.945737	0.774383	0.0229738	0.833405	0.80898
P09497	CLTB	1.00051	0.985698	0.980278	1.05167	0.996946	0.867008	0.776822	0.548587
P09525	ANXA4	1.13971	0.809187	1.00364	1.12994	0.420904	0.0361425	0.985396	0.286209
P09543	CNP	0.980321	1.36597	0.972868	0.987941	0.858387	2.64418e-16	0.882291	0.83657
P09601	HMOX1	0.927285	1.09562	1.22157	0.96216	0.837816	0.746407	0.336108	0.852795
P09603	Csf1	1000	0.001	NA	NA			NA	NA
P09619	PDGFRB	NA	NA	NA	0.793466	NA	NA	NA	0.941483
P09622	DLD	1.13342	0.963842	0.947186	1.04749	0.0910316	0.383172	0.271215	0.537892
P09630	HOXC6	NA	NA	NA	0.675499	NA	NA	NA
P09651	HNRNPA1	NA	NA	0.939246	1.03221	NA	NA	0.221071	0.829515
P09661	SNRPA1	1.03123	1.03775	0.988237	0.981463	0.750873	0.438104	0.841571	0.774843
P09668	Ctsh	1.32906	1.14375	NA	NA	0.774071	0.763592	NA	NA
P09669	COX6C	1.06946	1.11892	0.992461	0.974909	0.583378	0.400436	0.942605	0.779741
P09758	TACSTD2	NA	NA	0.001	NA	NA	NA		NA
P09848	LCT	NA	NA	0.826197	NA	NA	NA	0.759143	NA
P09871	C1S	0.602737	0.489158	NA	1.93757	0.658985	0.269824	NA	0.641505
P09874	PARP1	1.04573	1.06692	1.06093	0.95068	0.502543	0.0484887	0.000259507	0.00798688
P09884	POLA1	1.08571	1.1239	0.969119	1.00874	0.900067	0.789467	0.494965	0.929899
P09913	IFIT2	NA	0.874111	NA	1.08851	NA	0.613449	NA	0.96623
P09936	UCHL1	1.09965	0.782399	1.04753	1.11984	0.272154	4.56885e-05	0.453493	0.0682177
P09958	FURIN	NA	NA	1.04063	NA	NA	NA	0.953461	NA
P09960	LTA4H	0.988766	1.09452	0.941015	0.976399	0.955758	0.125915	0.0800377	0.744581
P09972	ALDOC	0.980345	1.09754	0.942059	0.882101	0.869991	0.206871	0.744751	0.0201576
P0C024	Nudt7	0.573305	0.001	NA	NA			NA	NA
P0C091	FREM3	NA	NA	0.936696	NA	NA	NA	0.936623	NA
P0C1S8	WEE2	NA	NA	NA	1.00469	NA	NA	NA	0.991046
P0C1Z6	TFPT	NA	NA	1.02016	1.03338	NA	NA	0.968268	0.809151
P0C221	CCDC175	1.4642	0.501269	0.894909	NA	0.583378		0.875054	NA
P0C2S0	CTXN2	NA	NA	1.14038	1.33546	NA	NA	0.94894	0.741059
P0C2W1	FBXO45	NA	10.9388	0.827215	1.12226	NA		0.694972	0.420284
P0C5J1	FAM86B2	NA	NA	0.861441	NA	NA	NA	0.82963	NA
P0C5K6	VENTXP1	NA	NA	1.05604	NA	NA	NA	0.968816	NA
P0C629	OR10J4	NA	NA	1.22201	NA	NA	NA	0.898285	NA
P0C645	OR4E1	NA	NA	0.760601	NA	NA	NA	0.823182	NA
P0C671	NoGene	1.13968	1.02861	NA	NA	0.740734	0.919979	NA	NA
P0C6C1	ANKRD34C	NA	NA	NA	0.704171	NA	NA	NA	0.830268
P0C7I6	CCDC159	NA	NA	1.00088	NA	NA	NA	0.998143	NA
P0C7M7	Acsm4	NA	1.28367	NA	NA	NA		NA	NA
P0C7P0	CISD3	1.3509	0.936924	1.09047	1.23319	0.616554	0.861198	0.8908	0.819984
P0C7P3	SLFN14	NA	NA	0.598065	0.946185	NA	NA	0.702093	0.878358
P0C7T5	Atxn1l	1000	1.38108	NA	NA			NA	NA
P0C7U1	ASAH2B	NA	NA	1000	NA	NA	NA		NA
P0C7V0	LINC00271	NA	NA	0.872175	NA	NA	NA	0.618197	NA
P0C7W6	CCDC172	NA	NA	NA	1.12201	NA	NA	NA	0.874539
P0C7X5	ZNF806	NA	NA	0.701902	8.98678	NA	NA	0.491028
P0C860	MSL3P1	NA	NA	0.845277	NA	NA	NA	0.82963	NA
P0C869	Pla2g4b	NA	0.80479	NA	NA	NA	0.90464	NA	NA
P0C870	JMJD7	NA	0.001	1.01382	1.06043	NA		0.986357	0.830254
P0CAP2	POLR2M	NA	NA	0.980236	NA	NA	NA	0.983128	NA
P0CE72	OCM	NA	NA	NA	0.408557	NA	NA	NA	0.69397
P0CG08	GPR89B	NA	NA	1.00478	0.94273	NA	NA	0.986588	0.641292
P0CG12	CHTF8	NA	NA	1.0981	0.912014	NA	NA	0.854225	0.647309
P0CG13	CHTF8	NA	1.07572	1.0337	0.985821	NA		0.951277
P0CG23	ZNF853	NA	NA	NA	1.01021	NA	NA	NA	0.990684
P0CG35	TMSB15B	NA	NA	0.876835	NA	NA	NA	0.836595	NA
P0CG39	POTEJ	NA	NA	3.04382	NA	NA	NA	0.827523	NA
P0CJ79	ZNF888	NA	NA	NA	0.205337	NA	NA	NA	0.755086
P0CK96	SLC35E2B	NA	NA	1.05666	NA	NA	NA	0.934377	NA
P0CW18	Prss56	0.735466	NA	NA	NA	0.820634	NA	NA	NA
P0DI81	Trappc2	0.001	NA	NA	NA		NA	NA	NA
P0DI82	TRAPPC2B	NA	NA	0.946346	1.81339	NA	NA	0.734945	0.260613
P0DJ07	PET100	NA	NA	1.24214	1.16704	NA	NA	0.300079	0.346017
P0DJ93	SMIM13	NA	NA	NA	1.01983	NA	NA	NA	0.971127
P0DJI8	SAA1	NA	NA	1.09694	NA	NA	NA	0.792811	NA
P0DKX0	ZNF728	NA	NA	0.862334	NA	NA	NA		NA
P0DME0	SETSIP	NA	NA	0.90647	NA	NA	NA	0.767374	NA
P0DMN0	SULT1A4	NA	NA	NA	1000	NA	NA	NA
P0DMV9	HSPA1B	NA	NA	1.05505	1.08097	NA	NA	0.574348	0.346017
P0DN79	CBSL	NA	NA	1.00189	0.94471	NA	NA	0.986588	0.395177
P0DP08	IGHV4-38-2	NA	NA	0.754725	NA	NA	NA	0.735823	NA
P0DP24	Calm2	0.898865	0.972781	NA	NA	0.509422	0.757874	NA	NA
P0DP25	CALM3	NA	NA	0.985854	0.993417	NA	NA	0.936597	0.965015
P0DP72	Vsig10l2	NA	0.555723	NA	NA	NA		NA	NA
P0DPB6	POLR1D	NA	NA	1.03865	0.973247	NA	NA	0.673975	0.930909
P0DPD7	EEF1AKMT4	NA	NA	0.862914	0.776895	NA	NA	0.8908	0.744119
P0DPI2	D10Jhu81e	0.982042	1.05425	NA	NA	0.97162	0.663987	NA	NA
P10070	Gli2 {ECO:0000312|MGI:MGI:95728}	0.862542	NA	NA	NA		NA	NA	NA
P10071	GLI3	NA	NA	1000	1.49625	NA	NA		0.624155
P10074	ZBTB48	1.13395	0.817339	NA	0.662327			NA	0.325826
P10082	PYY	NA	NA	0.983044	NA	NA	NA	0.973107	NA
P10109	FDX1	1.26811	0.844707	0.901743	0.893531	0.632032	0.569504	0.478577	0.290263
P10114	RAP2A	1.19878	1.47977	0.939989	1.01167	0.82435		0.788439	0.961089
P10144	Gzmf	0.001	1000	NA	NA			NA	NA
P10155	RO60	0.956757	1.1867	1.01544	0.968302	0.83728	0.0603639	0.776822	0.526077
P10176	COX8A	NA	NA	NA	1.03531	NA	NA	NA	0.990231
P10242	Myb	NA	2.17432	NA	NA	NA		NA	NA
P10244	MYBL2	NA	1.0203	0.437837	NA	NA		0.589548	NA
P10253	GAA	1.08706	0.946967	1.0502	1.02644	0.0775851	0.112088	0.367915	0.829624
P10301	RRAS	1.18583	0.942377	NA	0.50248	0.663332	0.771709	NA	0.878079
P10321	HLA-C	NA	NA	1.08125	0.914463	NA	NA	0.333903	0.596188
P10398	ARAF	0.910284	1.09597	1.08257	0.81224	0.754768	0.383172	0.487022	0.258628
P10412	H1-4	0.687787	0.678322	0.100524	1.01736	0.554238	0.0416162	0.659002	0.9963
P10415	BCL2	1000	2.29589	1.11796	2.15159			0.955084	0.457323
P10515	DLAT	1.07528	0.916268	0.952708	1.00887	0.120919	0.213669	0.103014	0.916905
P10586	PTPRF	1000	0.796211	1.12427	0.945141		0.638068	0.901352	0.864337
P10588	NR2F6	NA	0.001	1.40323	1.44243	NA		0.161677	0.829515
P10599	TXN	0.82893	1.06563	0.953124	1.14591	0.365845	0.807321	0.82074	0.481856
P10600	Tgfb3	0.001	0.001	NA	NA			NA	NA
P10606	COX5B	1.23791	1.32195	1.00248	1.3222	0.482387	0.15001	0.987308	0.0231648
P10619	CTSA	0.968683	1.03866	0.974407	0.905399	0.85093	0.771709	0.835511	0.652403
P10620	MGST1	NA	NA	1.07907	0.797437	NA	NA	0.851346	0.122969
P10635	Cyp2d9	1.04213	1.03686	NA	NA	0.84451	0.889616	NA	NA
P10636	MAPT	0.955952	1.38801	1.06132	0.948978	0.890744	0.00326246	0.239049	0.663542
P10644	PRKAR1A	1.0009	1.09863	0.967509	0.995007	0.997153	0.37429	0.665973	0.980516
P10645	CHGA	NA	NA	0.996158	NA	NA	NA	0.998836	NA
P10646	Tfpi	0.956663	1.32427	NA	NA		0.806926	NA	NA
P10721	KIT	1000	0.969865	0.831799	0.89048		0.918928	0.728745	0.473473
P10746	UROS	NA	1.7862	1.0532	0.749381	NA	0.330763	0.772707	0.422868
P10747	Cd28	NA	0.424194	NA	NA	NA		NA	NA
P10768	ESD	0.994365	0.986678	0.985422	0.947562	0.975767	0.816852	0.849529	0.333323
P10809	HSPD1	1.02935	0.962256	1.01818	0.995244	0.809643	0.367939	0.648636	0.914094
P10909	CLU	1.09583	1.00171	NA	0.461973		0.99699	NA
P10911	MCF2	NA	NA	NA	0.681473	NA	NA	NA	0.592814
P10912	Ghr	1000	1000	NA	NA			NA	NA
P10915	HAPLN1	NA	NA	1.05886	NA	NA	NA	0.848566	NA
P10916	Myl2	NA	0.994374	NA	NA	NA		NA	NA
P11021	HSPA5	1.017	1.06135	1.01212	1.0461	0.752065	0.177057	0.754813	0.180904
P11047	LAMC1	0.001	1.17297	1.11884	1.14792		0.32878	0.25023	0.441288
P11055	MYH3	NA	NA	1.16808	NA	NA	NA	0.305273	NA
P11117	ACP2	0.395715	1.01697	0.883249	1.00472	0.503735	0.913059	0.218746	0.991353
P11137	MAP2	0.981957	1.23244	0.984871	0.996412	0.961095	0.0239607	0.759575	0.933936
P11142	HSPA8	0.990088	1.03076	0.997758	1.05432	0.960063	0.682608	0.977729	0.272563
P11161	Egr2	NA	1000	NA	NA	NA		NA	NA
P11166	SLC2A1	1.02607	0.789502	0.963846	1.03204	0.927204	0.0941359	0.901513	0.797428
P11171	EPB41	0.949907	1.09265	0.989898	0.966374	0.837816	0.460915	0.885987	0.602954
P11172	UMPS	0.949882	1.09091	0.933012	0.984717	0.461593	0.0220974	0.11461	0.855014
P11177	PDHB	0.972349	0.961142	1.02093	0.867957	0.818508	0.433813	0.703969	0.104284
P11182	DBT	0.978444	0.937983	0.988937	1.05667	0.88695	0.60126	0.915096	0.563781
P11215	Itgam	0.001	NA	NA	NA		NA	NA	NA
P11216	PYGB	0.909559	0.995172	1.02148	1.01395	0.249435	0.953795	0.551916	0.762167
P11217	PYGM	NA	0.001	NA	1.15966	NA		NA	0.178327
P11229	Chrm1	NA	0.001	NA	NA	NA		NA	NA
P11233	RALA	1.04066	1.14143	1.09357	0.98859	0.873461	0.417435	0.23744	0.937096
P11234	RALB	1.0335	0.807696	1.02582	1.07148	0.948851	0.151674	0.927332	0.600986
P11274	BCR	0.562803	0.994009	1.00827	1.31254	0.0966661	0.986799	0.981601	0.421357
P11277	SPTB	NA	1.0527	1.00102	1.39052	NA	0.970937	0.999235	0.637639
P11279	LAMP1	1.10862	0.955901	0.981214	1.00797	0.327717	0.679616	0.964413	0.930212
P11308	Erg	0.001	NA	NA	NA		NA	NA	NA
P11310	ACADM	1.16248	0.972508	0.984122	1.02407	0.271327	0.604934	0.882933	0.778518
P11362	FGFR1	NA	NA	NA	0.470962	NA	NA	NA	0.478486
P11387	TOP1	1.02123	0.963302	0.991119	0.76335	0.837816	0.641294	0.956462	8.79189e-09
P11388	TOP2A	1.02622	0.964088	0.915944	0.882076	0.740734	0.632757	0.00542255	9.61913e-08
P11413	G6PD	0.955279	0.922661	0.987343	0.95366	0.378008	0.0134983	0.846459	0.439005
P11441	UBL4A	0.974834	0.96815	0.97646	1.02385	0.907774	0.801807	0.798125	0.770869
P11474	ESRRA	0.827326	NA	1.32286	1.09089	0.882219	NA	0.823182	0.850568
P11498	PC	0.001	0.001	0.966797	0.975917			0.385336	0.674607
P11532	DMD	0.9069	1.35247	0.885338	0.966752	0.908414		0.666158	0.823358
P11586	MTHFD1	1.05984	1.07326	0.977666	1.00055	0.378871	0.0368977	0.203888	0.993526
P11678	Epx	1000	1000	NA	NA			NA	NA
P11717	IGF2R	NA	NA	1.0038	1.04201	NA	NA	0.95717	0.246535
P11766	ADH5	0.948353	1.05766	0.971844	0.910739	0.552141	0.515253	0.481486	0.428597
P11802	CDK4	0.995748	1.14988	0.998751	0.917632	0.988367	0.0502511	0.992637	0.250694
P11831	SRF	NA	NA	0.908727	0.873025	NA	NA		0.758669
P11836	MS4A1	NA	NA	NA	1.25608	NA	NA	NA	0.916526
P11908	PRPS2	0.95229	1.23768	1.07191	1.11827	0.773657	0.00627995	0.279601	0.436024
P11926	ODC1	0.920299	0.940085	1.41429	NA	0.819346	0.736913	0.726399	NA
P11940	PABPC1	NA	NA	0.979599	1.02942	NA	NA	0.740448	0.708425
P12004	PCNA	1.03033	1.01961	0.961639	0.978124	0.516073	0.795519	0.279601	0.713696
P12034	FGF5	NA	NA	NA	0.822988	NA	NA	NA	0.908861
P12036	NEFH	0.27004	1000	NA	1.45171			NA	0.626079
P12074	COX6A1	0.906994	0.508212	1.01473	NA	0.858387	0.637552	0.973107	NA
P12081	HARS	0.974073	1.08125	0.999447	0.95211	0.809186	0.0537858	0.995885	0.363058
P12107	COL11A1	0.853177	1.33723	1.06054	0.998594	0.0966661	1.55727e-12	0.835511	0.997874
P12109	COL6A1	0.191952	0.932363	1.04462	1.1041		0.971284	0.840074	0.572041
P12110	COL6A2	NA	NA	1.25632	1.51177	NA	NA	0.843832	0.914094
P12111	COL6A3	NA	NA	NA	1.11428	NA	NA	NA	0.94428
P12235	SLC25A4	1.00611	1.08533	0.992274	0.877732	0.956449	0.219392	0.969756	0.0298502
P12236	SLC25A6	NA	NA	1.0204	1.14537	NA	NA	0.938808	0.887028
P12259	F5	NA	NA	NA	1.13413	NA	NA	NA
P12268	IMPDH2	0.996729	1.11631	1.00557	1.02343	0.979169	0.000181603	0.958617	0.534858
P12270	TPR	1.06314	1.00614	1.0075	1.02908	0.295925	0.914315	0.785822	0.202827
P12271	RLBP1	1.01623	1.438	0.985005	0.922405	0.966204	0.000199922	0.981496	0.617378
P12277	CKB	0.961777	1.03417	0.948888	1.0036	0.727629	0.653604	0.0444264	0.963784
P12318	FCGR2A	NA	NA	NA	0.644559	NA	NA	NA	0.830026
P12532	CKMT1A	NA	NA	0.956301	1.03548	NA	NA	0.89074	0.818764
P12694	BCKDHA	1.13423	0.954701	0.986984	1.02172	0.572428	0.85898	0.853425	0.818568
P12755	SKI	NA	NA	0.824265	1.06852	NA	NA	0.348614	0.926942
P12814	ACTN1	1.05195	0.912716	1.04943	1.09237	0.567308	0.172974	0.706525	0.000200313
P12821	ACE	1.76245	0.618762	NA	1.02183	0.739256	0.622753	NA
P12830	CDH1	NA	1.03308	0.991948	NA	NA	0.980475	0.986357	NA
P12882	MYH1	NA	NA	NA	1000	NA	NA	NA
P12931	SRC	0.969102	1.00917	1.06571	1.06054	0.865333	0.937021	0.962809	0.708425
P12955	PEPD	0.979137	0.8725	0.951596	0.952939	0.941017	0.286382	0.11191	0.641521
P12956	XRCC6	0.98429	0.912281	0.972587	0.975914	0.947458	0.379718	0.371291	0.600669
P13010	XRCC5	0.928724	0.998695	0.96567	0.972415	0.6314	0.99104	0.0685026	0.567451
P13051	UNG	NA	1.1507	1.04811	0.936227	NA		0.877507	0.509091
P13056	NR2C1	3.0556	1.09201	0.936362	NA	0.609934	0.962754	0.931942	NA
P13073	COX4I1	0.9399	1.07674	1.00647	1.05273	0.641599	0.132745	0.966817	0.592604
P13196	ALAS1	NA	NA	1.13706	1.27565	NA	NA	0.278177	0.680757
P13473	LAMP2	0.918114	0.990131	0.886884	1.01393	0.678167	0.958347	0.775704	0.925665
P13489	RNH1	0.978066	0.938862	0.973744	0.951369	0.621278	0.203798	0.710424	0.340452
P13497	Bmp1	1.08882	0.82942	NA	NA	0.969238	0.819552	NA	NA
P13521	SCG2	NA	NA	NA	0.602641	NA	NA	NA	0.878194
P13533	MYH6	NA	0.821298	NA	0.312798	NA	0.671782	NA	0.755929
P13535	MYH8	NA	NA	0.678833	0.876648	NA	NA	0.859575	0.815796
P13569	CFTR	NA	0.001	NA	0.001	NA		NA
P13584	CYP4B1	NA	NA	1.19562	NA	NA	NA	0.49813	NA
P13591	NCAM1	NA	NA	1.00565	1.03935	NA	NA	0.973107	0.625088
P13598	Icam2	1.59178	1.13294	NA	NA	0.703285	0.936236	NA	NA
P13611	VCAN	NA	NA	1.13003	1.09459	NA	NA	0.799688	0.431175
P13612	ITGA4	0.904525	1.33442	1.0336	1.06768	0.577633	3.47856e-05	0.788439	0.828345
P13637	ATP1A3	1.00466	0.674312	1.31477	NA		0.828641	0.0712137	NA
P13639	EEF2	0.960438	1.15511	0.988198	0.991109	0.486907	3.38067e-20	0.779319	0.83622
P13645	KRT10	NA	0.001	0.68762	0.739996	NA		0.00275136	0.0154023
P13647	KRT5	NA	NA	0.80779	NA	NA	NA	0.89874	NA
P13667	PDIA4	1.04806	1.01009	1.02051	1.04908	0.557684	0.868583	0.685452	0.213981
P13674	P4HA1	1.01663	1.09394	1.02903	1.05401	0.856376	0.00245017	0.625265	0.395845
P13686	ACP5	NA	NA	NA	1.24003	NA	NA	NA	0.679852
P13688	CEACAM1	NA	NA	NA	1.25991	NA	NA	NA	0.848239
P13693	TPT1	NA	NA	0.999608	1.04783	NA	NA	0.998836	0.520743
P13716	ALAD	1.04169	1.1107	0.970155	0.943258	0.768858	0.0959616	0.831077	0.54032
P13726	F3	0.988043	1.26177	NA	NA	0.984905	0.16255	NA	NA
P13747	HLA-E	NA	NA	NA	1.84293	NA	NA	NA	0.31982
P13796	LCP1	NA	NA	NA	0.391943	NA	NA	NA	0.59653
P13797	Pls3	0.847309	1.34714	NA	NA	0.332325	0.000447222	NA	NA
P13798	APEH	1.0309	1.04632	0.955998	1.00635	0.865847	0.606973	0.131206	0.95725
P13804	ETFA	0.984377	1.04903	0.966498	0.960847	0.844964	0.446435	0.17731	0.384257
P13805	Tnnt1	0.839005	NA	NA	NA	0.811357	NA	NA	NA
P13807	GYS1	1.06325	0.916342	1.03727	0.961659	0.819669	0.621794	0.394151	0.74474
P13861	PRKAR2A	1.09503	1.13984	0.976256	1.09035	0.391872	0.0808263	0.786672	0.180904
P13866	Slc5a1	NA	1000	NA	NA	NA		NA	NA
P13929	ENO3	1.13704	1.27797	1.06119	1.04352	0.632032	0.0102909	0.635866	0.780592
P13942	COL11A2	0.947906	1.7235	1.1256	0.96093	0.933647	1.00637e-09	0.433536	0.809531
P13945	Adrb3	1000	12.8844	NA	NA			NA	NA
P13984	GTF2F2	1.11328	1.22401	0.991156	1.02284	0.425316	0.00220506	0.905545	0.625006
P13987	CD59	NA	NA	1.21162	1.21418	NA	NA	0.57788	0.209472
P13994	CCDC130	NA	NA	1.06214	NA	NA	NA	0.940995	NA
P13995	MTHFD2	0.989887	0.796824	1.04592	0.969328	0.91133	0.00183719	0.450309	0.67081
P14136	GFAP	1000	1.20921	NA	0.907143		0.866263	NA
P14138	EDN3	NA	NA	0.978946	NA	NA	NA	0.959278	NA
P14174	MIF	0.910049	0.929666	0.99027	0.86748	0.77563	0.752597	0.978038	0.382972
P14209	CD99	NA	NA	1.00156	0.978742	NA	NA	0.996557	0.926942
P14210	HGF	NA	NA	NA	0.365401	NA	NA	NA	0.424066
P14314	PRKCSH	1.0107	0.895904	1.0256	1.03021	0.951984	0.024454	0.574348	0.56311
P14316	IRF2	NA	0.78404	0.777623	1.10019	NA	0.646981	0.706196	0.779741
P14317	HCLS1	NA	NA	NA	1000	NA	NA	NA
P14324	FDPS	0.930572	0.952033	0.982865	0.817084	0.265203	0.258741	0.908028	0.000144189
P14373	TRIM27	NA	NA	0.940752	1.05541	NA	NA	0.670187	0.852441
P14384	CPM	NA	NA	0.995599	0.96936	NA	NA	0.98263	0.799983
P14406	COX7A2	NA	NA	0.984894	1.12732	NA	NA	0.973107	0.213909
P14415	ATP1B2	NA	NA	0.853611	1.03602	NA	NA	0.871787	0.918975
P14550	AKR1A1	0.877219	0.975694	1.00413	0.966969	0.123197	0.795907	0.973107	0.674537
[truncated: 9,337 more rows]

## Sheet: Phospho-proteome
Phospho	Sites	Gene	GL261_6h_ratio	GL261_72h_ratio	MGG4_6h_ratio	MGG4_72h_ratio	GL261_6h_pvalue	GL261_72h_pvalue	MGG4_6h_pvalue	MGG4_72h_pvalue
A0A087WUV0	T112.S118	NoGene	NA	NA	NA	1.09298	NA	NA	NA	0.836167
A0A0G2JND7	T40	NoGene	NA	NA	NA	0.54774	NA	NA	NA	0.433337
A0A0J9YXQ4	T298	PNMA6E	NA	NA	0.774176	NA	NA	NA	0.999732	NA
A0A1B0GWK0	S53	PVALEF	NA	NA	NA	0.439421	NA	NA	NA	0.543247
A0A2R8Y4L2	Y192	HNRNPA1P48	NA	NA	0.834513	NA	NA	NA	0.999732	NA
A0A2R8Y4L2	Y215	HNRNPA1P48	NA	NA	1.21631	NA	NA	NA	0.999732	NA
A0AVK6	S102	E2f8	1.30468	1.26658	0.919909	1.00582	0.672023	0.901173	0.999732	0.990127
A0AVK6	S71	E2f8	0.458819	0.279658	NA	NA	0.848688		NA	NA
A0AVT1	S36	UBA6	NA	NA	1.04586	0.74355	NA	NA	0.999732	0.791653
A0FGR8	S662	Esyt2	0.793216	0.001	NA	NA	0.968139		NA	NA
A0FGR8	S682	Esyt2	0.558409	NA	NA	NA		NA	NA	NA
A0FGR8	S691	ESYT2	NA	NA	NA	1.24047	NA	NA	NA
A0FGR8	S691.S693	ESYT2	NA	NA	NA	0.824416	NA	NA	NA	0.94579
A0FGR8	S755.S758.S761	ESYT2	NA	NA	NA	1000	NA	NA	NA
A0FGR8	S758.S761	ESYT2	NA	NA	NA	0.818933	NA	NA	NA	0.615142
A0FGR8	T677.S679	Esyt2	1.14662	0.306175	NA	NA	0.999664		NA	NA
A0FGR8	T677.S679.S682	Esyt2	0.388368	2.23614	NA	NA			NA	NA
A0FGR8	T753	ESYT2	NA	NA	NA	0.513198	NA	NA	NA	0.346506
A0FGR8	T753.S755	ESYT2	NA	NA	NA	0.851046	NA	NA	NA	0.740225
A0FGR8	T753.S755.S758	ESYT2	NA	NA	NA	1000	NA	NA	NA
A0FGR8	T753.S755.S761	ESYT2	NA	NA	NA	0.661253	NA	NA	NA
A0JLT2	S226	Med19	0.465169	0.001	NA	NA	0.112689		NA	NA
A0JLT2	S235	Med19	0.606253	0.001	NA	NA	0.848688		NA	NA
A0JLT2	T192	Med19	1.15272	NA	NA	NA		NA	NA	NA
A0JNW5	S414	Uhrf1bp1l	0.968809	1.35099	NA	NA	0.999664	0.888404	NA	NA
A0JNW5	S414.S418	Uhrf1bp1l	1.72856	2.42702	NA	NA	0.680368	0.15345	NA	NA
A0JNW5	S418	Uhrf1bp1l	1.23714	1.98798	NA	NA	0.972566	0.778576	NA	NA
A0JNW5	S754	UHRF1BP1L	NA	NA	NA	1.15106	NA	NA	NA	0.841222
A0JNW5	T1401	UHRF1BP1L	NA	NA	1.4582	NA	NA	NA	0.999732	NA
A0JNW5	T420	Uhrf1bp1l	0.904812	1.24343	NA	NA	0.998186	0.948121	NA	NA
A0JNW5	T420.S423	Uhrf1bp1l	1.95448	0.001	NA	NA			NA	NA
A0MZ66	S464.S467	SHTN1	NA	NA	NA	1.33396	NA	NA	NA	0.717804
A0MZ66	S506	SHTN1	NA	NA	NA	1.18682	NA	NA	NA	0.90863
A1A4S6	S591	Arhgap10	0.44258	0.001	NA	1.10011	0.916502		NA	0.959735
A1A4Y4	S202	Irgm1	1.24783	1.18392	NA	NA	0.963253	0.930603	NA	NA
A1L020	S308	MEX3A	NA	NA	0.854269	0.863644	NA	NA	0.999732	0.474511
A1L0T0	S631	Ilvbl	1.19452	1.59595	NA	NA	0.968139	0.739527	NA	NA
A1L170	S249	C1orf226	NA	NA	0.001	NA	NA	NA		NA
A1L170	S258	C1orf226	NA	NA	NA	0.960869	NA	NA	NA	0.976011
A1L390	S1000	PLEKHG3	NA	NA	1.2143	NA	NA	NA	0.999732	NA
A1L390	S1037	PLEKHG3	NA	NA	NA	0.639551	NA	NA	NA	0.194586
A1L390	S1037.S1040	PLEKHG3	NA	NA	NA	1.01353	NA	NA	NA	0.974472
A1L390	S1158.T1162	Plekhg3	0.928734	0.001	NA	NA			NA	NA
A1L390	S1289	Plekhg3	1.02285	1.07173	NA	NA	0.999664	0.963666	NA	NA
A1L390	S1291	Plekhg3	1.02285	1.21697	NA	NA	0.999664	0.790386	NA	NA
A1L390	S576.S577	PLEKHG3	NA	NA	1.19078	0.995443	NA	NA	0.999732	0.990032
A1L390	S643.S647	PLEKHG3	NA	NA	NA	0.817463	NA	NA	NA	0.94579
A1L390	S76	Plekhg3	1000	NA	NA	NA		NA	NA	NA
A1L390	S862	Plekhg3	1.13959	0.609533	NA	NA	0.9327		NA	NA
A1L390	T964	PLEKHG3	NA	NA	NA	1.61731	NA	NA	NA	0.620936
A1X283	S290	Sh3pxd2b	0.001	NA	NA	NA		NA	NA	NA
A1X283	S291	Sh3pxd2b	0.448808	0.001	NA	NA	0.647058		NA	NA
A1X283	S528	Sh3pxd2b	1.03475	0.653106	NA	NA	0.999664	0.689865	NA	NA
A1X283	S654	Sh3pxd2b	2.66756	0.464589	NA	NA	0.837547	0.698049	NA	NA
A1X283	S675	SH3PXD2B	NA	NA	NA	0.610622	NA	NA	NA	0.523416
A2A3K4	S394	Ptpdc1	1.17485	1.63146	NA	NA	0.988245	0.455075	NA	NA
A2AJT9	S109	NoGene	1.39708	0.514024	NA	NA	0.866879	0.550495	NA	NA
A2AJT9	S15.S17	CXorf23	NA	NA	NA	1.19963	NA	NA	NA	0.683847
A2AJT9	S205	NoGene	1.00348	NA	NA	NA	0.999939	NA	NA	NA
A2AJT9	S307	NoGene	1.28844	1.02944	NA	NA	0.877407	0.985104	NA	NA
A2AJT9	S307.S309	NoGene	1.32198	1.24605	NA	NA	0.993588	0.922796	NA	NA
A2AJT9	S309	NoGene	1.43129	1.1591	NA	NA	0.925681	0.945805	NA	NA
A2AJT9	S410	NoGene	1.50142	0.001	NA	NA			NA	NA
A2AJT9	S600	NoGene	0.914752	1.37656	NA	NA	0.995476	0.888963	NA	NA
A2AJT9	S78.S80	NoGene	1.3551	1.06701	1.33471	1.09156	0.670765	0.906873	0.999732	0.868624
A2RRH5	Y243	WDR27	NA	NA	1000	NA	NA	NA		NA
A2RRP1	S473	NBAS	NA	NA	1.15391	NA	NA	NA	0.999732	NA
A2RU67	S142	KIAA1467	NA	NA	1.36216	NA	NA	NA	0.999732	NA
A2RU67	S16	Fam234b	NA	1000	NA	NA	NA		NA	NA
A2RU67	S16.S30	Fam234b	NA	1000	1.55745	NA	NA		0.999732	NA
A2RU67	S16.S30.S33	Fam234b	2.41917	1.01719	1.0107	1.48207	0.580957	0.997613	0.999732	0.0132789
A2RU67	S16.S33	KIAA1467	NA	NA	NA	1.21125	NA	NA	NA	0.724785
A2RU67	S16.T26	Fam234b	0.979672	0.903805	NA	1.21125		0.973604	NA	0.724785
A2RU67	S16.T26.S30	KIAA1467	NA	NA	NA	1.25193	NA	NA	NA	0.509126
A2RU67	S30	Fam234b	1.22583	0.888047	1.64267	0.804929	0.819506	0.955949	0.999732	0.708903
A2RU67	S30.S33	Fam234b	1.1826	0.91065	0.808326	1.25818	0.893168	0.980398	0.683318	0.0613219
A2RU67	S33	Fam234b	1.32033	0.515979	NA	1.12916	0.570253	0.359379	NA	0.931817
A2RU67	S52	KIAA1467	NA	NA	0.956067	NA	NA	NA	0.999732	NA
A2RU67	S53	Fam234b	0.845849	0.162973	NA	NA	0.999664	0.774958	NA	NA
A2RU67	S62	KIAA1467	NA	NA	0.848395	0.924578	NA	NA	0.999732	0.824399
A2RU67	S63	Fam234b	1.12153	0.282429	NA	NA	0.999664		NA	NA
A2RU67	T26	KIAA1467	NA	NA	NA	0.872004	NA	NA	NA	0.947861
A2RU67	T26.S33	Fam234b	1.09587	0.863192	NA	NA	0.980163	0.985104	NA	NA
A3KN83	S679	SBNO1	NA	NA	1.13337	NA	NA	NA	0.999732	NA
A3KN83	S679.S697	SBNO1	NA	NA	NA	1.01988	NA	NA	NA	0.974706
A3KN83	S679.T686	SBNO1	NA	NA	NA	1.01988	NA	NA	NA	0.974706
A3KN83	S731	Sbno1	1000	2.17329	NA	NA		0.861344	NA	NA
A3KN83	S751	Sbno1	1.44022	0.614478	NA	NA	0.563842	0.908648	NA	NA
A3KN83	S751.S752	Sbno1	NA	1.86982	NA	NA	NA		NA	NA
A3KN83	S754.S755	SBNO1	NA	NA	NA	0.946058	NA	NA	NA	0.947861
A3KN83	T724	Sbno1	1000	3.2512	NA	NA		0.906873	NA	NA
A3KN83	Y678.S679	SBNO1	NA	NA	1.22653	NA	NA	NA	0.999732	NA
A4FU69	T409	EFCAB5	NA	NA	2.4121	NA	NA	NA	0.944515	NA
A4QN01	T7.S9	LINC01553	NA	NA	NA	1000	NA	NA	NA
A5PLN7	T70.T74.S79	Fam149a	0.001	NA	NA	NA		NA	NA	NA
A6H8Y1	S1728	Bdp1	0.991198	1000	NA	NA			NA	NA
A6H8Y1	S1871	BDP1	NA	NA	0.981913	NA	NA	NA	0.999732	NA
A6H8Y1	S1883	BDP1	NA	NA	NA	0.001	NA	NA	NA
A6H8Y1	T1116.T1121	BDP1	NA	NA	1.34154	NA	NA	NA	0.999732	NA
A6H8Y1	T1205	Bdp1	1.93225	NA	NA	NA		NA	NA	NA
A6H8Y1	Y1730	Bdp1	1.41841	0.665356	NA	NA	0.9587	0.90847	NA	NA
A6NDB9	S420	PALM3	NA	NA	0.396837	NA	NA	NA		NA
A6NDB9	T412	PALM3	NA	NA	1.20231	NA	NA	NA	0.999732	NA
A6NE01	S251.T252	FAM186A	NA	NA	1.19506	1.10007	NA	NA	0.999732	0.960195
A6NEN9	T153	Gm614	0.398129	NA	NA	NA	0.848688	NA	NA	NA
A6NFI3	S112	ZNF316	NA	NA	1000	NA	NA	NA		NA
A6NHR9	S7	Smchd1	1.17138	0.98582	NA	NA	0.999664	0.997613	NA	NA
A6NHR9	T1936	Smchd1	1.20927	0.490186	NA	NA	0.999664		NA	NA
A6NI28	S714	ARHGAP42	NA	NA	NA	1.42112	NA	NA	NA	0.535988
A6NIH7	S119	UNC119B	NA	NA	1.19877	NA	NA	NA	0.999732	NA
A6NK06	T37.T45.T46	ACOD1	NA	NA	NA	0.001	NA	NA	NA
A6NKD9	S247	Ccdc85c	1.11301	0.781396	NA	NA	0.999664	0.935899	NA	NA
A6NKF1	S402	SAC3D1	NA	NA	0.794031	1.07875	NA	NA	0.999732	0.702942
A6NKF7	S16	NoGene	1.27572	0.873284	NA	NA	0.866051	0.906873	NA	NA
A6NKF7	S2	NoGene	1000	0.736551	NA	NA		0.956618	NA	NA
A6NKG5	S1737.S1739	Rtl1	NA	1000	NA	NA	NA		NA	NA
A6NKG5	S1739	Rtl1	1000	0.001	NA	NA			NA	NA
A6NKG5	Y164	Rtl1	NA	0.53048	NA	NA	NA		NA	NA
A7E2V4	S1132	Zswim8	1.53844	1.05626	NA	NA	0.85031		NA	NA
A7E2V4	S1156	ZSWIM8	NA	NA	NA	1.69658	NA	NA	NA	0.826497
A7E2V4	S555.S556	Zswim8	1.22846	0.971183	NA	NA	0.944946	0.974854	NA	NA
A7KAX9	S706	Arhgap32	1.09411	1.03543	NA	2.06103	0.942437	0.945805	NA	0.53128
A7KAX9	S852.S856	Arhgap32	0.87299	0.848608	NA	NA		0.967644	NA	NA
A7KAX9	S856	Arhgap32	0.548792	0.943411	NA	NA		0.986902	NA	NA
A7KAX9	S871	Arhgap32	1.22849	0.001	NA	NA			NA	NA
A7KAX9	S892	Arhgap32	0.887589	1.30892	NA	NA	0.999664	0.906873	NA	NA
A7KAX9	S952	Arhgap32	0.671996	0.219991	NA	NA	0.9587		NA	NA
A7KAX9	T849.S856	Arhgap32	0.87299	0.848608	NA	NA		0.967644	NA	NA
A7XYQ1	S597	SOBP	NA	NA	NA	2.02429	NA	NA	NA	0.642522
A7XYQ1	S629	SOBP	NA	NA	0.993543	1.0818	NA	NA	0.999732	0.903977
A8CG34	S370.S373	POM121C	NA	NA	NA	2.47301	NA	NA	NA	0.597339
A8K2U0	S106	A2ML1	NA	NA	0.001	NA	NA	NA		NA
A8K855	S21	Efcab7	0.872844	0.001	NA	NA	0.999664		NA	NA
A8MQ14	S345	ZNF850	NA	NA	2.03136	NA	NA	NA		NA
A8MT33	S227.T236.S237	Syce1l	0.614373	0.837239	NA	NA	0.975463	0.951003	NA	NA
A8MU93	S101	C17orf100	NA	NA	1000	NA	NA	NA		NA
A8MU93	S88	C17orf100	NA	NA	0.6401	NA	NA	NA	0.999732	NA
A8MVW0	S446	FAM171A2	NA	NA	NA	1000	NA	NA	NA
A8MVW0	S785	Fam171a2	0.878271	0.905238	NA	NA	0.987542	0.963319	NA	NA
A8MVW0	S789	FAM171A2	NA	NA	NA	0.929629	NA	NA	NA	0.903977
A8MW92	S368	Phf20l1	1.39499	2.00144	NA	NA	0.970435	0.329125	NA	NA
A8MW92	S881.S882	PHF20L1	NA	NA	NA	1.0182	NA	NA	NA	0.96064
B1AJZ9	S645	Fhad1	1.30337	1.11055	NA	NA	0.998695	0.986902	NA	NA
B2RTY4	S1220	Myo9a	1.97431	1000	NA	NA			NA	NA
B2RTY4	S1243	Myo9a	1.06884	1.39654	NA	NA	0.999664	0.935385	NA	NA
B2RTY4	S2364	Myo9a	1.14016	0.984501	NA	NA		0.997613	NA	NA
B2RTY4	S2380	Myo9a	0.895139	0.984501	NA	NA	0.999664	0.997613	NA	NA
B2RTY4	S2381	Myo9a	1000	NA	NA	NA		NA	NA	NA
B2RTY4	T1245	Myo9a	0.871086	0.896865	NA	NA	0.999664	0.986902	NA	NA
B2RUZ4	S15	Smim1	0.001	NA	NA	NA		NA	NA	NA
B2RUZ4	S15.S27.S33	Smim1	NA	1000	NA	NA	NA		NA	NA
B2RUZ4	S22	Smim1	0.001	NA	NA	NA		NA	NA	NA
B2RUZ4	S22.S27	Smim1	NA	1000	NA	NA	NA		NA	NA
B2RUZ4	S22.S33	Smim1	1.16087	0.540132	NA	NA	0.999664	0.798315	NA	NA
B2RUZ4	S22.T24	Smim1	1.16087	0.540132	NA	NA	0.999664	0.798315	NA	NA
C9JLW8	S17	Mcrip1	1.06506	0.722335	NA	NA	0.999418	0.88179	NA	NA
C9JLW8	S17.S18	Mcrip1	1.02749	1.11679	NA	NA	0.999664	0.932473	NA	NA
C9JLW8	S17.S18.S21	Mcrip1	2.19203	1.3498	NA	1.16342	0.807626	0.744456	NA
C9JLW8	S17.S21	FAM195B	NA	NA	NA	1.11734	NA	NA	NA	0.862922
C9JLW8	S18	Mcrip1	0.905564	0.633984	NA	0.001	0.991027	0.75736	NA
C9JLW8	S18.S21	Mcrip1	NA	1.26606	NA	1.67863	NA		NA	0.566046
C9JLW8	S21	Mcrip1	1.19439	0.780754	1.20868	1.43254	0.871797	0.300452	0.999732	0.749
C9JLW8	S25.S26	Mcrip1	1.10603	1.11094	NA	1.08014	0.999664	0.986902	NA	0.953813
E9PAV3	S2014	NACA	NA	NA	1.0599	NA	NA	NA	0.999732	NA
E9PAV3	S2014.S2029	NACA	NA	NA	NA	1.16556	NA	NA	NA	0.953649
E9PAV3	S2014.T2020	NACA	NA	NA	0.625341	NA	NA	NA	0.999732	NA
E9PAV3	S2014.T2022	NACA	NA	NA	0.774787	NA	NA	NA	0.999732	NA
E9PAV3	S2029	NACA	NA	NA	1.06017	NA	NA	NA	0.999732	NA
E9PAV3	T2020.T2022.S2029	NACA	NA	NA	NA	1.18278	NA	NA	NA	0.938966
E9PAV3	T2022.S2029	NACA	NA	NA	1.02432	1.02116	NA	NA	0.999732	0.939956
E9PAV3	T2022.T2024	NACA	NA	NA	1.02432	NA	NA	NA	0.999732	NA
E9PAV3	T2024	NACA	NA	NA	1.45238	NA	NA	NA		NA
E9PRG8	S123	1810009A15Rik	1.55719	1.51322	NA	NA	0.747053	0.397577	NA	NA
E9PRG8	S65	C11orf98	NA	NA	1000	NA	NA	NA		NA
M0QZD8	S3210.S3211	LOC400499	NA	NA	0.46054	NA	NA	NA	0.865181	NA
O00116	S52	Agps	2.57508	0.001	NA	NA			NA	NA
O00116	S52.S57	Agps	0.760219	1.14425	NA	NA	0.9071	0.955557	NA	NA
O00116	S57	Agps	1.35124	1.20601	NA	NA	0.911506	0.956618	NA	NA
O00124	S141	Ubxn8	1.13115	0.001	NA	NA	0.970435		NA	NA
O00139	S100	KIF2A	NA	NA	1.12545	NA	NA	NA		NA
O00139	S135	KIF2A	NA	NA	0.001	NA	NA	NA		NA
O00139	S140	KIF2A	NA	NA	NA	0.552899	NA	NA	NA	0.288402
O00139	S207	KIF2A	NA	NA	5.77105	NA	NA	NA		NA
O00139	S586	KIF2A	NA	NA	1.22155	3.02873	NA	NA	0.999732
O00139	S75.T78	KIF2A	NA	NA	0.984822	NA	NA	NA	0.999732	NA
O00139	T78	KIF2A	NA	NA	1.22259	NA	NA	NA	0.999732	NA
O00141	S397.S404	SGK1	NA	NA	0.997032	NA	NA	NA	0.999732	NA
O00141	S401	Sgk1	1.74208	1.45858	1.20506	NA			0.999732	NA
O00148	S426	DDX39A	NA	NA	1000	NA	NA	NA		NA
O00148	T26	Ddx39a	1000	0.384189	NA	NA			NA	NA
O00148	Y13	Ddx39a	0.955602	0.49446	NA	NA	0.999664	0.370154	NA	NA
O00159	Y376	MYO1C	NA	NA	0.799163	NA	NA	NA	0.999732	NA
O00161	S110	Snap23	2.05106	2.30218	NA	NA	0.68491	0.230275	NA	NA
O00161	S112	Snap23	1.24052	2.02952	NA	NA	0.987542	0.121266	NA	NA
O00161	S161	SNAP23	NA	NA	0.449518	0.660776	NA	NA	0.893924	0.624357
O00161	S20	Snap23	0.694251	1.53082	NA	NA	0.973507	0.67433	NA	NA
O00161	S34	SNAP23	NA	NA	NA	0.635603	NA	NA	NA	0.446926
O00161	S95	Snap23	0.758437	1000	NA	NA			NA	NA
O00161	T102	Snap23	1.24052	2.02952	NA	NA	0.987542	0.121266	NA	NA
O00165	S189.S192	HAX1	NA	NA	NA	1.20715	NA	NA	NA	0.821718
O00165	S69	Hax1	1.39668	0.463425	NA	NA	0.9071		NA	NA
O00168	S83	FXYD1	NA	NA	1.43254	NA	NA	NA		NA
O00178	S25	Gtpbp1	0.896774	0.223413	NA	0.603462	0.999664		NA	0.0758712
O00178	S44	Gtpbp1	0.992107	1.21507	1.05871	NA	0.999702	0.938812	0.999732	NA
O00178	S44.S47	Gtpbp1	1.32989	0.490072	0.837902	NA	0.957077		0.999732	NA
O00178	S47	GTPBP1	NA	NA	1.16773	0.756368	NA	NA	0.999732	0.879311
O00178	S6.S25	Gtpbp1	0.38226	0.755305	NA	0.887106	0.118565		NA	0.446406
O00178	S6.S8.S25	Gtpbp1	0.802768	0.600399	NA	NA	0.925681	0.733565	NA	NA
O00178	S8.S25	Gtpbp1	0.659443	0.568644	NA	NA	0.832843	0.886474	NA	NA
O00192	S332.S335	ARVCF	NA	NA	0.537176	NA	NA	NA	0.999732	NA
O00192	T643	Arvcf	0.549196	1000	NA	NA			NA	NA
O00192	Y259	ARVCF	NA	NA	0.001	NA	NA	NA		NA
O00193	S15	Smap	1.05571	2.49635	0.934976	1.10748			0.999732	0.789691
O00193	S15.S17	Smap	1.32667	0.626898	NA	1.7976	0.956009	0.906873	NA	0.0685248
O00193	S17	Smap	0.815508	1.14067	1.1721	1.13025	0.92282	0.967361	0.999732	0.300999
O00193	S24.S25	SMAP	NA	NA	NA	1.79758	NA	NA	NA	0.597004
O00193	S87	SMAP	NA	NA	1.0401	0.889309	NA	NA	0.999732	0.919988
O00193	S93	SMAP	NA	NA	NA	1.371	NA	NA	NA	0.555786
O00203	S276	Ap3b1	1.00406	1.15165	1.32632	1.47147	0.999809	0.948121	0.376815	0.59867
O00203	Y274	Ap3b1	0.975885	0.451601	NA	NA	0.999702	0.874709	NA	NA
O00221	S157	NFKBIE	NA	NA	NA	1.27304	NA	NA	NA	0.913649
O00232	S176	Psmd12	1000	NA	NA	NA		NA	NA	NA
O00233	S128	Psmd9	2.3121	0.001	NA	NA			NA	NA
O00255	S386	MEN1	NA	NA	NA	0.863398	NA	NA	NA	0.809553
O00255	S487	Men1	0.980291	NA	NA	NA		NA	NA	NA
O00255	S544	Men1	NA	0.001	NA	NA	NA		NA	NA
O00257	S349	CBX4	NA	NA	0.613473	NA	NA	NA	0.98489	NA
O00257	S432.S467	CBX4	NA	NA	0.900383	NA	NA	NA	0.999732	NA
O00257	S467	CBX4	NA	NA	0.781754	NA	NA	NA	0.999732	NA
O00257	Y28	Cbx4	0.349694	0.244173	NA	NA	0.802784	0.830992	NA	NA
O00264	S181	Pgrmc1	1.2669	1.00969	1.3154	1.1725	0.0135489	0.994576	0.457486	0.800866
O00264	S181.S190	PGRMC1	NA	NA	NA	1.28538	NA	NA	NA	0.907734
O00264	S54	PGRMC1	NA	NA	1.63199	0.583635	NA	NA	0.868804	0.569917
O00264	S57	PGRMC1	NA	NA	1.50598	1.62835	NA	NA	0.904496	0.647065
O00264	Y180	Pgrmc1	1.36459	0.638918	NA	NA	0.395555	0.283644	NA	NA
O00267	S10	Supt5h	NA	3.69807	NA	NA	NA	0.859875	NA	NA
O00267	S148	SUPT5H	NA	NA	0.881636	NA	NA	NA	0.999732	NA
O00267	S2	Supt5h	1.57413	1.28135	NA	NA		0.945805	NA	NA
O00267	S32	SUPT5H	NA	NA	1.2461	1.10892	NA	NA	0.999732	0.947861
O00267	S32.S36	Supt5h	1.15041	1.04188	0.990368	0.861156	0.999664	0.986902	0.999732	0.436113
O00267	S36	Supt5h	0.606314	1.06269	0.981609	0.931645	0.488012	0.986902	0.999732	0.914586
O00267	S4	Supt5h	1000	0.325656	NA	NA			NA	NA
O00267	S664	Supt5h	0.554434	0.001	NA	NA	0.933585		NA	NA
O00267	S666	SUPT5H	NA	NA	0.966197	0.345518	NA	NA		0.0528008
O00267	S686.S691.S695	SUPT5H	NA	NA	NA	1.03556	NA	NA	NA	0.973673
O00267	T1028	Supt5h	0.376255	0.853467	NA	NA	0.0244482	0.946156	NA	NA
O00267	T1034	SUPT5H	NA	NA	NA	1.399	NA	NA	NA	0.653112
O00267	T661.S664	Supt5h	0.776347	0.289896	NA	NA	0.718766	0.763585	NA	NA
O00267	T800	Supt5h	0.903987	0.917971	NA	NA	0.997048	0.996812	NA	NA
O00267	Y796	Supt5h	1.05996	0.917971	NA	NA	0.999664	0.996812	NA	NA
O00268	S543	TAF4	NA	NA	NA	0.001	NA	NA	NA
O00273	S107.S110	DFFA	NA	NA	NA	0.701643	NA	NA	NA	0.832483
O00273	S110	Dffa	1.3811	0.579826	1.28522	0.772402	0.972648	0.877104	0.999732	0.806664
O00273	S217	Dffa	1.10695	1000	NA	NA			NA	NA
O00273	S314	Dffa	1.23136	0.887729	NA	NA	0.972648	0.984991	NA	NA
O00273	S315	DFFA	NA	NA	1.34484	NA	NA	NA	0.999732	NA
O00273	Y96	DFFA	NA	NA	0.819961	NA	NA	NA	0.999732	NA
O00291	S114	Hip1	0.630838	4.67733	NA	NA		0.870978	NA	NA
O00299	S156	Clic1	1.26274	0.91001	NA	0.814356	0.92275	0.986902	NA	0.503763
O00300	S221	TNFRSF11B	NA	NA	NA	1000	NA	NA	NA
O00303	S262	Eif3f	0.953464	1.19348	NA	NA	0.979409	0.922856	NA	NA
O00311	S255	CDC7	NA	NA	0.507341	NA	NA	NA	0.981854	NA
O00311	S27	CDC7	NA	NA	NA	1.14425	NA	NA	NA	0.938059
O00311	S277	CDC7	NA	NA	0.001	NA	NA	NA		NA
O00400	S42	Slc33a1	0.825489	0.935843	NA	NA	0.983646	0.977832	NA	NA
O00401	S480	Wasl	1.99415	2.8981	NA	NA		0.665013	NA	NA
O00401	S480.S481	Wasl	1.25229	1.13017	NA	NA	0.969989	0.952797	NA	NA
O00401	S484	WASL	NA	NA	NA	0.816699	NA	NA	NA	0.853629
O00401	S484.S485	WASL	NA	NA	NA	1.41173	NA	NA	NA	0.579772
O00401	Y253	Wasl	1.07457	1.04577	NA	NA	0.999664	0.987804	NA	NA
O00409	S319	Foxn3	1.35112	1.1823	NA	NA	0.896148	0.517749	NA	NA
O00409	S349	FOXN3	NA	NA	1.0391	1.35676	NA	NA	0.999732	0.828771
O00409	S358.S368	Foxn3	2.16865	1.0772	NA	NA	0.710707	0.986902	NA	NA
O00409	S368	Foxn3	1000	NA	NA	NA		NA	NA	NA
O00409	S415	Foxn3	1.6679	NA	NA	NA	0.971678	NA	NA	NA
O00409	S83	Foxn3	NA	1000	NA	NA	NA		NA	NA
O00409	S83.S97	Foxn3	1.51703	2.4074	NA	NA	0.987587	0.925297	NA	NA
O00409	S85	Foxn3	NA	1000	NA	NA	NA		NA	NA
O00409	S85.S97	Foxn3	2.93971	3.89098	NA	NA	0.848688	0.903645	NA	NA
O00409	T94	FOXN3	NA	NA	NA	0.588472	NA	NA	NA	0.384396
O00410	S652	IPO5	NA	NA	1.10108	1000	NA	NA
O00410	S827	Ipo5	0.8826	0.727161	0.8689	0.996205	0.985464	0.712604	0.999732	0.993516
O00410	T645	IPO5	NA	NA	NA	1.35028	NA	NA	NA	0.547426
O00410	Y820	Ipo5	0.780688	1.19027	1.2413	NA			0.915715	NA
O00418	S18	EEF2K	NA	NA	2.11425	NA	NA	NA	0.999732	NA
O00418	S19	Eef2k	1.17317	0.236387	NA	NA	0.998695		NA	NA
O00418	S27.S31	EEF2K	NA	NA	0.683236	NA	NA	NA	0.647563	NA
O00418	S31	Eef2k	NA	0.498604	NA	0.874896	NA	0.861344	NA	0.764
O00418	S376.S395	Eef2k	NA	0.530966	NA	NA	NA		NA	NA
O00418	S445	EEF2K	NA	NA	1000	NA	NA	NA		NA
O00418	S73	Eef2k	0.611713	0.845766	NA	NA	0.951655	0.95634	NA	NA
O00418	S77	Eef2k	0.533304	0.001	NA	NA	0.964033		NA	NA
O00418	T348	EEF2K	NA	NA	0.637389	NA	NA	NA		NA
O00425	S165	Igf2bp3	1.40866	1.13152	NA	NA	0.38423	0.886545	NA	NA
O00425	S481	Igf2bp3	0.964318	1.01626	NA	NA	0.999702	0.997613	NA	NA
O00425	T528	Igf2bp3	1.45936	1.1318	NA	NA	0.971678		NA	NA
O00429	S535	Dnm1l	1.13166	1.3087	NA	NA	0.991027	0.960523	NA	NA
O00429	S616	DNM1L	NA	NA	1.12598	0.588078	NA	NA	0.999732	0.776538
O00429	S622	Dnm1l	0.569391	0.0530414	NA	NA	0.814933		NA	NA
O00442	S173	RtcA	0.793155	0.602841	NA	NA	0.960722	0.768245	NA	NA
O00443	S261	Pik3c2a	0.888081	1.00119	NA	NA	0.980174	0.999469	NA	NA
O00443	S338	PIK3C2A	NA	NA	1000	NA	NA	NA		NA
O00461	S364	GOLIM4	NA	NA	0.63101	1.08685	NA	NA	0.999732	0.896355
O00461	T603	Golim4	0.472537	NA	NA	NA	0.151093	NA	NA	NA
O00461	T640	GOLIM4	NA	NA	0.995155	1.75869	NA	NA	0.999732	0.585738
O00461	T648	GOLIM4	NA	NA	1.09878	NA	NA	NA	0.999732	NA
O00461	Y604	Golim4	0.491136	NA	NA	NA	0.9071	NA	NA	NA
O00461	Y641	GOLIM4	NA	NA	1.06416	1.16227	NA	NA	0.999732
O00461	Y673	GOLIM4	NA	NA	1.04151	0.588983	NA	NA	0.999732
O00462	T105.T115	Manba	0.771507	0.705669	NA	NA	0.9327	0.863408	NA	NA
O00470	S257	MEIS1	NA	NA	NA	1.22183	NA	NA	NA	0.902014
O00470	T202	MEIS1	NA	NA	1.00545	NA	NA	NA	0.999732	NA
O00483	S66	NDUFA4	NA	NA	1.16071	NA	NA	NA	0.999732	NA
O00488	S133	Znf593	0.819758	1.37003	NA	0.954831	0.919481	0.937469	NA	0.848797
O00499	S286.S296	Bin1	0.71074	0.641072	NA	NA	0.916502	0.7298	NA	NA
O00499	S286.S296.S304	Bin1	1.16775	1.0297	NA	NA	0.997048	0.986902	NA	NA
O00499	S286.S304	Bin1	1000	1.06534	NA	NA		0.973963	NA	NA
O00499	S296	Bin1	0.872845	1.21738	NA	NA	0.568308	0.709106	NA	NA
O00499	S296.S298	Bin1	1.15271	1.12814	NA	NA	0.808138	0.923557	NA	NA
O00499	S296.S298.S304	Bin1	0.893716	1.20271	NA	NA	0.995555	0.885187	NA	NA
O00499	S296.S298.T308	Bin1	1.40077	1.00259	NA	NA	0.995202	0.999381	NA	NA
O00499	S296.S303	BIN1	NA	NA	NA	1.38572	NA	NA	NA	0.794514
O00499	S296.S304	Bin1	1.43798	1.48482	NA	NA	0.533727	0.131713	NA	NA
O00499	S298	Bin1	1.05751	0.90867	NA	NA	0.998067	0.931358	NA	NA
O00499	S298.S303	BIN1	NA	NA	0.85451	NA	NA	NA		NA
O00499	S298.S304	Bin1	2.02868	1.5908	NA	NA	0.853877	0.366645	NA	NA
O00499	S321.S332	Bin1	0.867375	1.06951	NA	NA	0.99779	0.986902	NA	NA
O00499	S324	Bin1	1.10767	1.19756	NA	NA	0.9587	0.868046	NA	NA
O00499	S324.S332	Bin1	1.0449	0.786996	NA	NA	0.999664	0.945154	NA	NA
O00499	S331	BIN1	NA	NA	0.687867	0.678515	NA	NA	0.893924	0.534142
O00499	S332	Bin1	0.267045	0.437255	NA	NA	0.521893		NA	NA
O00499	T323.S331	BIN1	NA	NA	NA	0.854386	NA	NA	NA	0.932633
O00499	T328.S332	Bin1	0.867375	1.06951	NA	NA	0.99779	0.986902	NA	NA
O00505	S56	Kpna4	1.16764	0.745065	0.951105	NA	0.999664	0.935899	0.999732	NA
O00505	S56.S60	Kpna4	1.26215	1.19067	NA	1.27044	0.999664	0.957605	NA	0.85376
O00505	S60	Kpna4	1.20843	1.05148	1.04199	1.69653	0.969605	0.986902	0.999732	0.311914
O00512	S102	BCL9	NA	NA	NA	1.06585	NA	NA	NA	0.747816
O00512	S104	Bcl9	1.3949	1.49248	NA	1000	0.701981	0.256423	NA
O00512	S104.S107.T115	BCL9	NA	NA	NA	1.12772	NA	NA	NA	0.727919
O00512	S104.S127	Bcl9	1.69538	1.51681	NA	NA	0.96334	0.935385	NA	NA
O00512	S104.T115	Bcl9	1.69538	1.51681	NA	NA	0.96334	0.935385	NA	NA
O00512	S278	BCL9	NA	NA	NA	0.266247	NA	NA	NA	0.255478
O00512	S288	BCL9	NA	NA	NA	1000	NA	NA	NA
O00512	S441	BCL9	NA	NA	1.12736	NA	NA	NA	0.999732	NA
O00512	S686	Bcl9	0.804546	0.001	NA	NA	0.943705		NA	NA
O00512	S687	BCL9	NA	NA	NA	0.804287	NA	NA	NA	0.769132
O00512	S857	BCL9	NA	NA	1.01222	NA	NA	NA	0.999732	NA
O00512	T115	Bcl9	1.57057	1000	NA	NA	0.968139		NA	NA
O00512	T155	Bcl9	1.84142	1.44811	NA	NA	0.95926		NA	NA
O00512	T257.S278	BCL9	NA	NA	NA	0.846653	NA	NA	NA	0.878606
O00533	S1128	Chl1	0.971636	0.956435	NA	NA	0.999664	0.987804	NA	NA
O00533	S1128.S1138	Chl1	1.24421	3.11366	NA	NA	0.999664	0.779577	NA	NA
O00533	S1128.T1133.S1140	Chl1	1.5022	0.810001	NA	NA	0.811523	0.935385	NA	NA
O00533	S1138	Chl1	2.27064	1.23014	NA	NA	0.252139	0.897049	NA	NA
O00533	S1138.S1148	Chl1	2.02656	1.18597	NA	NA	0.91572	0.966522	NA	NA
O00533	S1140	Chl1	1.14118	1.07739	NA	NA	0.999664	0.986902	NA	NA
O00533	S1148	Chl1	1.29299	1.08558	NA	NA	0.997637	0.986902	NA	NA
O00533	S1148.S1151	Chl1	1000	2.70758	NA	NA			NA	NA
O00533	T1133	Chl1	0.963686	0.825465	NA	NA	0.999664	0.85673	NA	NA
O00533	T1133.S1148.S1151	Chl1	1000	1.87546	NA	NA		0.90847	NA	NA
O00533	Y1137	Chl1	0.001	NA	NA	NA		NA	NA	NA
O00533	Y1137.S1138	Chl1	1.05247	0.001	NA	NA	0.999664		NA	NA
O00533	Y1137.S1148	Chl1	2.02656	1.18597	NA	NA	0.91572	0.966522	NA	NA
O00541	S307	PES1	NA	NA	1.37588	0.904555	NA	NA	0.993842	0.853629
O00541	T301	Pes1	1.77829	NA	NA	NA		NA	NA	NA
O00559	S36	Ebag9	0.667211	0.189282	0.669642	0.704346	0.661813	0.512362	0.999732	0.0899374
O00559	S86	Ebag9	0.490515	0.948279	NA	1.15112	0.517115	0.986902	NA	0.745856
O00559	T41	Ebag9	1.02803	0.85173	0.669642	NA	0.999664		0.999732	NA
O00560	S6	Sdcbp	0.80546	1.19089	NA	NA	0.875154	0.90847	NA	NA
O00562	S342.S345	Pitpnm1	NA	0.001	NA	NA	NA		NA	NA
O00562	S342.S346	Pitpnm1	1.8267	1.32428	NA	NA		0.907084	NA	NA
O00562	S342.S346.S358	Pitpnm1	1.77632	1.28977	NA	NA		0.924251	NA	NA
O00562	S345.S346	Pitpnm1	1.8267	1.30885	NA	NA		0.945805	NA	NA
O00562	S345.S346.S358	Pitpnm1	1000	NA	NA	NA		NA	NA	NA
O00562	S358	Pitpnm1	1.2142	0.766857	NA	NA		0.888404	NA	NA
O00562	S360	Pitpnm1	1.2142	0.873122	NA	NA		0.953738	NA	NA
O00562	S373	PITPNM1	NA	NA	NA	1.18829	NA	NA	NA	0.743597
O00562	S621	Pitpnm1	0.593142	1.01507	NA	NA	0.914533	0.997613	NA	NA
O00566	S158	MPHOSPH10	NA	NA	1.79197	NA	NA	NA	0.944515	NA
O00566	S159.S168	Mphosph10	0.809854	1.15451	NA	NA	0.832843	0.976679	NA	NA
O00566	S159.S172	Mphosph10	0.998163	0.921016	NA	NA	0.999939	0.983157	NA	NA
O00566	S163	MPHOSPH10	NA	NA	1.29106	NA	NA	NA	0.999732	NA
O00566	S163.S167	MPHOSPH10	NA	NA	1.77654	1.09687	NA	NA	0.865181	0.602652
O00566	S163.S167.S171	MPHOSPH10	NA	NA	1.06318	1.00996	NA	NA	0.999732	0.965264
O00566	S163.S171	MPHOSPH10	NA	NA	NA	0.965643	NA	NA	NA	0.889469
O00566	S163.S171.S178	MPHOSPH10	NA	NA	0.734682	NA	NA	NA	0.999732	NA
O00566	S164	Mphosph10	1.06325	1.04293	NA	NA	0.999664	0.989873	NA	NA
O00566	S164.S168	Mphosph10	1.08721	1.06651	NA	NA	0.999664	0.949808	NA	NA
O00566	S164.S168.S172	Mphosph10	0.708889	1.32881	NA	NA	0.815713	0.854642	NA	NA
O00566	S164.S172	Mphosph10	1.12936	0.979573	NA	NA	0.988245	0.986902	NA	NA
O00566	S167	MPHOSPH10	NA	NA	1.01124	NA	NA	NA	0.999732	NA
O00566	S167.S171	MPHOSPH10	NA	NA	NA	1.09204	NA	NA	NA	0.727919
O00566	S168	Mphosph10	1.23945	0.879254	NA	NA	0.993588	0.986902	NA	NA
O00566	S168.S172	Mphosph10	1.50277	0.985006	NA	NA	0.0193673	0.989254	NA	NA
O00566	S171	MPHOSPH10	NA	NA	NA	0.927912	NA	NA	NA	0.944273
O00566	S172	Mphosph10	1.07472	1.09262	NA	NA	0.998695	0.978126	NA	NA
O00566	S178	MPHOSPH10	NA	NA	1.66652	NA	NA	NA	0.999732	NA
O00566	S242	MPHOSPH10	NA	NA	1.06787	1.19793	NA	NA	0.999732	0.460411
O00566	S244	Mphosph10	1.082	0.67434	NA	NA	0.982282	0.270732	NA	NA
O00566	S244.S247	Mphosph10	1.06871	0.58294	NA	NA	0.98306	0.0401662	NA	NA
O00566	S247	Mphosph10	2.36508	1.34081	NA	NA	0.79825	0.861344	NA	NA
O00566	S252	MPHOSPH10	NA	NA	NA	0.981455	NA	NA	NA	0.966596
O00566	S346	Mphosph10	0.825704	1.15006	NA	NA	0.820308	0.903645	NA	NA
O00566	T334	Mphosph10	1.25878	0.493588	NA	NA	0.963253		NA	NA
O00566	T345	Mphosph10	0.458775	0.864893	NA	NA	0.931232	0.959019	NA	NA
O00567	S314	Nop56	2.88005	0.001	NA	0.363896			NA	0.390525
O00567	S461	Nop56	1000	1.55471	1.03055	0.578802			0.999732	0.376052
O00567	S461.S462	Nop56	0.969143	0.617876	0.880658	1.05752	0.999664	0.477705	0.999732	0.956594
O00567	S462	Nop56	1.14228	0.879902	NA	NA	0.999664	0.949808	NA	NA
O00567	S462.S476	NOP56	NA	NA	0.906296	NA	NA	NA	0.999732	NA
O00567	S465	Nop56	0.939503	0.577034	NA	NA	0.999664	0.597661	NA	NA
O00567	S465.S466	Nop56	0.620645	0.963732	NA	NA	0.945319		NA	NA
O00567	S466	Nop56	1.05839	1.04115	NA	NA	0.999664		NA	NA
O00567	S466.T467	Nop56	1.12501	0.767888	NA	NA	0.973629	0.937121	NA	NA
O00567	S467.T468	NOP56	NA	NA	NA	0.637832	NA	NA	NA	0.493141
O00567	S476	NOP56	NA	NA	0.885297	NA	NA	NA	0.999732	NA
O00567	S511.S519.S520	NOP56	NA	NA	NA	0.931201	NA	NA	NA	0.905213
O00567	S511.S520	NOP56	NA	NA	NA	0.567501	NA	NA	NA	0.503209
O00567	S513	Nop56	0.789088	0.843642	NA	NA	0.368072	0.801433	NA	NA
O00567	S513.S519.S520	NOP56	NA	NA	NA	0.966916	NA	NA	NA	0.964323
O00567	S513.S522	Nop56	0.947609	0.866979	NA	NA	0.999664	0.931697	NA	NA
O00567	S513.T520	Nop56	0.855624	0.871269	NA	NA	0.988245	0.958878	NA	NA
O00567	S519	NOP56	NA	NA	NA	0.936464	NA	NA	NA	0.884105
O00567	S519.S520	NOP56	NA	NA	NA	1.07655	NA	NA	NA	0.756674
O00567	S520	NOP56	NA	NA	0.923557	0.001	NA	NA	0.999732
O00567	S522	Nop56	1.56042	1.32667	NA	NA	0.837547	0.733805	NA	NA
O00567	S528.S529.S543	Nop56	0.636306	0.743982	NA	NA	0.218445		NA	NA
O00567	S528.S536	Nop56	0.756738	0.001	NA	NA	0.993588		NA	NA
O00567	S528.S536.S543	Nop56	1.0989	0.940051	NA	NA	0.999664	0.986902	NA	NA
O00567	S529.S536	Nop56	1.3728	1.80208	NA	NA		0.532606	NA	NA
O00567	S529.S536.S543	Nop56	NA	0.001	NA	NA	NA		NA	NA
O00567	S529.S536.T545	Nop56	1.0989	0.940051	NA	NA	0.999664	0.986902	NA	NA
O00567	S536	Nop56	1.04304	0.849977	NA	NA	0.989198	0.835555	NA	NA
O00567	S536.S543	Nop56	1.06907	1.38479	NA	NA	0.988245	0.204697	NA	NA
O00567	S536.S543.T545	Nop56	1000	1000	NA	NA			NA	NA
O00567	S536.S543.T546	Nop56	1.14067	1.3425	NA	NA	0.994809	0.65425	NA	NA
O00567	S536.T545	Nop56	1.05507	1.00635	NA	NA	0.972566	0.998953	NA	NA
O00567	S536.T546	Nop56	1.67168	0.99822	NA	NA	0.810432	0.999381	NA	NA
O00567	S543	Nop56	0.82067	0.810422	NA	NA	0.964033	0.835336	NA	NA
O00567	S543.T546	Nop56	0.84591	1.15909	NA	NA	0.999664	0.956728	NA	NA
O00567	S554	Nop56	0.604925	0.811422	NA	NA	0.0230481	0.788208	NA	NA
O00567	S566.S567	Nop56	1.19442	NA	NA	NA		NA	NA	NA
O00567	S569	NOP56	NA	NA	0.001	NA	NA	NA		NA
O00567	S569.S570	NOP56	NA	NA	2.51921	0.632197	NA	NA	0.999732	0.32784
O00567	S570	NOP56	NA	NA	3.51742	2.01745	NA	NA		0.753822
O00567	T467	Nop56	0.778455	0.719843	NA	NA	0.963253	0.931358	NA	NA
O00567	T468.S476	NOP56	NA	NA	0.99935	NA	NA	NA	0.999732	NA
O00567	T545	Nop56	0.936318	0.924287	NA	NA	0.999664	0.987102	NA	NA
O00567	T546	Nop56	1.20038	1.04078	NA	NA	0.998695	0.997376	NA	NA
O00567	T564	Nop56	0.901927	0.347277	NA	NA	0.997048	0.245081	NA	NA
O00571	S102	DDX3X	NA	NA	1.82622	NA	NA	NA		NA
O00571	S131	Ddx3x	2.61674	1.50134	NA	NA	0.721791		NA	NA
O00571	S594	Ddx3x	0.346895	0.691571	NA	NA	0.294556	0.949808	NA	NA
O00571	S610	DDX3X	NA	NA	1000	NA	NA	NA		NA
O00571	S82	Ddx3x	0.169509	NA	1.12077	NA		NA	0.999732	NA
O00571	S83	Ddx3x	1.62491	0.865044	NA	NA	0.634994	0.962623	NA	NA
O00571	S86	DDX3X	NA	NA	2.20565	NA	NA	NA	0.999732	NA
O00571	S90	Ddx3x	0.862596	1.08978	NA	0.997501	0.989198	0.974854	NA	0.996956
O00571	S92	Ddx3x	1.34953	1.06949	2.20565	1.14271	0.943852	0.978679	0.999732	0.928791
O00587	T129.S133	MFNG	NA	NA	NA	1.09885	NA	NA	NA	0.890022
O00592	S519	PODXL	NA	NA	0.890109	NA	NA	NA	0.999732	NA
O00592	S520	PODXL	NA	NA	0.830362	NA	NA	NA	0.999732	NA
O00592	S529	PODXL	NA	NA	0.755004	NA	NA	NA	0.999732	NA
O00625	S225	PIR	NA	NA	0.452444	NA	NA	NA	0.921133	NA
O00629	S60	Kpna3	1.27674	1.72882	1.33836	2.10356	0.9587	0.890963	0.999732	0.169175
O00634	Y464	NTN3	NA	NA	1000	NA	NA	NA		NA
O00712	S192	NFIB	NA	NA	1.07006	NA	NA	NA	0.999732	NA
O00712	S194	Nfib	1000	NA	NA	NA		NA	NA	NA
O00712	S196	NFIB	NA	NA	1.05485	NA	NA	NA	0.999732	NA
O00712	S276	Nfib	0.001	NA	NA	NA		NA	NA	NA
O00712	S276.S292.S295	Nfib	1.54924	0.745624	NA	1.11973	0.877398	0.919935	NA	0.617227
O00712	S276.S295	Nfib	1.30291	0.508787	NA	0.968723	0.999664	0.935385	NA	0.951737
O00712	S284	NFIB	NA	NA	1.00024	NA	NA	NA	0.999732	NA
O00712	S284.S292.S295	NFIB	NA	NA	NA	1.11973	NA	NA	NA	0.617227
O00712	S284.S295	Nfib	1.30291	0.508787	NA	0.968723	0.999664	0.935385	NA	0.951737
O00712	S292	NFIB	NA	NA	1.00024	NA	NA	NA	0.999732	NA
O00712	S292.S295	Nfib	0.865175	0.663995	0.639914	NA	0.999664	0.95339	0.999732	NA
O00712	S295	Nfib	0.735435	0.504534	0.799429	0.888862	0.988245	0.925167	0.999732	0.809053
O00712	S328	Nfib	0.860324	0.346395	NA	1000	0.925346	0.773094	NA
O00712	S328.S332	Nfib	1000	1000	NA	NA			NA	NA
O00712	S332	Nfib	0.865814	0.250883	NA	NA	0.973853	0.824057	NA	NA
O00712	T274.S276	NFIB	NA	NA	0.639914	NA	NA	NA	0.999732	NA
O00712	T274.S276.S300	NFIB	NA	NA	1.28626	NA	NA	NA	0.999732	NA
O00712	T274.S292	Nfib	1.51077	0.433683	NA	NA	0.562713	0.756828	NA	NA
O00712	T274.S295	Nfib	1.93109	0.744667	NA	NA	0.521893	0.960064	NA	NA
O00712	T286	NFIB	NA	NA	1.00024	NA	NA	NA	0.999732	NA
O00712	T286.S292.S295	Nfib	1.54924	0.745624	NA	NA	0.877398	0.919935	NA	NA
O00712	T286.S295	Nfib	1.93109	0.744667	NA	NA	0.521893	0.960064	NA	NA
O00712	T359	NFIB	NA	NA	0.475444	0.217865	NA	NA
O00712	Y182	Nfib	0.667206	0.502424	NA	NA	0.988245	0.937011	NA	NA
O00716	S359	E2F3	NA	NA	1.4194	NA	NA	NA	0.999732	NA
O00716	T152	E2F3	NA	NA	0.995881	NA	NA	NA	0.999732	NA
O00716	T357	E2F3	NA	NA	0.987833	NA	NA	NA	0.999732	NA
O00750	S85.S87	PIK3C2B	NA	NA	NA	0.740351	NA	NA	NA	0.692726
O00767	S198	SCD	NA	NA	NA	1.21383	NA	NA	NA	0.748534
O14492	S310	SH2B2	NA	NA	0.662853	NA	NA	NA	0.972034	NA
O14494	S273	Plpp1	1.49371	2.57528	NA	NA	0.0274708	0.256433	NA	NA
O14494	T271	Plpp1	1.34499	2.00614	NA	NA	0.237693	0.536808	NA	NA
O14495	S298	Plpp3	0.86519	0.861267	NA	NA	0.994713	0.955557	NA	NA
O14497	S1184	ARID1A	NA	NA	NA	1.1431	NA	NA	NA	0.681933
O14497	S1185	Arid1a	0.001	1000	NA	NA			NA	NA
O14497	S1751.S1754.S1755	ARID1A	NA	NA	NA	0.570607	NA	NA	NA	0.261556
O14497	S1754.S1755	ARID1A	NA	NA	NA	1000	NA	NA	NA
O14497	S1755	ARID1A	NA	NA	NA	1.50026	NA	NA	NA	0.672354
O14497	S301	ARID1A	NA	NA	NA	0.285803	NA	NA	NA	0.368447
O14497	S363	ARID1A	NA	NA	0.566823	1.76475	NA	NA	0.993966	0.750029
O14497	S365	Arid1a	0.507078	0.0734978	NA	NA	0.586618		NA	NA
O14497	S382	ARID1A	NA	NA	0.001	NA	NA	NA		NA
O14497	S56	Arid1a	0.992498	0.43209	NA	NA			NA	NA
O14497	S696	ARID1A	NA	NA	1.06008	NA	NA	NA	0.999732	NA
O14497	S697	Arid1a	0.503388	0.0611895	NA	NA	0.783789		NA	NA
O14497	S697.S703	Arid1a	1000	0.001	NA	NA			NA	NA
O14497	S769	ARID1A	NA	NA	NA	0.499124	NA	NA	NA	0.795471
O14497	S772	ARID1A	NA	NA	NA	3.90239	NA	NA	NA	0.501894
O14497	T1505	ARID1A	NA	NA	NA	1.43312	NA	NA	NA	0.618897
O14497	T1599	ARID1A	NA	NA	0.625451	NA	NA	NA		NA
O14513	S630	NCKAP5	NA	NA	NA	1.29676	NA	NA	NA	0.732793
O14514	S1469	BAI1	NA	NA	1.14329	NA	NA	NA	0.999732	NA
O14523	S411	C2cd2l	0.568906	4.07724	NA	NA	0.893687		NA	NA
O14523	S464	C2cd2l	1.01185	1.54378	NA	NA	0.999702	0.84103	NA	NA
O14523	S464.S468	C2cd2l	1.07463	1.26149	NA	NA	0.999664	0.911453	NA	NA
O14523	S468	C2cd2l	1000	NA	NA	NA		NA	NA	NA
O14523	S606.S619.S623	C2CD2L	NA	NA	NA	1.19937	NA	NA	NA	0.294421
O14523	S609.S619.S623	C2CD2L	NA	NA	NA	1.19937	NA	NA	NA	0.294421
O14523	S613	C2cd2l	1.2585	0.726852	NA	NA	0.877435	0.944307	NA	NA
O14523	S613.S619.S623	C2CD2L	1.31701	NA	NA	1.54187		NA	NA	0.487041
O14523	S613.S623	C2CD2L	NA	NA	NA	1.22096	NA	NA	NA	0.590244
O14523	S613.T621	C2cd2l	0.823727	0.364402	NA	1.22096	0.999664	0.91129	NA	0.590244
O14523	S613.T621.S623	C2cd2l	1.53254	1.14152	NA	1.37328	0.667126	0.938242	NA	0.597479
O14523	S619.S623	C2cd2l	1.17949	0.162047	NA	NA	0.994937		NA	NA
O14523	S623	C2CD2L	NA	NA	NA	1.06502	NA	NA	NA	0.892886
O14523	S660	C2CD2L	NA	NA	NA	2.79226	NA	NA	NA	0.591501
O14523	S662	C2cd2l	0.75902	0.792107	NA	NA	0.999664	0.986902	NA	NA
O14523	T335.S346	C2cd2l	NA	1000	NA	NA	NA		NA	NA
O14524	S366	Nemp1	1.9365	1000	NA	NA			NA	NA
O14525	S216	ASTN1	NA	NA	2.03156	NA	NA	NA	0.999732	NA
O14530	S188	TXNDC9	NA	NA	NA	0.753784	NA	NA	NA	0.493459
O14531	S537	DPYSL4	NA	NA	0.001	NA	NA	NA		NA
O14531	S544	DPYSL4	NA	NA	NA	1.17556	NA	NA	NA	0.937191
O14545	S325	TRAFD1	NA	NA	NA	0.947899	NA	NA	NA	0.971669
O14545	S415	TRAFD1	NA	NA	1.12312	0.910778	NA	NA	0.999732	0.924429
O14562	S70	UBFD1	NA	NA	1.32212	NA	NA	NA	0.999732	NA
O14576	S179	DYNC1I1	NA	NA	NA	1.72349	NA	NA	NA	0.749589
O14576	S635	DYNC1I1	NA	NA	1.17088	NA	NA	NA	0.999732	NA
O14578	S1999	Cit	1.10458	1.89757	NA	NA	0.993588	0.0530492	NA	NA
O14578	S2021	Cit	NA	0.001	NA	NA	NA		NA	NA
O14578	S436	Cit	2.09394	1.13272	NA	NA	0.833682	0.986902	NA	NA
O14578	S439	Cit	1000	NA	NA	NA		NA	NA	NA
O14578	S581	Cit	0.88759	0.993857	NA	NA	0.999664	0.999381	NA	NA
O14579	S10	Cope	NA	1000	NA	NA	NA		NA	NA
O14579	S13	Cope	0.858004	0.712304	NA	NA	0.969605	0.599148	NA	NA
O14617	S632	AP3D1	NA	NA	1.61375	NA	NA	NA	0.999732	NA
O14617	S632.S634	AP3D1	1000	NA	1.64611	0.72279		NA	0.999732	0.776538
O14617	S632.S634.S636	Ap3d1	1.00047	0.424643	0.936449	1.11989	0.999939		0.999732	0.581282
O14617	S632.S636	Ap3d1	1.04101	0.549963	1.41485	NA	0.999664	0.172716	0.999732	NA
O14617	S685.S688	Ap3d1	1.26897	0.749524	NA	NA	0.999664	0.960455	NA	NA
O14617	S754.S755	Ap3d1	1.15192	0.901578	NA	NA	0.998695	0.941285	NA	NA
O14617	S754.S755.S760	Ap3d1	1.08029	1.18388	NA	NA	0.999664	0.964917	NA	NA
O14617	S754.T758.S760	Ap3d1	1.03472	0.967873	NA	NA	0.999702	0.997376	NA	NA
O14617	S755	Ap3d1	1.01341	0.461709	NA	NA	0.999702	0.629344	NA	NA
O14617	S755.S760	Ap3d1	1.09521	1.01636	NA	NA	0.964033	0.994576	NA	NA
O14617	S755.T758.S760	Ap3d1	1.48679	1.09089	NA	NA	0.821112	0.978317	NA	NA
O14617	S759	AP3D1	NA	NA	1.0128	NA	NA	NA	0.999732	NA
O14617	S760	Ap3d1	1.05363	0.94644	NA	NA	0.988245	0.935385	NA	NA
O14617	S764	AP3D1	NA	NA	NA	0.774814	NA	NA	NA	0.622178
O14617	S784	Ap3d1	0.776744	0.689885	NA	NA	0.848688	0.680073	NA	NA
O14617	S788	AP3D1	NA	NA	0.745322	NA	NA	NA	0.999732	NA
O14617	S813	AP3D1	NA	NA	0.80125	NA	NA	NA		NA
O14617	S825	Ap3d1	0.952425	1.46891	NA	NA	0.999664	0.443063	NA	NA
O14617	S829	AP3D1	NA	NA	0.940044	NA	NA	NA	0.999732	NA
O14617	T758.S760	Ap3d1	0.989643	1.09116	NA	NA	0.999702	0.919942	NA	NA
O14617	T870	Ap3d1	1.2984	NA	NA	NA	0.999664	NA	NA	NA
O14640	S177	DVL1	NA	NA	0.977072	NA	NA	NA	0.999732	NA
O14640	S194	DVL1	NA	NA	0.921079	1.07165	NA	NA	0.999732	0.794953
O14640	S194.S199	DVL1	NA	NA	NA	1.25037	NA	NA	NA	0.862922
O14640	S199	DVL1	NA	NA	0.897396	NA	NA	NA	0.999732	NA
O14641	S155	DVL2	NA	NA	0.636739	NA	NA	NA	0.999732	NA
O14641	S194.S211	DVL2	NA	NA	NA	0.558904	NA	NA	NA	0.210875
O14641	S196.S211	DVL2	NA	NA	0.532386	NA	NA	NA	0.944515	NA
O14641	S211	Dvl2	1.1186	0.944168	1.0935	NA	0.999664	0.991924	0.999732	NA
O14641	Y192.S194	Dvl2	0.688616	0.664551	NA	NA		0.9547	NA	NA
O14641	Y192.S211	DVL2	NA	NA	NA	0.497897	NA	NA	NA	0.169175
O14646	S1038	Chd1	1.02703	1.47724	NA	NA	0.999664	0.749204	NA	NA
O14646	S1040	CHD1	NA	NA	0.978196	0.746735	NA	NA	0.999732	0.356361
O14646	S1353	Chd1	0.001	1.02849	NA	NA			NA	NA
O14646	S1396	CHD1	NA	NA	1.05031	NA	NA	NA	0.999732	NA
O14646	S1619	Chd1	0.920253	1.68453	NA	NA	0.916276	0.0298671	NA	NA
O14646	S1663	Chd1	2.19641	0.353675	NA	NA	0.964033	0.798533	NA	NA
O14646	S1677.S1683.S1694	CHD1	NA	NA	NA	1.37394	NA	NA	NA	0.799584
O14646	S1678	Chd1	0.687654	1.50671	NA	NA	0.68672	0.332134	NA	NA
O14646	S1678.S1684	Chd1	NA	0.001	NA	NA	NA		NA	NA
O14646	S1684.S1690	Chd1	0.939616	1.32493	NA	NA	0.999664	0.77518	NA	NA
O14646	S1684.Y1686	Chd1	1.18369	0.821718	NA	NA	0.992666	0.93789	NA	NA
O14646	S1688	Chd1	0.987568	1.53471	NA	NA	0.999702	0.412405	NA	NA
O14646	S1689.T1700	CHD1	NA	NA	NA	0.933235	NA	NA	NA
O14646	S1690	Chd1	0.908213	1.26296	NA	NA	0.998661	0.8849	NA	NA
O14646	S1695	Chd1	1.18824	1.32126	NA	NA	0.985464	0.734907	NA	NA
O14646	S1699.T1700	CHD1	NA	NA	NA	2.51845	NA	NA	NA	0.541311
O14646	S214.S215	Chd1	1.00459	1.52809	NA	NA		0.806781	NA	NA
O14646	S252	CHD1	NA	NA	1.19267	NA	NA	NA	0.999732	NA
O14646	S471	CHD1	NA	NA	0.981885	NA	NA	NA	0.999732	NA
O14646	T1394	CHD1	NA	NA	0.954396	NA	NA	NA	0.999732	NA
O14646	T1700	CHD1	NA	NA	1000	NA	NA	NA		NA
O14646	T250.S252	CHD1	NA	NA	0.853157	0.931429	NA	NA	0.999732	0.853629
O14646	Y1686	Chd1	0.982738	0.949306	NA	NA	0.999702	0.987804	NA	NA
O14646	Y472	CHD1	NA	NA	1000	NA	NA	NA		NA
O14647	S1364	CHD2	NA	NA	1.35035	NA	NA	NA	0.999732	NA
O14647	S1365	Chd2	0.960136	1.04837	NA	0.001	0.999664	0.986902	NA
O14647	S1369	Chd2	0.588591	1.81069	NA	NA	0.998695	0.924097	NA	NA
O14647	S1369.S1373	Chd2	0.001	0.933618	NA	NA			NA	NA
O14647	S1373	Chd2	0.239421	0.947371	NA	NA			NA	NA
O14647	S1386	Chd2	2.33394	0.407572	NA	NA			NA	NA
O14647	S156.S165	Chd2	NA	0.001	NA	NA	NA		NA	NA
O14647	S156.S168	Chd2	NA	0.001	NA	NA	NA		NA	NA
O14647	S1727	Chd2	1.12334	1000	NA	NA	0.997048		NA	NA
O14647	S1728	CHD2	NA	NA	NA	2.22864	NA	NA	NA	0.62186
O14647	S1806	Chd2	0.806707	1.23829	NA	NA	0.986492	0.779577	NA	NA
O14647	S231.Y232	Chd2	1.60957	0.815996	0.779277	NA	0.775987	0.922796	0.999732	NA
O14647	S988	Chd2	1.40827	0.266189	NA	NA	0.977163		NA	NA
O14647	T164.S165	Chd2	NA	1.3132	NA	NA	NA	0.93901	NA	NA
O14647	T240.S242	Chd2	1.94181	0.844993	0.886261	0.94762	0.240892	0.906281	0.999732	0.903084
O14653	T116	GOSR2	NA	NA	NA	0.878537	NA	NA	NA	0.820258
O14654	S1059	Irs4	0.689013	1000	NA	NA			NA	NA
O14662	S29	STX16	NA	NA	1.14685	NA	NA	NA	0.999732	NA
O14662	S35	STX16	NA	NA	0.001	NA	NA	NA		NA
O14662	S41	Stx16	1.22353	1.13276	NA	0.922673	0.965867	0.986902	NA	0.912886
O14662	S74	Stx16	1.10336	0.649916	NA	NA	0.989642	0.855597	NA	NA
O14681	S326.S330	Ei24	1.40027	1.14312	0.997365	0.687413	0.794467	0.945805	0.999732	0.0226079
O14681	S330	Ei24	1.15347	1.73631	NA	NA	0.993588	0.447685	NA	NA
O14681	Y310.S313	EI24	NA	NA	1.11607	NA	NA	NA	0.999732	NA
O14682	S406	ENC1	NA	NA	1.58592	NA	NA	NA	0.999732	NA
O14683	S14	TP53I11	NA	NA	1000	1.09773	NA	NA
O14686	S1030	Kmt2d	0.001	NA	NA	NA		NA	NA	NA
O14686	S1136	Kmt2d	NA	0.001	NA	NA	NA		NA	NA
O14686	S1151	KMT2D	NA	NA	1.57386	NA	NA	NA	0.953233	NA
O14686	S1562	Kmt2d	0.811516	1.29709	NA	NA	0.964033	0.815197	NA	NA
O14686	S1627	Kmt2d	1.14257	0.952791	NA	NA	0.877398	0.965711	NA	NA
O14686	S1671	KMT2D	NA	NA	2.05229	1.41775	NA	NA	0.254635	0.814431
O14686	S1834	KMT2D	NA	NA	NA	1.14092	NA	NA	NA	0.946407
O14686	S1854.S1858.T1865	KMT2D	NA	NA	NA	1.20651	NA	NA	NA	0.645682
O14686	S1854.T1865	KMT2D	NA	NA	NA	1.05762	NA	NA	NA	0.884105
O14686	S1858.T1865	KMT2D	NA	NA	NA	0.93334	NA	NA	NA	0.852037
O14686	S2226	Kmt2d	1.17491	0.779813	NA	NA	0.966691	0.924591	NA	NA
O14686	S2231	Kmt2d	1.10275	1.019	NA	NA	0.977163	0.990529	NA	NA
O14686	S2296	KMT2D	NA	NA	1.12156	NA	NA	NA	0.999732	NA
O14686	S2299	Kmt2d	1.19027	1.11743	NA	NA	0.999664	0.967527	NA	NA
O14686	S2309	KMT2D	NA	NA	1.09056	NA	NA	NA	0.999732	NA
O14686	S2318	Kmt2d	0.815015	0.001	NA	NA	0.987587		NA	NA
O14686	S2597	Kmt2d	1.31988	1.37891	NA	NA	0.259363	0.657204	NA	NA
O14686	S3122	Kmt2d	0.688505	1000	NA	NA			NA	NA
O14686	S3130	KMT2D	NA	NA	NA	1.08989	NA	NA	NA	0.970476
O14686	S3217	KMT2D	NA	NA	NA	0.737398	NA	NA	NA	0.505781
O14686	S373	Kmt2d	0.74137	1000	NA	0.465726	0.969605		NA	0.311959
O14686	S4410	Kmt2d	1.66544	NA	NA	NA		NA	NA	NA
O14686	S46.S48	KMT2D	NA	NA	NA	2.10169	NA	NA	NA	0.205767
O14686	S4738	KMT2D	NA	NA	NA	0.39441	NA	NA	NA	0.116324
O14686	S4789	Kmt2d	0.760264	NA	NA	NA	0.999664	NA	NA	NA
O14686	S48	KMT2D	NA	NA	1.08846	0.876721	NA	NA	0.999732	0.51838
O14686	S655	Kmt2d	2.6919	1.23129	NA	NA	0.700139	0.85847	NA	NA
O14686	S688.S709	Kmt2d	1.45102	1.48978	NA	NA	0.795765	0.866619	NA	NA
O14686	S691.S709	Kmt2d	1.45102	1.48978	NA	NA	0.795765	0.866619	NA	NA
O14686	S727	Kmt2d	1.12644	1.13279	NA	NA	0.91572	0.658652	NA	NA
O14686	T1040	Kmt2d	1.2663	0.78941	NA	NA	0.995476	0.903645	NA	NA
O14686	T1223	Kmt2d	1.09698	0.933529	NA	NA	0.997048	0.965805	NA	NA
O14686	T1261.S1263	KMT2D	NA	NA	NA	0.877915	NA	NA	NA	0.758277
O14686	T1261.S1263.T1267	KMT2D	NA	NA	NA	0.966384	NA	NA	NA	0.91047
O14686	T2197	Kmt2d	0.001	NA	NA	NA		NA	NA	NA
O14686	T2596	Kmt2d	0.928741	1.5866	NA	NA	0.999664	0.805424	NA	NA
O14686	T3127	Kmt2d	0.688505	1000	NA	NA			NA	NA
O14686	T4733	Kmt2d	2.24215	NA	NA	NA	0.979409	NA	NA	NA
O14686	Y725	Kmt2d	2.19655	1.25702	NA	NA	0.144363	0.447685	NA	NA
O14730	S125	Riok3	0.694243	1.03258	NA	NA	0.989642		NA	NA
O14730	S125.S127.S128	Riok3	2.2827	1.20674	NA	0.967815	0.920865	0.935899	NA	0.993744
O14730	S125.S128	Riok3	1000	0.956453	NA	NA		0.986902	NA	NA
O14730	S127	Riok3	0.001	NA	NA	NA		NA	NA	NA
O14730	S127.S128	Riok3	2.79141	0.651197	NA	NA	0.958651	0.941745	NA	NA
O14730	S128	Riok3	0.268288	0.835717	NA	NA	0.938167	0.986902	NA	NA
O14730	S505	Riok3	1.02513	1.36242	NA	NA	0.999664	0.477705	NA	NA
O14730	S512	Riok3	1.02513	1.36242	NA	NA	0.999664	0.477705	NA	NA
O14730	S517	Riok3	0.27941	0.580911	NA	NA	0.786967		NA	NA
O14730	Y122.S127.S128	RIOK3	NA	NA	NA	1.55363	NA	NA	NA	0.745856
O14733	T42	MAP2K7	NA	NA	0.960999	NA	NA	NA	0.999732	NA
O14733	Y283.T295.Y299	MAP2K7	NA	NA	NA	1.1101	NA	NA	NA	0.928653
O14734	S2	Acot8	0.412154	1.28922	NA	NA		0.943047	NA	NA
O14737	S119	Pdcd5	1.12892	0.738392	0.724137	1.30898	0.770195	0.958642	0.999732	0.875449
O14745	S2	Slc9a3r1	0.977279	1.39798	NA	NA	0.999664	0.657357	NA	NA
O14745	S269	SLC9A3R1	NA	NA	0.825959	NA	NA	NA	0.999732	NA
O14745	S269.S280	SLC9A3R1	NA	NA	NA	0.931112	NA	NA	NA	0.755141
O14745	S273	Slc9a3r1	NA	2.66267	NA	NA	NA		NA	NA
O14745	S273.S275	Slc9a3r1	1000	1.80787	NA	NA		0.376862	NA	NA
O14745	S275	Slc9a3r1	0.92683	1.48525	NA	NA	0.999664	0.698013	NA	NA
O14745	S280	SLC9A3R1	NA	NA	0.744679	0.78368	NA	NA	0.999732	0.259534
O14745	S283	Slc9a3r1	1.20321	1.14661	NA	NA	0.837547	0.906873	NA	NA
O14745	S285	Slc9a3r1	1.16056	1.05756	NA	NA	0.895226	0.986902	NA	NA
O14745	S285.S297	Slc9a3r1	1.3319	1.3762	NA	NA	0.992764	0.867119	NA	NA
O14745	S288	SLC9A3R1	NA	NA	1.28752	NA	NA	NA	0.999732	NA
O14745	S288.T293	SLC9A3R1	NA	NA	1.52393	NA	NA	NA	0.884436	NA
O14745	S290	SLC9A3R1	NA	NA	1.09011	NA	NA	NA	0.999732	NA
O14745	S294	Slc9a3r1	0.892478	1.37875	NA	NA	0.999664	0.906873	NA	NA
O14745	S297	Slc9a3r1	0.941518	1.89305	NA	NA	0.999664	0.220488	NA	NA
O14757	S280	Chek1	1000	1000	NA	NA			NA	NA
O14757	S296	CHEK1	NA	NA	1.02051	0.847603	NA	NA	0.999732	0.849673
O14757	S301	CHEK1	NA	NA	0.955305	1.3247	NA	NA	0.999732	0.366047
O14757	S301.S305	CHEK1	NA	NA	NA	0.001	NA	NA	NA
O14757	S301.S308	CHEK1	NA	NA	NA	1.45986	NA	NA	NA	0.502857
O14757	S307	CHEK1	NA	NA	NA	0.803169	NA	NA	NA	0.924245
O14757	S331	CHEK1	NA	NA	NA	1.03684	NA	NA	NA	0.947861
O14763	T401	TNFRSF10B	NA	NA	1000	NA	NA	NA		NA
O14770	S195	MEIS2	NA	NA	0.622455	NA	NA	NA	0.915715	NA
O14770	S196	MEIS2	0.001	NA	NA	0.816458		NA	NA	0.668873
O14770	S196.S204	MEIS2	NA	NA	NA	1.16174	NA	NA	NA	0.724035
O14770	S198	MEIS2	NA	NA	0.946162	NA	NA	NA	0.999732	NA
O14770	S198.S206	MEIS2	NA	NA	NA	1.20747	NA	NA	NA	0.597004
O14770	S204	MEIS2	NA	NA	NA	0.950715	NA	NA	NA	0.933696
O14776	S638	TCERG1	NA	NA	NA	1.31809	NA	NA	NA	0.751829
O14777	S242	Ndc80	1.24456	0.436084	NA	NA	0.848931	0.359379	NA	NA
O14777	S77	Ndc80	2.46068	0.570794	NA	NA	0.91572	0.903645	NA	NA
O14777	T238	Ndc80	1.10648	0.572149	NA	NA	0.972394		NA	NA
O14777	T344.T350	NDC80	NA	NA	NA	1.67759	NA	NA	NA	0.194586
O14787	S354	Tnpo2	1.15087	0.529763	NA	NA	0.931374		NA	NA
O14787	S355	Tnpo2	1.15087	0.529763	1.23413	0.911017	0.931374		0.944515	0.800317
O14787	S368	Tnpo2	1000	NA	NA	NA		NA	NA	NA
O14787	T342	Tnpo2	1.82678	0.973193	NA	NA	0.723906	0.997549	NA	NA
O14787	T344	Tnpo2	0.740036	0.668461	NA	0.88326	0.907944		NA	0.74294
O14795	S176	UNC13B	NA	NA	NA	0.880207	NA	NA	NA	0.847242
O14795	S367	UNC13B	NA	NA	NA	1000	NA	NA	NA
O14795	T370	UNC13B	NA	NA	NA	0.777751	NA	NA	NA	0.0538229
O14828	S32	SCAMP3	NA	NA	0.735427	0.471288	NA	NA	0.999732	0.00388561
O14828	S72	SCAMP3	NA	NA	0.671417	0.188592	NA	NA	0.999732	0.237408
O14828	S76	SCAMP3	NA	NA	1000	NA	NA	NA		NA
O14828	S78	Scamp3	0.951452	1.35816	NA	NA	0.999664	0.654443	NA	NA
O14828	S85	SCAMP3	NA	NA	NA	0.602029	NA	NA	NA	0.323519
O14828	S87	Scamp3	0.283064	NA	NA	NA		NA	NA	NA
O14828	T46	SCAMP3	NA	NA	0.942084	NA	NA	NA	0.999732	NA
O14828	Y83	SCAMP3	NA	NA	NA	0.602029	NA	NA	NA	0.323519
O14863	S32	Slc30a4	0.815652	0.282814	NA	NA	0.987474	0.494113	NA	NA
O14863	S32.S36	Slc30a4	1.08616	0.403888	NA	NA	0.999664		NA	NA
O14863	S36	Slc30a4	0.952699	0.429192	NA	NA	0.999664	0.209388	NA	NA
O14863	T19	Slc30a4	1.08781	0.001	NA	NA	0.999664		NA	NA
O14863	T19.S27	Slc30a4	1.08616	0.432576	NA	NA	0.999664	0.635509	NA	NA
O14863	T26.S36	Slc30a4	0.001	1000	NA	NA			NA	NA
O14896	S47	Irf6	0.528363	1000	NA	NA			NA	NA
O14907	S61	Tax1bp3	0.987599	1.23725	NA	NA	0.999664	0.906873	NA	NA
O14908	S68	GIPC1	NA	NA	1000	NA	NA	NA		NA
O14917	S1132	PCDH17	NA	NA	1.5228	NA	NA	NA	0.999732	NA
O14917	S886	PCDH17	NA	NA	0.001	NA	NA	NA		NA
O14920	S672	Ikbkb	0.829285	1.06103	NA	NA	0.997048	0.989873	NA	NA
O14924	S171	Rgs12	1.23552	1.01951	NA	NA	0.667126	0.997376	NA	NA
O14924	S661	Rgs12	0.691995	1.32825	NA	NA	0.964033	0.70741	NA	NA
O14924	S661.S667	Rgs12	0.293033	1.47755	NA	NA	0.775987	0.744386	NA	NA
O14924	S661.S671	RGS12	NA	NA	NA	1.30252	NA	NA	NA	0.812965
O14924	S850	Rgs12	1000	NA	NA	NA		NA	NA	NA
O14929	S358	Hat1	0.724695	0.978112	NA	NA	0.967341	0.997613	NA	NA
O14936	T460.T464	CASK	NA	NA	NA	1.54347	NA	NA	NA	0.487186
O14974	S299	Ppp1r12a	0.928697	1.44343	NA	NA	0.999664	0.903073	NA	NA
O14974	S365	Ppp1r12a	0.814239	1.02529	NA	NA			NA	NA
O14974	S422	Ppp1r12a	0.789472	1000	NA	NA	0.719587		NA	NA
O14974	S445	Ppp1r12a	0.629532	1.53376	1.09468	1.01091	0.988245	0.948121	0.999732	0.981961
O14974	S479	Ppp1r12a	1.07466	1.23673	NA	NA	0.999664		NA	NA
O14974	S507	Ppp1r12a	1.86365	0.792248	NA	NA	0.0100697	0.931873	NA	NA
O14974	S554	Ppp1r12a	1.43679	1000	NA	NA	0.91572		NA	NA
O14974	S668	PPP1R12A	NA	NA	NA	1.31585	NA	NA	NA
O14974	S695	PPP1R12A	NA	NA	1.27422	NA	NA	NA	0.999732	NA
O14974	S852	PPP1R12A	NA	NA	1.27184	NA	NA	NA	0.999732	NA
O14974	S855	Ppp1r12a	1.34348	1.49688	NA	NA	0.921768	0.931902	NA	NA
O14974	S861	Ppp1r12a	1.96841	0.780587	NA	NA	0.25239	0.906873	NA	NA
O14974	S862.S871	PPP1R12A	NA	NA	0.001	0.393872	NA	NA		0.571244
O14974	S870	Ppp1r12a	1.30914	0.780041	NA	NA	0.211652	0.869075	NA	NA
O14974	S871	PPP1R12A	NA	NA	0.866897	1.17187	NA	NA	0.999732	0.192521
O14974	S903	PPP1R12A	NA	NA	NA	2.09547	NA	NA	NA	0.502703
O14974	S909	Ppp1r12a	1.14147	1000	NA	NA	0.944946		NA	NA
O14974	T443	Ppp1r12a	1.11996	0.641657	NA	NA	0.995306	0.721842	NA	NA
O14974	T696	PPP1R12A	NA	NA	1.32354	1.99168	NA	NA	0.999732	0.384396
O14974	T852	Ppp1r12a	0.001	0.988622	NA	NA			NA	NA
O14974	T852.S870	Ppp1r12a	1.91983	NA	NA	NA		NA	NA	NA
O14974	T853	PPP1R12A	NA	NA	1000	NA	NA	NA		NA
O14974	T858	Ppp1r12a	0.736969	0.887916	NA	NA	0.999664	0.994642	NA	NA
O14974	T858.S870	Ppp1r12a	1.49447	0.588877	NA	NA	0.862673		NA	NA
O14974	T859.S871	PPP1R12A	NA	NA	NA	1.20196	NA	NA	NA	0.0677189
O14974	Y446	Ppp1r12a	0.001	0.001	0.91188	NA			0.999732	NA
O14976	S813.S815	Gak	0.851164	0.887472	NA	NA	0.999664	0.986902	NA	NA
O14976	S813.S827	Gak	0.851164	0.887472	NA	NA	0.999664	0.986902	NA	NA
O14976	S815.S817	GAK	NA	NA	NA	1.12113	NA	NA	NA	0.831267
O14976	S815.S829	GAK	NA	NA	NA	1.17861	NA	NA	NA	0.707374
O14976	S815.S829.S834	GAK	NA	NA	NA	1.10605	NA	NA	NA	0.917636
O14976	S824.S827	Gak	0.996601	0.983248	NA	NA	0.999939	0.998953	NA	NA
O14976	S826.S829	GAK	NA	NA	NA	1.24163	NA	NA	NA	0.324993
O14976	S827	Gak	1.04196	0.915961	NA	NA	0.999702	0.986902	NA	NA
O14978	S153	ZNF263	NA	NA	0.845281	NA	NA	NA	0.999732	NA
O14978	S155	Zfp263	NA	0.001	NA	NA	NA		NA	NA
O14978	S168	Zfp263	1.27426	0.900069	NA	NA	0.71699	0.966323	NA	NA
O14978	S180	Zfp263	1.25931	1.39051	NA	NA	0.956745	0.832522	NA	NA
O14978	S312	Zfp263	0.001	NA	NA	NA		NA	NA	NA
O14978	T149	ZNF263	NA	NA	0.942267	1.00516	NA	NA	0.999732	0.993516
O14978	T165	Zfp263	1.20483	0.924661	NA	NA	0.775987	0.970913	NA	NA
O14979	S241	HNRNPDL	NA	NA	1.94622	NA	NA	NA	0.683318	NA
O14980	S1031	Xpo1	0.945216	1.46992	NA	1.53337	0.999664	0.724832	NA	0.678911
O14980	S397	XPO1	NA	NA	NA	0.656982	NA	NA	NA	0.609236
O14980	T1030	Xpo1	NA	1000	NA	NA	NA		NA	NA
O15013	S1282	ARHGEF10	NA	NA	NA	0.934431	NA	NA	NA	0.919988
O15013	S1284	ARHGEF10	NA	NA	1000	0.848782	NA	NA		0.870882
O15013	S1284.S1285	ARHGEF10	NA	NA	NA	2.14628	NA	NA	NA	0.288402
O15013	S1284.S1287	ARHGEF10	NA	NA	NA	1.50669	NA	NA	NA	0.761998
O15013	S1285	ARHGEF10	NA	NA	NA	1.03115	NA	NA	NA	0.951737
O15013	S1287	ARHGEF10	NA	NA	NA	1.02905	NA	NA	NA	0.960195
O15013	S1289	ARHGEF10	NA	NA	NA	0.959316	NA	NA	NA	0.971043
O15013	S1291	ARHGEF10	NA	NA	NA	0.959316	NA	NA	NA	0.971043
O15013	S1296	ARHGEF10	NA	NA	1.00554	1.00489	NA	NA		0.991058
O15013	S157	Arhgef10	1000	1000	NA	NA			NA	NA
O15013	S34	Arhgef10	1000	1.2321	NA	NA			NA	NA
O15013	S59	ARHGEF10	NA	NA	0.845704	1.13829	NA	NA	0.999732	0.578398
O15013	T312	ARHGEF10	NA	NA	NA	0.001	NA	NA	NA
O15014	S1057	Znf609	1.00337	1.07479	NA	NA	0.999702	0.948121	NA	NA
O15014	S252	ZNF609	NA	NA	0.578789	NA	NA	NA	0.915715	NA
O15014	S358	Znf609	1.4332	2.2594	NA	1.16632	0.969989		NA	0.964323
O15014	S358.T360	Znf609	1.62952	0.946216	NA	NA	0.95608	0.997376	NA	NA
O15014	S413.S433	Znf609	2.54331	0.937821	NA	NA	0.719587	0.992633	NA	NA
O15014	S433	Znf609	1.30108	1.80981	NA	NA	0.883118	0.194729	NA	NA
O15014	S467	Znf609	0.289094	NA	NA	NA		NA	NA	NA
O15014	S491	Znf609	2.15901	1.2294	1.95707	1.08799	0.934992	0.931481	0.625083	0.971327
O15014	S547	ZNF609	NA	NA	1.06189	NA	NA	NA	0.999732	NA
O15014	S575	Znf609	0.994462	1.4455	NA	NA	0.999702	0.196307	NA	NA
O15014	S575.S577	Znf609	1.07639	1.39439	NA	NA	0.97308	0.446254	NA	NA
O15014	S576	ZNF609	NA	NA	1000	NA	NA	NA		NA
O15014	S594.S620	ZNF609	NA	NA	NA	1.00606	NA	NA	NA	0.993516
O15014	S605.S609	ZNF609	NA	NA	NA	1.30052	NA	NA	NA
O15014	S605.S609.S620	ZNF609	NA	NA	NA	1.04395	NA	NA	NA	0.938059
O15014	S605.S614.S620	ZNF609	NA	NA	NA	1.04395	NA	NA	NA	0.938059
O15014	S605.S620	ZNF609	NA	NA	NA	0.859149	NA	NA	NA	0.663241
O15014	S605.T619.S620	ZNF609	NA	NA	NA	1.08953	NA	NA	NA	0.880123
O15014	S608	Znf609	2.77928	1000	NA	NA			NA	NA
O15014	S608.S613	Znf609	1.1217	0.900699	NA	NA		0.980729	NA	NA
O15014	S609.T619.S620	ZNF609	NA	NA	1.16723	NA	NA	NA	0.999732	NA
O15014	S620	ZNF609	NA	NA	1.24168	0.98381	NA	NA	0.999732	0.943324
O15014	S742.T745	Znf609	1.457	1000	NA	NA	0.848688		NA	NA
O15014	S757	Znf609	0.808672	0.859429	NA	NA	0.977015	0.956618	NA	NA
O15014	S758	ZNF609	NA	NA	1000	NA	NA	NA		NA
O15014	S804	ZNF609	NA	NA	NA	1.96083	NA	NA	NA	0.195866
O15014	S841	Znf609	0.970796	1.04361	NA	NA	0.999702	0.997613	NA	NA
O15014	S842	ZNF609	NA	NA	1000	NA	NA	NA		NA
O15014	S842.S849	ZNF609	NA	NA	NA	2.52635	NA	NA	NA
O15014	S848	Znf609	NA	1000	NA	NA	NA		NA	NA
O15014	T360.S361	Znf609	1.62952	1.06004	NA	NA	0.95608	0.997549	NA	NA
O15014	T521.S533	ZNF609	NA	NA	1.10034	NA	NA	NA	0.999732	NA
O15014	T619	ZNF609	NA	NA	NA	0.743151	NA	NA	NA	0.83192
O15014	T619.S620	ZNF609	NA	NA	0.922735	0.859149	NA	NA	0.999732	0.663241
O15014	T745	Znf609	1.00121	1.73957	NA	NA	0.999939	0.689862	NA	NA
O15014	Y514	ZNF609	NA	NA	1.01551	NA	NA	NA	0.999732	NA
O15015	S1409.S1411	Zfp646	1000	NA	NA	NA		NA	NA	NA
O15015	S1412	Zfp646	0.001	NA	NA	NA		NA	NA	NA
O15020	S2171	SPTBN2	NA	NA	NA	2.20423	NA	NA	NA	0.431582
O15020	S31	SPTBN2	NA	NA	NA	0.435823	NA	NA	NA
O15021	S1368.S1375	Mast4	3.10483	0.665242	NA	NA		0.71868	NA	NA
O15021	S1403.S1407	MAST4	NA	NA	0.749987	NA	NA	NA	0.981854	NA
O15021	S1465	Mast4	1.3093	0.961513	NA	NA	0.521893	0.986902	NA	NA
O15021	S1521	Mast4	1.09809	0.840492	NA	NA	0.909248	0.978126	NA	NA
O15021	S1776	Mast4	0.800142	0.827979	NA	NA	0.895178	0.953738	NA	NA
O15021	S2517	Mast4	0.839595	0.969532	NA	NA	0.893687	0.997376	NA	NA
O15027	S1069	SEC16A	NA	NA	NA	1.5735	NA	NA	NA	0.755547
O15027	S1245	Sec16a	1.03728	1.18338	NA	NA	0.999664	0.963143	NA	NA
O15027	S1323	Sec16a	1.3931	0.517551	NA	NA	0.514435		NA	NA
O15027	S1327	SEC16A	NA	NA	1000	1.04214	NA	NA		0.932126
O15027	S1342	Sec16a	0.792992	0.701573	NA	NA	0.900784	0.111872	NA	NA
O15027	S1369	SEC16A	NA	NA	NA	1000	NA	NA	NA
O15027	S1371.S1374.S1377	Sec16a	1.37189	1.00379	NA	NA	0.964071	0.999381	NA	NA
O15027	S1372	SEC16A	NA	NA	NA	1000	NA	NA	NA
O15027	S1374.S1377	Sec16a	0.797407	0.70313	NA	NA	0.999664	0.979672	NA	NA
O15027	S1377	Sec16a	0.855972	1.57234	NA	NA	0.910638	0.559887	NA	NA
O15027	S1383.S1386	Sec16a	0.905321	1.57697	NA	NA	0.999664	0.903645	NA	NA
O15027	S1384	Sec16a	0.62382	0.795577	NA	NA	0.989642		NA	NA
O15027	S1384.S1386	Sec16a	0.905321	1.05139	NA	NA	0.999664	0.994576	NA	NA
O15027	S1386	Sec16a	NA	0.001	NA	NA	NA		NA	NA
O15027	S1398	SEC16A	NA	NA	1.20854	NA	NA	NA	0.999732	NA
O15027	S1436.S1441	SEC16A	NA	NA	0.456562	0.911203	NA	NA	0.865181	0.602252
O15027	S1441	SEC16A	NA	NA	NA	1.04791	NA	NA	NA	0.845509
O15027	S2022	SEC16A	NA	NA	0.001	0.985016	NA	NA		0.974607
O15027	S2039.S2042	SEC16A	NA	NA	NA	1.22259	NA	NA	NA	0.884105
O15027	S2053.S2058	Sec16a	0.832927	0.92587	NA	NA	0.65086	0.972954	NA	NA
O15027	S2058.S2063	Sec16a	0.860984	0.731565	NA	NA	0.933585	0.861809	NA	NA
O15027	S2101	Sec16a	1.09957	1.41608	NA	NA	0.996832	0.755028	NA	NA
O15027	S2267	SEC16A	NA	NA	NA	0.632305	NA	NA	NA	0.579489
O15027	S2271	SEC16A	NA	NA	NA	0.632305	NA	NA	NA	0.579489
O15027	S2291	SEC16A	NA	NA	NA	0.39498	NA	NA	NA	0.217117
O15027	S2304	SEC16A	NA	NA	0.320793	NA	NA	NA	0.475231	NA
O15027	S568	SEC16A	NA	NA	0.708191	0.001	NA	NA	0.999732
O15027	S587.S592.S595	SEC16A	NA	NA	NA	0.848999	NA	NA	NA	0.727919
O15027	S587.S595.T600	SEC16A	NA	NA	NA	1.07169	NA	NA	NA	0.941541
O15027	S587.T593.S595	SEC16A	NA	NA	NA	0.848999	NA	NA	NA	0.727919
O15027	S592.T593.S595	SEC16A	NA	NA	NA	0.803686	NA	NA	NA	0.631777
O15027	T1325	SEC16A	NA	NA	1.13663	NA	NA	NA	0.999732	NA
O15027	T1340	Sec16a	0.864147	0.698517	NA	NA	0.985464	0.859875	NA	NA
O15027	T1440.S1441	SEC16A	NA	NA	0.456562	NA	NA	NA	0.865181	NA
O15027	T575	SEC16A	NA	NA	0.655177	NA	NA	NA	0.999732	NA
O15027	Y1244	Sec16a	1.06138	1.09434	NA	NA	0.999664	0.986902	NA	NA
O15027	Y1339	SEC16A	NA	NA	1.37521	NA	NA	NA	0.999732	NA
O15031	S1244	PLXNB2	NA	NA	1.37356	1.34033	NA	NA	0.999732	0.879311
O15031	S1248	Plxnb2	1.49653	0.730751	NA	NA	0.984277	0.92501	NA	NA
O15031	S1574	Plxnb2	2.06055	1.18124	NA	NA	0.812043	0.947236	NA	NA
O15033	S337	Arel1	0.756125	1.34578	NA	NA	0.972894	0.764846	NA	NA
O15033	T343	Arel1	0.744917	1.1506	NA	NA	0.981066	0.790386	NA	NA
O15040	S448.S449	TECPR2	NA	NA	1.02439	0.937884	NA	NA	0.999732	0.865097
O15040	S673	TECPR2	NA	NA	1.22779	1.12178	NA	NA	0.999732	0.936137
O15042	S18	U2surp	NA	0.175038	NA	NA	NA		NA	NA
O15042	S236	U2surp	0.836487	0.677863	NA	NA	0.987587	0.980729	NA	NA
O15042	S37	U2surp	1.87335	0.612685	1.0673	1.20732		0.876711	0.999732	0.925131
O15042	S39	U2SURP	NA	NA	0.916503	NA	NA	NA	0.999732	NA
O15042	S485	U2surp	1.11788	NA	NA	NA		NA	NA	NA
O15042	S63	U2SURP	NA	NA	NA	1.07813	NA	NA	NA	0.94566
O15042	S67	U2surp	0.462035	0.355669	1.12584	0.915368	0.848688	0.911453		0.917358
O15042	S788	U2surp	2.13161	1.29511	NA	NA		0.94483	NA	NA
O15042	S788.S800	U2surp	1.42135	0.951076	NA	1.06278	0.9587	0.986902	NA	0.712721
O15042	S800	U2surp	2.47637	1.34567	NA	NA		0.965805	NA	NA
O15042	S811	U2surp	0.562309	1.255	NA	NA	0.969139	0.908648	NA	NA
O15047	S1110	Setd1a	1.12775	NA	NA	NA	0.999664	NA	NA	NA
O15047	S1159	Setd1a	0.644222	NA	NA	NA		NA	NA	NA
O15047	S1160	Setd1a	0.324491	0.466684	NA	NA	0.665829		NA	NA
O15047	S468.S470	SETD1A	NA	NA	NA	2.24307	NA	NA	NA	0.692726
O15047	S470	SETD1A	NA	NA	1.13409	NA	NA	NA		NA
O15047	S481.S483	Setd1a	1.65106	1.2497	NA	NA	0.764498	0.600404	NA	NA
O15047	S504	SETD1A	NA	NA	0.615359	0.73917	NA	NA	0.455153	0.679199
O15047	S504.T510	SETD1A	NA	NA	0.996626	1.01076	NA	NA	0.999732	0.990551
O15047	S508.T510	SETD1A	NA	NA	0.880318	1.01076	NA	NA	0.999732	0.990551
O15047	S517	Setd1a	1.02726	0.460182	NA	NA	0.999702	0.886545	NA	NA
O15047	S517.S521	Setd1a	NA	1000	NA	NA	NA		NA	NA
O15047	S521	Setd1a	1.23746	0.713036	NA	NA	0.848688	0.949808	NA	NA
O15047	S521.T523	Setd1a	1.13933	0.655105	NA	NA	0.961295	0.661882	NA	NA
O15047	S930	Setd1a	0.834159	0.78114	NA	NA	0.989642	0.952446	NA	NA
O15047	T1167.S1169	SETD1A	NA	NA	2.02076	NA	NA	NA	0.999732	NA
O15047	T1174	Setd1a	0.52893	0.301199	NA	NA	0.963253		NA	NA
O15047	T1174.S1176	Setd1a	0.99509	1.02093	NA	NA	0.999939		NA	NA
O15047	T553.S578	Setd1a	1000	1000	NA	NA			NA	NA
O15047	T931	Setd1a	0.932826	1.61372	NA	NA	0.999664	0.833526	NA	NA
O15050	S2461	TRANK1	NA	NA	0.627947	NA	NA	NA	0.999732	NA
O15054	S1303	KDM6B	NA	NA	1.15365	NA	NA	NA	0.999732	NA
O15056	S1124	SYNJ2	NA	NA	0.985172	0.683517	NA	NA	0.999732	0.0307303
O15061	T171.S172	Synm	1000	0.001	NA	NA			NA	NA
O15063	S945.S946	GARRE1	NA	NA	NA	0.852034	NA	NA	NA	0.811972
O15063	T951	GARRE1	NA	NA	NA	0.831977	NA	NA	NA	0.574518
O15066	S681	Kif3b	1.62876	1.49732	NA	NA	0.964033	0.772586	NA	NA
O15067	S569	PFAS	NA	NA	0.948505	1.15494	NA	NA		0.925685
O15067	T619	Pfas	0.842877	0.001	NA	NA	0.999664		NA	NA
O15069	S1068	NACAD	NA	NA	0.44048	NA	NA	NA		NA
O15069	S1133	NACAD	NA	NA	1.021	NA	NA	NA	0.999732	NA
O15069	S1155	Nacad	1.80227	0.931379	NA	NA	0.933585	0.987804	NA	NA
O15069	S1268	Nacad	1.46812	0.857882	NA	NA	0.951655	0.975895	NA	NA
O15069	S1354	NACAD	NA	NA	0.542672	NA	NA	NA	0.999732	NA
O15069	S1359	NACAD	NA	NA	0.509249	NA	NA	NA	0.999732	NA
O15069	S1375.S1376	NACAD	NA	NA	NA	0.93161	NA	NA	NA	0.836167
O15069	S178.T179	NACAD	NA	NA	0.791458	NA	NA	NA	0.999732	NA
O15069	T1060	NACAD	NA	NA	1.09714	NA	NA	NA	0.999732	NA
O15069	T175.T179	NACAD	NA	NA	NA	0.001	NA	NA	NA
O15069	T179.T181	NACAD	NA	NA	NA	0.83241	NA	NA	NA	0.581957
O15075	S334.S337	Dclk1	1.21285	1.09398	NA	NA	0.999664	0.986557	NA	NA
O15075	S337	Dclk1	0.667247	0.001	NA	NA	0.861553		NA	NA
O15075	S340	Dclk1	0.927322	0.655115	NA	NA	0.999664	0.888404	NA	NA
O15084	S1011	Ankrd28	0.670503	0.001	NA	NA	0.969989		NA	NA
O15084	S1048.S1050	ANKRD28	NA	NA	NA	0.001	NA	NA	NA
O15084	S1050	ANKRD28	NA	NA	NA	1.01471	NA	NA	NA
O15084	T1052	ANKRD28	NA	NA	NA	1.00525	NA	NA	NA	0.985333
O15084	Y1037	ANKRD28	NA	NA	0.805664	NA	NA	NA	0.999732	NA
O15085	S1155	ARHGEF11	NA	NA	0.608057	0.939912	NA	NA	0.748249	0.745856
O15085	S1155.S1170	ARHGEF11	NA	NA	NA	0.973022	NA	NA	NA	0.98163
O15085	S1295	ARHGEF11	NA	NA	1.17266	1.32109	NA	NA	0.999732	0.858275
O15085	S1452.T1462	ARHGEF11	NA	NA	NA	1.14602	NA	NA	NA	0.919042
O15085	S1458	ARHGEF11	NA	NA	0.001	NA	NA	NA		NA
O15085	S1478.S1480	ARHGEF11	NA	NA	NA	3.96077	NA	NA	NA	0.365745
O15085	S1480	ARHGEF11	NA	NA	NA	2.23282	NA	NA	NA	0.745143
O15085	S245.S251.S255	ARHGEF11	NA	NA	NA	1000	NA	NA	NA
O15085	S245.T254.S255	ARHGEF11	NA	NA	NA	1.1011	NA	NA	NA	0.678911
O15085	S251.S255	ARHGEF11	NA	NA	NA	1.06533	NA	NA	NA	0.930368
O15085	S556	ARHGEF11	NA	NA	1.31521	NA	NA	NA	0.999732	NA
O15085	S635	ARHGEF11	NA	NA	1000	NA	NA	NA		NA
O15085	S705	ARHGEF11	NA	NA	1.0158	NA	NA	NA	0.999732	NA
O15085	T1292	ARHGEF11	NA	NA	0.001	NA	NA	NA		NA
O15085	T1461.T1462	ARHGEF11	NA	NA	NA	1.02288	NA	NA	NA	0.990551
O15119	S371.S375	TBX3	NA	NA	NA	1000	NA	NA	NA
O15127	S305	SCAMP2	NA	NA	0.739283	NA	NA	NA	0.999732	NA
O15127	S310	SCAMP2	NA	NA	NA	0.548413	NA	NA	NA	0.139932
O15127	S319	SCAMP2	NA	NA	1.28146	NA	NA	NA	0.999732	NA
O15143	S310	Arpc1b	0.447747	1.22137	NA	NA	0.896213	0.945805	NA	NA
O15155	S48	BET1	NA	NA	1.07271	NA	NA	NA	0.999732	NA
O15155	S50	Bet1	0.751202	1.39908	1.02046	0.853062	0.972566	0.90847	0.999732	0.60932
O15164	S1019.S1025	TRIM24	NA	NA	1.87412	NA	NA	NA	0.944515	NA
O15164	S1019.S1028	TRIM24	NA	NA	0.856672	NA	NA	NA	0.999732	NA
O15164	S1025	TRIM24	NA	NA	1000	1.63777	NA	NA		0.43015
O15164	S1025.S1028	TRIM24	NA	NA	1.62998	1.08104	NA	NA		0.85226
O15164	S1026	Trim24	1.2501	1.17524	NA	NA	0.999664	0.978583	NA	NA
O15164	S1026.S1029	Trim24	1.33811	1.43356	NA	NA	0.932706	0.441991	NA	NA
O15164	S1028	TRIM24	NA	NA	NA	1.18476	NA	NA	NA	0.936137
O15164	S1029	Trim24	0.879427	0.968592	NA	NA	0.999664	0.996812	NA	NA
O15164	S1042	TRIM24	NA	NA	1.83335	NA	NA	NA	0.999732	NA
O15164	S110	TRIM24	NA	NA	1.27745	NA	NA	NA		NA
O15164	S655	Trim24	1.15745	1.54847	NA	NA	0.969605	0.679937	NA	NA
O15164	S660.S667	TRIM24	NA	NA	NA	0.556228	NA	NA	NA	0.148071
O15164	S762	TRIM24	NA	NA	NA	1000	NA	NA	NA
O15164	S768	TRIM24	NA	NA	NA	0.605962	NA	NA	NA	0.503763
O15164	S768.S771	TRIM24	NA	NA	NA	1.05624	NA	NA	NA	0.938043
O15164	S770.S771	TRIM24	NA	NA	NA	1000	NA	NA	NA
O15164	S771	TRIM24	NA	NA	0.001	0.597053	NA	NA		0.678911
O15164	S773	TRIM24	NA	NA	NA	0.671649	NA	NA	NA	0.725003
O15164	S803	Trim24	NA	1000	NA	NA	NA		NA	NA
O15164	S808.S811	TRIM24	NA	NA	NA	1.79024	NA	NA	NA	0.716558
O15164	S811	TRIM24	NA	NA	1.27097	0.957532	NA	NA	0.999732	0.953142
O15164	S812	Trim24	1.39373	1.46263	NA	NA	0.66982	0.530164	NA	NA
O15164	T644	Trim24	NA	2.7301	NA	NA	NA		NA	NA
O15164	T761.S762	TRIM24	NA	NA	NA	1.05624	NA	NA	NA	0.938043
O15169	S485.S492	Axin1	1.1253	1.59953	NA	NA	0.998695	0.801433	NA	NA
O15169	S75.S77.T79	Axin1	1.25512	1.01719	NA	1.12973	0.998695	0.997613	NA	0.792564
O15169	S75.S77.Y82	AXIN1	NA	NA	NA	1.12399	NA	NA	NA	0.757783
O15169	S75.T79	Axin1	1.05108	0.625862	NA	1.33594	0.999664	0.833526	NA	0.675949
O15169	S75.T79.Y82	AXIN1	NA	NA	NA	1.12399	NA	NA	NA	0.757783
O15169	S77	Axin1	1.37888	0.429176	NA	0.820593	0.877398	0.70741	NA	0.715615
O15173	S202	Pgrmc2	1.15714	1.10665	NA	NA	0.999664	0.416458	NA	NA
O15173	S202.T205	Pgrmc2	1.15374	0.924613	NA	NA	0.871797	0.896416	NA	NA
O15173	S202.Y204	Pgrmc2	2.98844	1000	NA	NA			NA	NA
O15173	S208	PGRMC2	NA	NA	1.22091	NA	NA	NA	0.999732	NA
O15173	S208.T211	PGRMC2	NA	NA	NA	2.6721	NA	NA	NA	0.668873
O15173	S84	Pgrmc2	1.11709	1.33145	NA	NA	0.988245	0.172336	NA	NA
O15173	S90	PGRMC2	NA	NA	2.2394	1.07166	NA	NA		0.884105
O15173	S98	Pgrmc2	1.3703	1.26134	NA	NA	0.719022	0.842795	NA	NA
O15173	T205	Pgrmc2	0.977263	0.901571	NA	NA	0.999664	0.732977	NA	NA
O15173	T211	PGRMC2	NA	NA	1.27621	1.83133	NA	NA	0.904496	0.509976
O15173	Y204	Pgrmc2	1.02034	0.299012	NA	NA	0.999702		NA	NA
O15173	Y204.T205	Pgrmc2	1.27642	0.845235	NA	NA	0.25268	0.792087	NA	NA
O15209	S203	Zbtb22	NA	1000	NA	NA	NA		NA	NA
O15209	S602	Zbtb22	1.35114	1.64486	NA	NA			NA	NA
O15211	S617	RGL2	NA	NA	NA	3.8044	NA	NA	NA
O15211	S619	Rgl2	1.2475	1.07349	NA	NA		0.99048	NA	NA
O15213	S41	WDR46	0.646026	NA	NA	1.06443	0.917712	NA	NA	0.968406
O15228	S17	Gnpat	1.17831	NA	NA	NA		NA	NA	NA
O15230	S9	LAMA5	NA	NA	NA	1.53094	NA	NA	NA	0.58524
O15234	S115	Casc3	0.719293	1.09332	NA	NA		0.973353	NA	NA
O15234	S145	Casc3	1.15669	1.14805	NA	NA	0.719587	0.877104	NA	NA
O15234	S265	CASC3	NA	NA	1.1638	0.884909	NA	NA	0.999732	0.912856
O15234	S360	Casc3	0.862523	NA	NA	NA	0.998695	NA	NA	NA
O15234	S363	CASC3	NA	NA	1.37255	0.811427	NA	NA	0.999732	0.247656
O15234	S44	Casc3	0.478986	2.10842	NA	NA	0.832475	0.405258	NA	NA
O15234	T143	CASC3	NA	NA	0.717034	1000	NA	NA	0.999732
O15240	S420	VGF	NA	NA	NA	1.48482	NA	NA	NA	0.120518
O15254	T372.S382.S390	Acox3	0.667173	0.877599	NA	NA	0.988245	0.94249	NA	NA
O15258	S2	Rer1	1.13704	1.12943	NA	NA	0.969989	0.931358	NA	NA
O15258	S6	Rer1	1000	1000	NA	NA			NA	NA
O15258	S95	Rer1	1.41133	1.09936	NA	1.1258	0.723578	0.937103	NA	0.975412
O15259	S115	Nphp1	NA	1000	NA	NA	NA		NA	NA
O15297	S40	PPM1D	NA	NA	1.03238	1.00376	NA	NA	0.999732	0.994387
O15321	S279	TM9SF1	NA	NA	NA	1.37814	NA	NA	NA	0.931893
O15321	S279.S280	Tm9sf1	1000	1000	NA	NA			NA	NA
O15321	S280	Tm9sf1	NA	0.001	NA	NA	NA		NA	NA
O15327	S492	Inpp4b	1.24758	1.64971	NA	NA	0.87059	0.710193	NA	NA
O15327	S509	INPP4B	NA	NA	NA	0.432581	NA	NA	NA	0.531821
O15354	S581	Gpr37	1.09569	0.626305	NA	NA	0.999664	0.861344	NA	NA
O15354	S594	GPR37	NA	NA	1.19013	0.954895	NA	NA	0.999732	0.890033
O15355	S201	Ppm1g	1.28572	1.54123	NA	NA			NA	NA
O15355	S524	Ppm1g	0.972052	0.884396	NA	NA	0.999664	0.931873	NA	NA
O15355	S527	PPM1G	NA	NA	NA	1000	NA	NA	NA
O15355	T525	Ppm1g	0.886909	0.910662	NA	NA	0.956009	0.960064	NA	NA
O15357	S1003	INPPL1	NA	NA	0.698384	0.824173	NA	NA	0.999732	0.793627
O15357	S1038	INPPL1	NA	NA	1.4084	NA	NA	NA	0.999732	NA
O15357	S1176	INPPL1	NA	NA	1.58889	NA	NA	NA	0.999732	NA
O15357	S132	Inppl1	NA	0.69736	NA	2.45436	NA	0.961577	NA	0.735032
O15357	S145	INPPL1	NA	NA	0.57792	NA	NA	NA	0.999732	NA
O15360	S532	Fanca	1.09663	0.458345	NA	NA	0.999664	0.773957	NA	NA
O15371	S305	EIF3D	NA	NA	NA	1.03798	NA	NA	NA	0.946047
O15371	S308	Eif3d	2.32803	1.78569	NA	NA			NA	NA
O15371	S521	EIF3D	NA	NA	NA	1.17702	NA	NA	NA	0.845509
O15371	S528.S529	EIF3D	NA	NA	NA	1000	NA	NA	NA
O15371	T548	Eif3d	1.02741	1.09773	NA	1.76788	0.999664	0.967527	NA	0.544173
O15372	S183	Eif3h	0.882883	1.61458	NA	NA	0.710113	0.00902117	NA	NA
O15379	S424	Hdac3	1.27361	1.15649	NA	0.843621	0.723515	0.98144	NA	0.150059
O15379	Y414	Hdac3	1.07534	0.419775	NA	NA	0.999702	0.885187	NA	NA
O15381	S184.S190	Nvl	1.2572	1.9832	NA	NA	0.979409	0.397577	NA	NA
O15381	S190	Nvl	1.19832	1.1112	NA	NA	0.887714	0.806781	NA	NA
O15381	S190.S196	Nvl	1.07459	1.74833	NA	NA	0.999664	0.15345	NA	NA
O15381	S196	Nvl	1.54804	0.981694	NA	NA	0.661813	0.997376	NA	NA
O15381	S201	Nvl	1000	2.06361	NA	NA		0.597661	NA	NA
O15381	S214	Nvl	1.96375	0.513287	NA	NA			NA	NA
O15381	S507	Nvl	0.960246	1.12487	NA	NA	0.999664	0.973604	NA	NA
O15397	S902.S903	Ipo8	1000	0.617999	NA	NA		0.890963	NA	NA
O15397	T909.S910	Ipo8	4.06195	1.0424	NA	NA	0.698149	0.99048	NA	NA
O15400	S129	Stx7	1.21707	1.59259	NA	NA	0.665098	0.710193	NA	NA
O15400	S144	Stx7	1000	1000	NA	0.968413			NA	0.957724
O15400	S205	STX7	NA	NA	0.380142	NA	NA	NA	0.999732	NA
O15400	S45	Stx7	1.28907	1.96684	NA	NA	0.987587	0.590245	NA	NA
O15400	T79	Stx7	1.4914	1.25583	NA	NA	0.71699		NA	NA
O15400	Y3	Stx7	1000	NA	NA	NA		NA	NA	NA
O15409	S696	FOXP2	NA	NA	1.0061	NA	NA	NA	0.999732	NA
O15409	S696.S711	FOXP2	NA	NA	NA	1.20372	NA	NA	NA	0.704513
O15409	S711	FOXP2	NA	NA	1.01149	NA	NA	NA	0.999732	NA
O15417	S1789	Tnrc18	0.836802	NA	NA	NA	0.99779	NA	NA	NA
O15417	S1921	Tnrc18	0.875444	1.02682	NA	NA	0.989963	0.989733	NA	NA
O15417	S1989	TNRC18	NA	NA	NA	0.651654	NA	NA	NA	0.48517
O15417	S2127.S2128.S2130	TNRC18	NA	NA	NA	1.11133	NA	NA	NA	0.567051
O15417	S917.S921.S925	Tnrc18	0.491291	1.06716	NA	NA			NA	NA
O15417	S942.S964	Tnrc18	0.253719	0.001	NA	NA	0.957802		NA	NA
O15427	S430	Slc16a3	0.801269	1.79388	NA	NA	0.985464	0.824752	NA	NA
O15427	S469	Slc16a3	0.001	0.001	NA	NA			NA	NA
O15432	S74.S77	SLC31A2	NA	NA	NA	0.53876	NA	NA	NA	0.429361
O15432	S79	SLC31A2	NA	NA	0.819263	NA	NA	NA		NA
O15439	S664.S665	ABCC4	NA	NA	NA	0.886169	NA	NA	NA	0.856359
O15439	S676.T679	ABCC4	NA	NA	1.06607	1.02045	NA	NA	0.999732	0.982837
O15439	T646	Abcc4	0.837441	1.32939	1.24781	NA	0.87059	0.577191	0.999732	NA
O15440	S43	Abcc5	1.30765	1.29683	NA	NA	0.432816	0.467758	NA	NA
O15440	S501.S502	ABCC5	NA	NA	NA	1.43292	NA	NA	NA	0.314654
O15440	S504.S509	Abcc5	0.759814	1.20611	NA	NA		0.890353	NA	NA
O15440	S505.S509	Abcc5	0.759814	1.2515	NA	1.43292		0.888339	NA	0.314654
O15440	S505.S509.T513	ABCC5	NA	NA	NA	0.973011	NA	NA	NA	0.96052
O15440	S509	ABCC5	0.001	NA	NA	0.91804		NA	NA	0.704306
O15440	S509.T513	ABCC5	NA	NA	NA	0.764001	NA	NA	NA	0.545868
O15440	S558	Abcc5	1.08433	0.623371	NA	NA	0.999664		NA	NA
O15440	S571	Abcc5	1.58238	1000	NA	NA	0.933585		NA	NA
O15446	S126	POLR1G	NA	NA	NA	0.001	NA	NA	NA
O15446	S186	Cd3eap	1.40304	0.523864	NA	NA	0.933585		NA	NA
O15446	S187	Cd3eap	0.001	NA	NA	NA		NA	NA	NA
O15446	S285	POLR1G	NA	NA	NA	0.858733	NA	NA	NA	0.648031
O15446	S315	Cd3eap	0.807061	NA	NA	NA		NA	NA	NA
O15446	S488.S490	POLR1G	NA	NA	NA	1.32411	NA	NA	NA	0.0677189
O15446	S490	POLR1G	NA	NA	NA	1.02595	NA	NA	NA	0.935489
O15446	S86	Cd3eap	0.986887	1.19554	NA	NA	0.999664	0.86622	NA	NA
O15446	T183	Cd3eap	1.41808	0.903127	NA	NA	0.783789	0.958642	NA	NA
O15446	T189	Cd3eap	1.40304	0.702789	NA	NA	0.933585	0.903645	NA	NA
O15504	S104	Nupl2	1.03318	1.36975	NA	NA		0.864333	NA	NA
O15504	S106	NUPL2	NA	NA	NA	0.986429	NA	NA	NA	0.971043
O15516	S427	Clock	0.532435	1000	NA	NA			NA	NA
O15530	S17	PDPK1	NA	NA	1.36563	NA	NA	NA	0.999732	NA
O15530	S25	PDPK1	NA	NA	1.08369	NA	NA	NA		NA
O15530	S6	PDPK1	NA	NA	1.36563	NA	NA	NA	0.999732	NA
O15540	S14	Fabp7	1.4628	1.28258	NA	NA	0.9587	0.493281	NA	NA
O15541	S253	RNF113A	NA	NA	0.949903	1.10097	NA	NA	0.999732	0.668873
O15541	S84.S85	RNF113A	NA	NA	1.45782	1.01943	NA	NA	0.999732	0.941541
O15541	S85	RNF113A	NA	NA	1000	0.745741	NA	NA		0.384396
O15541	S95.Y100	RNF113A	NA	NA	0.609876	NA	NA	NA	0.893924	NA
O15541	T323	RNF113A	NA	NA	NA	1.26626	NA	NA	NA	0.191491
O15541	Y80	RNF113A	NA	NA	NA	0.882866	NA	NA	NA	0.747288
O15550	S814.S829	Kdm6a	1000	1.90116	NA	NA		0.526707	NA	NA
O15550	S818.S829	Kdm6a	1000	1.78459	NA	NA		0.521386	NA	NA
O15550	S829	Kdm6a	NA	0.001	NA	NA	NA		NA	NA
O43148	S100	Rnmt	0.88584	1.00976	NA	NA	0.999664	0.997613	NA	NA
O43148	S11	Rnmt	0.415432	0.554186	NA	NA			NA	NA
O43148	S11.S15	Rnmt	2.69838	1.22784	NA	NA	0.755116	0.870978	NA	NA
O43148	S15	Rnmt	1.21971	1.04019	NA	NA	0.798268	0.986902	NA	NA
O43148	S21	RNMT	NA	NA	1.22182	NA	NA	NA	0.999732	NA
O43148	S24	RNMT	NA	NA	NA	1.15566	NA	NA	NA	0.938059
O43148	S64	Rnmt	0.96555	0.804179	NA	NA	0.999664	0.854525	NA	NA
O43148	S66	Rnmt	NA	0.207386	NA	NA	NA		NA	NA
O43148	T34	Rnmt	1.17872	0.974125	NA	NA	0.917712	0.987804	NA	NA
O43148	T77	RNMT	NA	NA	NA	0.983407	NA	NA	NA
O43148	Y60	Rnmt	0.95724	0.694075	NA	NA	0.999664	0.888404	NA	NA
O43149	S1475	Zzef1	1.43092	0.667596	NA	NA	0.951488	0.761886	NA	NA
O43149	S1515	Zzef1	0.929744	0.001	NA	NA	0.999664		NA	NA
O43149	S1515.T1519	Zzef1	0.563659	0.43012	NA	NA	0.957802	0.906873	NA	NA
O43149	S1518	ZZEF1	NA	NA	NA	0.579529	NA	NA	NA	0.0657356
O43149	S1535.S1538	Zzef1	0.831849	0.929954	NA	NA	0.999664		NA	NA
O43149	S1537.S1540	ZZEF1	NA	NA	NA	1.96769	NA	NA	NA	0.397182
O43149	S1538	Zzef1	0.888161	1.6416	NA	NA	0.999664	0.467758	NA	NA
O43149	S2049	ZZEF1	NA	NA	NA	1.04009	NA	NA	NA
O43149	S240	Zzef1	0.744928	1.1459	NA	NA	0.85151	0.949929	NA	NA
O43149	S2407	Zzef1	1.01952	1.45517	NA	NA	0.999702	0.512362	NA	NA
O43150	S701	ASAP2	NA	NA	1.13222	1.1359	NA	NA	0.999732	0.717804
O43150	S704	Asap2	0.957817	0.902253	NA	NA	0.992726	0.906873	NA	NA
O43150	S704.S715	Asap2	1.03745	1.11815	NA	NA	0.999664	0.935385	NA	NA
O43150	S822	ASAP2	NA	NA	NA	0.426797	NA	NA	NA	0.612632
O43151	S1662	TET3	NA	NA	1.00183	NA	NA	NA	0.999732	NA
O43156	S823	Tti1	1.21835	1.29052	NA	NA	0.549717	0.32327	NA	NA
O43157	S1534	PLXNB1	NA	NA	0.604554	NA	NA	NA	0.999732	NA
O43157	S1535	PLXNB1	NA	NA	1.03744	NA	NA	NA	0.999732	NA
O43159	S172.S177	Rrp8	0.688714	0.786067	NA	NA	0.92405	0.949929	NA	NA
O43159	S177	Rrp8	0.492243	0.276662	NA	NA	0.848688		NA	NA
O43159	S223	RRP8	NA	NA	1000	NA	NA	NA		NA
O43159	S51.S53	RRP8	NA	NA	0.952404	NA	NA	NA	0.999732	NA
O43159	S51.S62.S64	RRP8	NA	NA	1.50406	NA	NA	NA	0.999732	NA
O43159	S51.S64	RRP8	NA	NA	1.03883	NA	NA	NA	0.999732	NA
O43159	S53.S64	RRP8	NA	NA	1.07433	NA	NA	NA	0.999732	NA
O43159	S58.S62	RRP8	0.001	NA	NA	0.844921		NA	NA	0.340631
O43159	S58.S62.S64	Rrp8	1000	NA	NA	NA		NA	NA	NA
O43159	S62	RRP8	NA	NA	1.43653	0.649597	NA	NA	0.98738	0.24435
O43159	S62.S64	Rrp8	1.25878	0.840265	1.15073	1.02944	0.828944	0.875732	0.999732	0.891193
O43159	S64	Rrp8	0.996362	0.995007	NA	NA	0.999939	0.999381	NA	NA
O43164	S184	PJA2	NA	NA	1.41326	NA	NA	NA	0.999732	NA
O43164	S235	PJA2	NA	NA	1.0891	NA	NA	NA	0.999732	NA
O43164	S253	PJA2	NA	NA	2.092	1.34838	NA	NA		0.791653
O43164	S305	Pja2	1.11566	NA	NA	NA		NA	NA	NA
O43164	S306	Pja2	NA	1000	NA	NA	NA		NA	NA
O43164	T213	PJA2	NA	NA	1.0891	NA	NA	NA	0.999732	NA
O43164	Y212	PJA2	NA	NA	1.26853	NA	NA	NA	0.999732	NA
O43166	S1393	SIPA1L1	NA	NA	1.16386	NA	NA	NA	0.999732	NA
O43166	S1410.S1412	Sipa1l1	1.30737	1.57951	NA	NA	0.985464	0.776979	NA	NA
O43166	S1412	Sipa1l1	0.001	NA	NA	NA		NA	NA	NA
O43166	S1528	Sipa1l1	1.08314	1.43583	NA	NA	0.999664	0.76835	NA	NA
O43166	S1564	Sipa1l1	0.959116	0.951453	NA	NA	0.988245	0.986902	NA	NA
O43166	S1611	Sipa1l1	1000	NA	NA	NA		NA	NA	NA
O43166	S1624	Sipa1l1	0.836253	0.495057	NA	NA	0.999664	0.785436	NA	NA
O43166	S1624.S1629	Sipa1l1	1.2588	0.657799	NA	NA	0.999664	0.90847	NA	NA
O43166	S1628	Sipa1l1	0.985261	0.560556	NA	NA	0.999702	0.575236	NA	NA
O43166	S1629	Sipa1l1	1.50161	0.430059	NA	NA	0.999664	0.0554705	NA	NA
O43166	S1645.S1647.S1650	SIPA1L1	NA	NA	NA	1.18142	NA	NA	NA	0.734822
O43166	S1645.S1650	SIPA1L1	NA	NA	1.40604	1.06001	NA	NA	0.999732	0.944273
O43166	S1649.S1650	SIPA1L1	NA	NA	NA	0.847487	NA	NA	NA	0.921314
O43166	S176	Sipa1l1	1000	NA	NA	NA		NA	NA	NA
O43166	S193	Sipa1l1	0.542723	0.925109	NA	NA			NA	NA
O43166	S255	Sipa1l1	0.33403	0.001	NA	NA	0.44471		NA	NA
O43166	S288	Sipa1l1	0.616754	0.617383	NA	NA	0.951655	0.931873	NA	NA
O43166	S310	SIPA1L1	NA	NA	NA	1.12326	NA	NA	NA	0.945387
O43166	S318	Sipa1l1	1.27353	1000	NA	1.12326			NA	0.945387
O43166	T217.S218	Sipa1l1	1.41677	0.618041	NA	NA	0.841984	0.885187	NA	NA
O43166	Y206	SIPA1L1	NA	NA	NA	1.11572	NA	NA	NA	0.952363
O43166	Y206.S208	Sipa1l1	1.41677	0.815473	NA	0.927316	0.841984	0.965371	NA	0.941201
O43169	S16	Cyb5b	0.943117	0.90555	NA	NA	0.999664	0.965711	NA	NA
O43169	S19	Cyb5b	1.0327	1.39025	NA	NA	0.999702	0.91129	NA	NA
O43169	S23	CYB5B	NA	NA	0.777796	NA	NA	NA	0.999732	NA
O43169	S33	Cyb5b	0.572303	0.001	NA	NA	0.682145		NA	NA
O43169	S7	Cyb5b	1000	1.1028	NA	NA		0.993117	NA	NA
O43169	S73	Cyb5b	1000	NA	NA	NA		NA	NA	NA
O43169	S75	CYB5B	NA	NA	1.20489	NA	NA	NA	0.999732	NA
O43169	T22	CYB5B	NA	NA	0.727641	NA	NA	NA	0.999732	NA
O43182	S348	Arhgap6	1000	1.06262	NA	NA			NA	NA
O43182	S365	Arhgap6	1.79497	1.54881	NA	NA		0.879771	NA	NA
O43182	S713	Arhgap6	0.339544	0.743496	NA	NA	0.642461		NA	NA
O43236	S117.S118	SEPTIN4	NA	NA	NA	1.05473	NA	NA	NA	0.966771
O43236	S325	SEPTIN4	NA	NA	0.803819	0.878565	NA	NA	0.999732	0.793904
O43236	S341	SEPTIN4	NA	NA	1.07132	NA	NA	NA	0.999732	NA
O43237	S194	Dync1li2	1.8747	1.69109	0.858484	1.47012	0.0225847	0.0883479	0.999732	0.433039
O43237	S203	DYNC1LI2	NA	NA	NA	0.001	NA	NA	NA
O43237	S205	DYNC1LI2	NA	NA	NA	0.77942	NA	NA	NA	0.82985
O43237	S402	Dync1li2	1.30516	1.5373	NA	NA	0.991027	0.880778	NA	NA
O43237	S407	Dync1li2	NA	1000	NA	NA	NA		NA	NA
O43237	T202	DYNC1LI2	NA	NA	1.17132	NA	NA	NA	0.999732	NA
O43237	Y184	Dync1li2	1.71669	1.36984	NA	1.07178	0.154242	0.573261	NA	0.941815
O43242	S426	Psmd3	0.915102	1.36915	NA	NA	0.988245	0.665013	NA	NA
O43251	S27	Rbfox2	0.719929	0.625186	NA	NA	0.723578	0.978592	NA	NA
O43251	T65	Rbfox2	0.633658	1.20792	NA	NA	0.773508	0.986902	NA	NA
O43252	S36	PAPSS1	NA	NA	1000	NA	NA	NA		NA
O43264	S14	Zw10	1.01025	NA	NA	NA		NA	NA	NA
O43264	S438	Zw10	1.06713	1.20654	NA	NA	0.970435	0.878053	NA	NA
O43281	S119	Efs	0.849992	1.32457	NA	NA	0.964033	0.85673	NA	NA
O43281	S121	Efs	NA	0.001	NA	NA	NA		NA	NA
O43281	S298	EFS	NA	NA	1.06711	NA	NA	NA	0.999732	NA
O43281	S303	EFS	NA	NA	1.06711	NA	NA	NA	0.999732	NA
O43281	S319.S323	EFS	NA	NA	NA	0.410252	NA	NA	NA	0.287757
O43290	S321	Sart1	0.784927	0.581843	NA	NA	0.960722		NA	NA
O43290	S348	SART1	NA	NA	1.83187	1.32957	NA	NA	0.999732	0.874104
O43290	S392	Sart1	0.61347	0.956008	NA	NA	0.899326		NA	NA
O43290	S448	SART1	NA	NA	0.906671	1.05732	NA	NA	0.999732	0.918152
O43290	S474	SART1	NA	NA	1.25254	0.949426	NA	NA	0.999732	0.914024
O43290	S474.S486	SART1	NA	NA	0.852042	0.905376	NA	NA	0.999732	0.574273
O43290	S480	Sart1	0.764252	0.950508	NA	NA	0.998695	0.994594	NA	NA
O43290	S480.S492	Sart1	1.13089	0.982483	NA	NA	0.997048	0.997613	NA	NA
O43290	S486	SART1	NA	NA	NA	0.596141	NA	NA	NA	0.297779
O43290	S492	Sart1	0.490549	0.955309	NA	NA	0.953687	0.994642	NA	NA
O43290	S591.S596.S598	SART1	NA	NA	NA	0.988646	NA	NA	NA	0.984178
O43290	S596.S598	SART1	NA	NA	NA	1.15606	NA	NA	NA	0.795149
O43290	S597	Sart1	0.922317	1.17213	NA	NA	0.999664	0.888404	NA	NA
O43290	S597.S602.S604	Sart1	1000	1000	NA	NA			NA	NA
O43290	S598	SART1	NA	NA	NA	1.09121	NA	NA	NA	0.961072
O43290	S602	Sart1	0.961399	1.17213	NA	NA	0.999664	0.888404	NA	NA
O43290	S602.S604	Sart1	0.826936	0.899107	NA	NA			NA	NA
O43290	S604	Sart1	1000	0.001	NA	NA			NA	NA
O43290	T356	SART1	NA	NA	1.81674	1.27573	NA	NA	0.999732	0.949793
O43290	T430	Sart1	1.22871	1.08529	NA	1.28831	0.985464		NA	0.68602
O43294	S130.S137	TGFB1I1	NA	NA	NA	0.548974	NA	NA	NA	0.884496
O43294	S137.S141	TGFB1I1	NA	NA	NA	3.01633	NA	NA	NA	0.421104
O43294	S68	TGFB1I1	NA	NA	NA	0.442204	NA	NA	NA	0.0850892
O43298	S142	ZBTB43	NA	NA	1.44649	NA	NA	NA	0.999732	NA
O43298	T190.Y194	ZBTB43	NA	NA	NA	1.00492	NA	NA	NA	0.995609
O43306	S53	Adcy6	1.14893	1.17429	NA	NA	0.814975	0.913052	NA	NA
O43306	S573	Adcy6	1.12028	1.55265	NA	NA	0.996202	0.743553	NA	NA
O43306	T55	Adcy6	1.00564	1.27559	NA	NA	0.999702	0.849438	NA	NA
O43310	S18	Ctif	1.36256	1.23174	NA	NA	0.9587	0.933792	NA	NA
O43310	S299	CTIF	NA	NA	0.966023	NA	NA	NA	0.999732	NA
O43310	T285	CTIF	NA	NA	0.992839	NA	NA	NA	0.999732	NA
O43310	T302	CTIF	NA	NA	0.992839	NA	NA	NA	0.999732	NA
O43312	S261.S262	MTSS1	NA	NA	NA	1000	NA	NA	NA
O43312	S644	MTSS1	NA	NA	0.973508	NA	NA	NA	0.999732	NA
O43312	T258.S262	MTSS1	NA	NA	NA	1.44432	NA	NA	NA	0.320573
O43312	T262.S265	Mtss1	1.35908	0.804429	NA	NA	0.999664	0.973604	NA	NA
O43312	T262.S266	Mtss1	1.59577	1.11271	NA	NA	0.964071	0.986902	NA	NA
O43314	S1006	PPIP5K2	NA	NA	1.80914	NA	NA	NA		NA
O43314	S1074	PPIP5K2	NA	NA	0.745497	0.001	NA	NA	0.999732
O43314	S38	PPIP5K2	NA	NA	0.875619	NA	NA	NA	0.999732	NA
O43314	S44	Ppip5k2	1.10465	0.892575	NA	NA	0.983078	0.854642	NA	NA
O43314	S492.S493	PPIP5K2	NA	NA	NA	1.01532	NA	NA	NA	0.988137
O43314	S493	PPIP5K2	NA	NA	NA	0.001	NA	NA	NA
O43314	S499	Ppip5k2	1000	1000	NA	NA			NA	NA
O43314	S504	PPIP5K2	NA	NA	1.05315	NA	NA	NA	0.999732	NA
O43314	S510	Ppip5k2	0.865662	0.588182	NA	NA	0.986029	0.614043	NA	NA
O43314	S982	PPIP5K2	NA	NA	1.04621	0.806999	NA	NA		0.904082
O43314	T482.Y483	PPIP5K2	NA	NA	NA	1.02673	NA	NA	NA	0.98312
O43318	S367	MAP3K7	NA	NA	1.44854	NA	NA	NA	0.999732	NA
O43318	S389	Map3k7	1.14962	1.36742	NA	NA	0.951488	0.824752	NA	NA
O43318	S412	Map3k7	0.784513	1.38162	NA	NA	0.933585	0.597661	NA	NA
O43318	S439	MAP3K7	NA	NA	1.43601	0.8718	NA	NA		0.938059
O43318	S439.T444	MAP3K7	NA	NA	NA	1.37782	NA	NA	NA	0.862922
O43318	T419	Map3k7	1.41543	1.05274	NA	NA	0.969605	0.987804	NA	NA
O43324	S56	Eef1e1	0.882741	1000	NA	NA			NA	NA
O43347	S191	MSI1	NA	NA	1000	NA	NA	NA		NA
O43353	S176	Ripk2	2.15991	1.32754	NA	NA	0.866428	0.968701	NA	NA
O43353	S178	Ripk2	1.46582	1.17563	NA	NA	0.946504		NA	NA
O43353	S332	RIPK2	NA	NA	NA	0.485812	NA	NA	NA	0.526364
O43353	S357	RIPK2	NA	NA	1.34251	NA	NA	NA	0.999732	NA
O43353	S373	Ripk2	2.21219	1000	NA	NA	0.964071		NA	NA
O43353	S412	Ripk2	1.11482	0.001	NA	NA	0.999664		NA	NA
O43353	S414	Ripk2	0.855246	0.001	NA	NA	0.999664		NA	NA
O43364	S216	Hoxa2	1000	1.21794	NA	NA			NA	NA
O43364	Y249.T250.S257	HOXA2	NA	NA	NA	1.32091	NA	NA	NA	0.768187
O43379	S1047.T1053	WDR62	NA	NA	NA	0.645016	NA	NA	NA	0.293035
O43379	S1048.T1053	WDR62	NA	NA	0.602866	NA	NA	NA	0.999732	NA
O43379	S1049.T1053	WDR62	NA	NA	0.689156	0.645016	NA	NA	0.999732	0.293035
O43379	S1226	WDR62	NA	NA	0.536294	NA	NA	NA	0.944515	NA
O43379	S1228	WDR62	NA	NA	NA	0.546776	NA	NA	NA	0.0558941
O43379	S1248	WDR62	NA	NA	0.001	NA	NA	NA		NA
O43379	S1249	WDR62	NA	NA	1.18583	NA	NA	NA	0.999732	NA
O43379	S1325	WDR62	NA	NA	0.690343	NA	NA	NA		NA
O43379	S987.S992	WDR62	NA	NA	NA	0.992282	NA	NA	NA	0.986852
O43379	T1053	WDR62	NA	NA	1.05196	NA	NA	NA	0.999732	NA
O43395	S133	Prpf3	0.840983	0.77312	NA	NA	0.999664	0.949929	NA	NA
O43395	S619	Prpf3	1.0563	1.2583	0.916364	1.18883	0.965867	0.167015	0.999732	0.634628
O43395	T469	Prpf3	0.918343	1.64621	NA	NA	0.999664	0.828242	NA	NA
O43395	T611	PRPF3	NA	NA	1.11942	NA	NA	NA	0.999732	NA
O43396	T117	TXNL1	NA	NA	NA	1000	NA	NA	NA
O43399	S161.S166	TPD52L2	NA	NA	NA	0.834563	NA	NA	NA	0.932126
O43399	S166	TPD52L2	NA	NA	1.01627	1.16199	NA	NA	0.999732	0.748407
O43399	S180	Tpd52l2	0.9032	0.757812	NA	NA	0.596626	0.689355	NA	NA
O43399	S186	TPD52L2	NA	NA	NA	1.01974	NA	NA	NA	0.990032
O43399	S200	Tpd52l2	1.05662	0.935236	NA	NA	0.999664	0.994555	NA	NA
O43399	S200.S209	Tpd52l2	0.73675	1.08994	NA	NA	0.999664	0.994576	NA	NA
O43399	S200.T213	Tpd52l2	0.878466	1.55856	NA	NA	0.999664	0.948121	NA	NA
O43399	S206	Tpd52l2	0.773925	0.472479	NA	NA	0.995476	0.447685	NA	NA
O43399	S206.S209	Tpd52l2	3.53349	0.253734	NA	NA	0.864192		NA	NA
O43399	S21	TPD52L2	NA	NA	NA	0.76922	NA	NA	NA	0.682867
O43399	S96	Tpd52l2	0.689166	0.8057	0.507095	1.0556	0.408995	0.844731	0.893924	0.973381
O43422	T132	THAP12	NA	NA	NA	1.13534	NA	NA	NA	0.543247
O43426	S1084	Synj1	1.25954	1.21087	NA	NA	0.857223	0.948121	NA	NA
O43426	S35.S42.S43	SYNJ1	NA	NA	0.942802	NA	NA	NA	0.999732	NA
O43426	S830	Synj1	1.34116	0.811007	0.913128	0.913297	0.932706	0.960366	0.999732	0.913649
O43432	S1151	Eif4g3	0.93231	0.806596	NA	NA	0.999664	0.919935	NA	NA
O43432	S1156	EIF4G3	NA	NA	1.66303	NA	NA	NA	0.999732	NA
O43432	S230.S232	EIF4G3	NA	NA	NA	2.42127	NA	NA	NA	0.317434
O43432	S232	EIF4G3	NA	NA	1000	NA	NA	NA		NA
O43432	S267	Eif4g3	0.54729	0.8693	NA	NA	0.0193673	0.949808	NA	NA
O43432	S314	Eif4g3	0.706707	0.98975	NA	NA	0.97308	0.997613	NA	NA
O43432	S322	Eif4g3	1.15635	1.07397	NA	NA	0.983403	0.98144	NA	NA
O43432	S495	EIF4G3	NA	NA	1.69059	0.544953	NA	NA		0.104397
O43432	S578	Eif4g3	1000	1.14731	NA	NA		0.986902	NA	NA
O43432	S578.S580	Eif4g3	1000	1.3076	NA	NA			NA	NA
O43432	T481	EIF4G3	NA	NA	1.05963	NA	NA	NA	0.999732	NA
O43432	T504	EIF4G3	NA	NA	1.03962	NA	NA	NA	0.999732	NA
O43439	S24	Cbfa2t2	NA	0.001	NA	NA	NA		NA	NA
O43439	S567	Cbfa2t2	1000	1000	NA	NA			NA	NA
O43463	S391	Suv39h1	0.490308	0.001	NA	0.927469	0.811523		NA	0.971669
O43474	S251	Klf4	0.793253	0.001	NA	NA			NA	NA
O43482	S47	OIP5	NA	NA	0.660913	NA	NA	NA	0.999732	NA
O43491	S116	Epb41l2	0.887905	0.869717	NA	NA	0.997562	0.938612	NA	NA
O43491	S379	Epb41l2	1.90744	1000	NA	NA			NA	NA
O43491	S38	Epb41l2	1.50707	0.98577	NA	NA	0.570603	0.994576	NA	NA
O43491	S39	EPB41L2	NA	NA	NA	1.49172	NA	NA	NA	0.677341
O43491	S492	Epb41l2	0.908357	1.9537	NA	NA	0.993588	0.167015	NA	NA
O43491	S543	Epb41l2	0.001	NA	NA	NA		NA	NA	NA
O43491	S550	EPB41L2	NA	NA	NA	0.917774	NA	NA	NA	0.32784
O43491	S58	EPB41L2	NA	NA	0.868553	NA	NA	NA	0.999732	NA
O43491	S598	EPB41L2	NA	NA	0.975978	1.33179	NA	NA	0.999732	0.899204
O43491	S614	EPB41L2	NA	NA	0.916281	1.12923	NA	NA	0.999732	0.704789
O43491	S630	Epb41l2	1.28707	1000	NA	NA	0.848688		NA	NA
O43491	S647	EPB41L2	NA	NA	1.08982	NA	NA	NA	0.999732	NA
O43491	S683	EPB41L2	NA	NA	0.514666	0.915468	NA	NA	0.778867	0.947861
O43491	S698	Epb41l2	1.34156	1.43352	NA	NA	0.783789	0.735567	NA	NA
O43491	S717	Epb41l2	1.19145	1.26386	NA	NA	0.997048	0.943047	NA	NA
O43491	S729	Epb41l2	1000	0.001	NA	NA			NA	NA
O43491	S746.S748	EPB41L2	NA	NA	NA	1.03953	NA	NA	NA	0.979533
O43491	S748	EPB41L2	NA	NA	1.1298	NA	NA	NA	0.999732	NA
O43491	S798	EPB41L2	NA	NA	1000	NA	NA	NA		NA
O43491	S86	Epb41l2	1.29998	1.50522	NA	NA	0.795765	0.866619	NA	NA
O43491	S87	EPB41L2	NA	NA	0.708097	NA	NA	NA	0.999732	NA
O43491	T600	EPB41L2	NA	NA	0.907402	1000	NA	NA	0.999732
O43491	T718	Epb41l2	1.52203	1.26386	NA	NA	0.929474	0.943047	NA	NA
O43491	Y87	Epb41l2	1.25437	1.28252	NA	NA	0.972827	0.931873	NA	NA
O43491	Y88	EPB41L2	NA	NA	1.21002	NA	NA	NA		NA
O43493	S182	Tgoln1	0.950707	1.30522	NA	NA	0.999664	0.757887	NA	NA
O43493	S290	TGOLN2	NA	NA	NA	0.906105	NA	NA	NA	0.961607
O43493	S298	TGOLN2	NA	NA	NA	1000	NA	NA	NA
O43493	T296	TGOLN2	NA	NA	NA	1.86567	NA	NA	NA	0.748407
O43516	S340	WIPF1	NA	NA	NA	0.526338	NA	NA	NA	0.555786
O43520	T650	ATP8B1	NA	NA	NA	0.680599	NA	NA	NA	0.829083
O43521	S100	Bcl2l11	1000	NA	NA	NA		NA	NA	NA
O43521	S73	Bcl2l11	1.45386	0.001	NA	NA	0.988245		NA	NA
O43521	S88	Bcl2l11	1.11709	0.758809	NA	NA	0.34614	0.903645	NA	NA
O43521	S90	Bcl2l11	1.02053	0.990328	NA	NA	0.999664	0.999059	NA	NA
O43524	S252	Foxo3	NA	0.459914	NA	NA	NA	0.699914	NA	NA
O43524	S288	Foxo3	1000	0.521801	NA	NA			NA	NA
O43524	S298	Foxo3	0.001	NA	NA	NA		NA	NA	NA
O43524	S310	Foxo3	1.13843	0.712468	NA	NA	0.999664		NA	NA
O43542	S54	XRCC3	NA	NA	0.001	NA	NA	NA		NA
O43556	Y223.S233.S234	Sgce	0.837987	0.267361	NA	NA	0.999664		NA	NA
O43572	S281	Akap10	1.46807	1.57844	NA	NA	0.88343	0.857911	NA	NA
O43572	S52	Akap10	0.958041	1000	NA	NA	0.999664		NA	NA
O43583	S73	Denr	1.17229	1.26356	1.0219	1.28283	0.866217	0.573107	0.999732	0.563289
O43583	T69	DENR	NA	NA	0.856018	1.51194	NA	NA	0.999732	0.512973
O43598	S12	DNPH1	NA	NA	1000	NA	NA	NA		NA
O43598	S169	DNPH1	NA	NA	NA	0.572433	NA	NA	NA	0.510285
O43598	S28	DNPH1	NA	NA	0.898328	NA	NA	NA	0.999732	NA
O43602	S304	DCX	NA	NA	0.001	NA	NA	NA		NA
O43602	S306	DCX	NA	NA	NA	2.53941	NA	NA	NA
O43602	S329.S339	DCX	NA	NA	NA	1.83083	NA	NA	NA	0.556422
O43602	S339	DCX	NA	NA	1.2428	NA	NA	NA	0.999732	NA
O43602	S358.S360	DCX	NA	NA	NA	1000	NA	NA	NA
O43602	S358.S360.S364	DCX	NA	NA	NA	0.852196	NA	NA	NA
O43602	S364	DCX	NA	NA	1.47236	NA	NA	NA	0.999732	NA
O43615	S193	TIMM44	NA	NA	0.763076	NA	NA	NA		NA
O43633	S203	Chmp2a	1.08333	0.823008	NA	NA	0.999664	0.920343	NA	NA
O43639	S90	Nck2	1.19091	1.9417	NA	NA	0.969605	0.0298671	NA	NA
O43663	S571	PRC1	NA	NA	0.711171	0.551493	NA	NA	0.999732	0.194871
O43683	S563	BUB1	NA	NA	1.10692	NA	NA	NA	0.999732	NA
O43683	S593.S596	BUB1	NA	NA	NA	0.72891	NA	NA	NA	0.109814
O43683	S596	BUB1	NA	NA	NA	0.440703	NA	NA	NA	0.0519112
O43683	S655	BUB1	NA	NA	1000	NA	NA	NA		NA
O43684	S211	Bub3	1.02718	1.47844	NA	NA	0.999664	0.629344	NA	NA
O43688	S265	Plpp2	0.657825	NA	NA	NA		NA	NA	NA
O43688	S266	PPAP2C	NA	NA	1.55427	NA	NA	NA	0.999732	NA
O43709	T217	Wbscr22	1000	1000	NA	NA			NA	NA
O43719	S388	Htatsf1	1.67331	0.001	NA	NA	0.848688		NA	NA
O43719	S40	HTATSF1	NA	NA	NA	0.804135	NA	NA	NA	0.797997
O43719	S404.S410	Htatsf1	2.58623	NA	NA	NA		NA	NA	NA
O43719	S408	Htatsf1	2.56313	0.001	NA	NA	0.800414		NA	NA
O43719	S441	Htatsf1	1.25698	1.34771	NA	NA			NA	NA
O43719	S441.S446	Htatsf1	2.42123	1000	NA	NA			NA	NA
O43719	S445	HTATSF1	NA	NA	0.77964	NA	NA	NA	0.999732	NA
O43719	S446	Htatsf1	NA	1000	NA	NA	NA		NA	NA
O43719	S452.S453	HTATSF1	NA	NA	NA	1.42871	NA	NA	NA	0.780297
O43719	S481	HTATSF1	NA	NA	1.13903	1.01875	NA	NA	0.999732	0.985333
O43719	S485	HTATSF1	NA	NA	NA	1.12557	NA	NA	NA	0.930537
O43719	S498	HTATSF1	NA	NA	1000	NA	NA	NA		NA
O43719	S528	Htatsf1	0.842992	1.03931	NA	NA	0.999664	0.989873	NA	NA
O43719	S533	Htatsf1	0.859807	1.11215	NA	NA	0.999664		NA	NA
O43719	S578	Htatsf1	0.814247	0.58308	NA	NA	0.999664	0.785441	NA	NA
O43719	S579	HTATSF1	NA	NA	1.93273	1.12336	NA	NA	0.999732	0.912856
O43719	S579.S597.S600	HTATSF1	NA	NA	NA	0.864939	NA	NA	NA	0.727919
O43719	S597	HTATSF1	NA	NA	NA	1.32949	NA	NA	NA	0.877407
O43719	S597.S600	HTATSF1	NA	NA	NA	1.00558	NA	NA	NA	0.990032
O43719	S597.S600.S607	HTATSF1	NA	NA	NA	0.735083	NA	NA	NA	0.267635
O43719	S613	Htatsf1	1.07534	0.958962	NA	NA	0.999664	0.990302	NA	NA
O43719	S613.S621	Htatsf1	0.798179	0.973446	NA	NA	0.999664	0.997613	NA	NA
O43719	S616	HTATSF1	NA	NA	NA	0.936647	NA	NA	NA	0.932633
O43719	S616.S624	HTATSF1	NA	NA	1.15942	0.995994	NA	NA	0.999732	0.990127
O43719	S621	Htatsf1	0.896019	0.804519	NA	NA	0.999664	0.906873	NA	NA
O43719	S624	HTATSF1	NA	NA	0.902846	0.917621	NA	NA	0.999732	0.804545
O43719	S642	HTATSF1	NA	NA	1.14074	0.987647	NA	NA	0.999732	0.970227
O43719	S645	Htatsf1	0.76613	1.13174	NA	NA	0.994713	0.98312	NA	NA
O43719	S676	HTATSF1	NA	NA	0.988147	1.58952	NA	NA	0.999732	0.734172
O43719	S679	Htatsf1	1.04105	1.57449	NA	NA	0.999664	0.449752	NA	NA
O43719	S697	Htatsf1	1.07986	0.94392	NA	NA	0.999664	0.99152	NA	NA
O43719	S697.S705	Htatsf1	1.18896	1.16974	NA	NA	0.985464	0.953738	NA	NA
O43719	S702	HTATSF1	NA	NA	NA	1.15812	NA	NA	NA	0.658892
O43719	S702.S713	HTATSF1	NA	NA	0.56093	NA	NA	NA		NA
O43719	S702.S713.S714	HTATSF1	NA	NA	0.843672	0.906535	NA	NA	0.999732	0.715615
O43719	S702.S714	HTATSF1	NA	NA	NA	0.96161	NA	NA	NA	0.892886
O43719	S705	Htatsf1	1.34861	1.41312	NA	NA	0.533832	0.196307	NA	NA
O43719	S713	HTATSF1	NA	NA	NA	0.775843	NA	NA	NA	0.717839
O43719	S713.S714	HTATSF1	NA	NA	NA	1.27771	NA	NA	NA	0.297779
O43719	S713.S714.S721	HTATSF1	NA	NA	NA	2.37335	NA	NA	NA
O43719	S714	HTATSF1	NA	NA	NA	1000	NA	NA	NA
O43719	S724	Htatsf1	1.28705	1.38791	NA	NA	0.0992342	0.651729	NA	NA
O43719	S750	Htatsf1	1000	1.11341	NA	NA		0.988403	NA	NA
O43719	T434	HTATSF1	NA	NA	0.874567	0.621419	NA	NA	0.999732	0.800866
O43719	T729	Htatsf1	1.15686	1.40894	NA	NA	0.89277	0.889257	NA	NA
O43719	Y650	HTATSF1	NA	NA	0.871922	NA	NA	NA	0.999732	NA
O43741	S107	Prkab2	0.751284	0.455576	NA	NA	0.93412	0.607596	NA	NA
O43741	S108	PRKAB2	NA	NA	1.19302	NA	NA	NA	0.999732	NA
O43741	S181	Prkab2	NA	0.001	NA	NA	NA		NA	NA
O43741	S182	PRKAB2	NA	NA	1.17662	NA	NA	NA	0.999732	NA
O43741	S183	Prkab2	0.748361	0.519615	NA	NA	0.9327	0.903073	NA	NA
O43741	S184	PRKAB2	NA	NA	NA	0.979038	NA	NA	NA	0.941541
O43741	S38	Prkab2	0.421176	NA	NA	NA	0.639328	NA	NA	NA
O43741	S39	PRKAB2	NA	NA	NA	0.727082	NA	NA	NA	0.243146
O43741	T39	Prkab2	0.351036	0.001	NA	NA	0.639266		NA	NA
O43752	S152	STX6	NA	NA	0.813984	NA	NA	NA	0.999732	NA
O43752	S2	Stx6	0.86038	1.17735	NA	NA	0.968139	0.935899	NA	NA
O43765	S303.S307	Sgta	0.645576	NA	NA	NA		NA	NA	NA
O43765	S307	Sgta	0.997029	1.22219	NA	NA	0.999939	0.936919	NA	NA
O43765	S77	SGTA	NA	NA	1.038	NA	NA	NA	0.999732	NA
O43765	S77.T81	SGTA	NA	NA	1.01725	2.15124	NA	NA	0.999732	0.274646
O43765	T81	SGTA	NA	NA	1.47752	NA	NA	NA		NA
O43765	T82	Sgta	0.852895	1.3235	NA	NA	0.862673	0.807333	NA	NA
O43768	S109	ENSA	NA	NA	0.839791	NA	NA	NA		NA
O43768	S2	Ensa	1.2926	1.27018	NA	NA	0.999664	0.961577	NA	NA
O43768	S43	ENSA	NA	NA	NA	0.418487	NA	NA	NA	0.122752
O43776	S493	Nars	0.973856	1.00576	NA	NA	0.999664	0.997613	NA	NA
O43815	S134	STRN	NA	NA	0.681764	NA	NA	NA	0.881828	NA
O43815	S137	STRN	1000	NA	NA	0.001		NA	NA
O43815	S227	STRN	NA	NA	NA	1.51846	NA	NA	NA	0.582518
O43815	S245	STRN	NA	NA	0.865019	1.02602	NA	NA	0.999732	0.90479
O43815	S294	Strn	1000	1000	NA	1.02687			NA	0.971988
O43815	S376	STRN	0.001	NA	NA	1.33632		NA	NA	0.598537
O43815	T143	Strn	1.77871	2.06141	0.86312	0.890125	0.908128			0.662299
O43818	S470	Rrp9	1.0188	0.997074	NA	NA	0.999664	0.999059	NA	NA
O43818	S50	Rrp9	1.27699	0.771993	NA	NA	0.988245	0.906873	NA	NA
O43818	S51	Rrp9	NA	0.364577	NA	NA	NA		NA	NA
O43818	S53	Rrp9	0.232495	2.58781	NA	NA	0.970435	0.822553	NA	NA
O43822	S177	C21orf2	NA	NA	0.767515	NA	NA	NA	0.999732	NA
O43823	S239	AKAP8	NA	NA	0.620632	NA	NA	NA		NA
O43823	S320	Akap8	1.96247	0.712987	NA	NA	0.975584	0.944466	NA	NA
O43823	S320.S325	Akap8	1.15733	1.27247	NA	NA	0.993744	0.761364	NA	NA
O43823	S320.S325.S336	Akap8	0.774324	1000	NA	NA	0.980979		NA	NA
O43823	S320.S336	Akap8	0.795334	1.02233	NA	NA	0.999664	0.996632	NA	NA
O43823	S320.S336.S350	Akap8	0.815374	0.638935	NA	NA	0.987542	0.88179	NA	NA
O43823	S320.S350	Akap8	1.4554	0.98867	NA	NA	0.990967	0.997549	NA	NA
O43823	S323	AKAP8	NA	NA	0.924271	NA	NA	NA	0.999732	NA
O43823	S323.S328	AKAP8	NA	NA	NA	1.40048	NA	NA	NA	0.675949
O43823	S323.S328.S339	AKAP8	NA	NA	0.876693	0.981218	NA	NA	0.999732	0.953142
O43823	S325	Akap8	0.957084	0.921478	NA	NA	0.999702	0.988566	NA	NA
O43823	S325.S350	Akap8	0.712763	1.02233	NA	NA	0.998661	0.996632	NA	NA
O43823	S328	AKAP8	NA	NA	0.994171	1.22956	NA	NA	0.999732	0.399789
O43823	S328.S339	AKAP8	NA	NA	1000	0.908037	NA	NA		0.755617
O43823	S336	Akap8	1.35496	1.15662	NA	NA	0.359552	0.792503	NA	NA
O43823	S339	AKAP8	NA	NA	1.0526	1.25269	NA	NA	0.999732	0.753165
O43823	S339.S353	AKAP8	NA	NA	0.952913	1.07489	NA	NA	0.999732	0.666267
O43823	S350	Akap8	1.20419	0.954409	NA	NA	0.820788	0.986902	NA	NA
O43823	S453	Akap8	0.866541	1000	NA	NA	0.989727		NA	NA
O43823	S596	Akap8	1.22086	0.366778	NA	NA	0.987587		NA	NA
O43823	S612	Akap8	NA	1000	NA	NA	NA		NA	NA
O43823	S613	Akap8	0.001	NA	NA	NA		NA	NA	NA
O43823	S644	AKAP8	NA	NA	NA	1.17625	NA	NA	NA	0.936137
O43823	T63	Akap8	1.0505	0.001	NA	NA	0.999664		NA	NA
O43823	T681	AKAP8	NA	NA	NA	0.994692	NA	NA	NA	0.998784
O43823	T691	AKAP8	NA	NA	NA	1.38909	NA	NA	NA	0.579489
O43829	S233	ZBTB14	NA	NA	2.20199	NA	NA	NA	0.670464	NA
O43847	S85	Nrd1	0.932351	0.808272	NA	NA	0.999664	0.980052	NA	NA
O43847	S86	NRDC	NA	NA	0.617122	1.11248	NA	NA		0.754617
O43847	S86.S94	NRDC	NA	NA	NA	0.001	NA	NA	NA
O43847	S94	NRDC	NA	NA	0.806924	0.98167	NA	NA	0.999732	0.98312
O43852	S300	CALU	NA	NA	NA	0.868518	NA	NA	NA	0.966033
O43852	S44	CALU	NA	NA	0.996747	NA	NA	NA	0.999732	NA
O43852	S44.Y47	CALU	NA	NA	0.784878	1.24895	NA	NA		0.206641
O43852	T65	Calu	0.557161	1.68391	NA	NA	0.488284	0.60712	NA	NA
O43852	Y47	Calu	1.59419	0.001	NA	NA	0.990967		NA	NA
O43865	S66	Ahcyl1	1.28868	2.71365	NA	NA	0.999664	0.698895	NA	NA
O43865	S70.S85	Ahcyl1	0.608444	0.777708	NA	NA		0.967588	NA	NA
O43865	S84	Ahcyl1	7.04711	0.927561	NA	NA		0.994576	NA	NA
O43865	S84.S85	Ahcyl1	NA	1.49684	NA	NA	NA	0.94483	NA	NA
O43865	S85	Ahcyl1	3.31946	1.141	NA	NA		0.979672	NA	NA
O43895	T101.T105	XPNPEP2	NA	NA	1.05413	NA	NA	NA	0.999732	NA
O43896	S1096	Kif1c	1000	0.943365	NA	NA		0.99048	NA	NA
O43896	T1080	Kif1c	0.905617	1.54692	NA	NA	0.999664	0.815197	NA	NA
O43900	T471	Prickle3	1.34808	0.981627	NA	NA	0.9458	0.989873	NA	NA
O43903	S183.S187	GAS2	NA	NA	NA	1.10297	NA	NA	NA	0.861712
O43903	S185	GAS2	NA	NA	NA	1.04001	NA	NA	NA	0.938133
O43903	S187	GAS2	NA	NA	NA	1.06733	NA	NA	NA	0.886781
O43933	S1182	Pex1	1000	2.21004	NA	NA		0.54346	NA	NA
O43933	S1212	Pex1	1.31199	1.04437	NA	NA	0.68672	0.985484	NA	NA
O43933	Y1208.S1210	Pex1	1.9615	1.13909	NA	NA		0.965805	NA	NA
O43934	S204	MFSD11	NA	NA	NA	0.001	NA	NA	NA
O60216	S153	Rad21	1.57345	0.614009	0.808687	0.817904	0.490576		0.999732	0.430209
O60216	S175	Rad21	1.61791	0.777119	0.622168	0.848124	0.96518	0.980729	0.915715	0.547426
O60216	S198	RAD21	NA	NA	1000	0.812142	NA	NA		0.826497
O60216	S200	RAD21	NA	NA	0.688485	1.07633	NA	NA	0.999732	0.937731
O60216	S549	Rad21	1000	1000	NA	NA			NA	NA
O60220	S94	Timm8a1	3.55834	1.09475	NA	NA			NA	NA
O60220	S96	Timm8a1	1.0266	0.740017	NA	NA	0.999702	0.920717	NA	NA
O60231	S106	DHX16	NA	NA	1000	NA	NA	NA		NA
O60231	S160	DHX16	NA	NA	1.42795	NA	NA	NA	0.999732	NA
O60231	T167	DHX16	NA	NA	1.29702	NA	NA	NA	0.999732	NA
O60237	S687	PPP1R12B	NA	NA	NA	1000	NA	NA	NA
O60237	T679	PPP1R12B	NA	NA	NA	0.814643	NA	NA	NA	0.712893
O60238	S116	Bnip3l	0.990353	1.09181	NA	NA	0.999702	0.945805	NA	NA
O60238	S116.S117.S119	Bnip3l	1.44156	1.25938	NA	NA	0.623429	0.903645	NA	NA
O60238	S116.S119	Bnip3l	1.38163	1.28799	NA	NA	0.933585	0.880198	NA	NA
O60238	S117	Bnip3l	1.10229	1.59641	NA	NA	0.99779	0.267248	NA	NA
O60238	S117.S118.S120	BNIP3L	NA	NA	NA	1.44157	NA	NA	NA	0.356728
O60238	S117.S119	Bnip3l	1.15178	1.07187	NA	NA	0.993588	0.986902	NA	NA
O60238	S118	BNIP3L	NA	NA	1.15489	1.02948	NA	NA	0.999732	0.971043
O60238	S118.S120	BNIP3L	NA	NA	NA	1.19561	NA	NA	NA	0.830102
O60238	S119	Bnip3l	1.10693	2.00451	NA	NA	0.999664	0.76887	NA	NA
O60238	S120	BNIP3L	NA	NA	NA	1.04261	NA	NA	NA	0.977969
O60238	S165	Bnip3l	0.663491	1000	NA	NA	0.275744		NA	NA
O60238	S61	Bnip3l	0.001	NA	NA	NA		NA	NA	NA
O60238	S61.S62	Bnip3l	1.05087	0.878372	NA	NA	0.999664	0.956618	NA	NA
O60238	S62	Bnip3l	0.001	NA	NA	NA		NA	NA	NA
O60238	S62.S64	Bnip3l	1.05087	0.878372	NA	NA	0.999664	0.956618	NA	NA
O60238	S63	Bnip3l	0.001	NA	NA	NA		NA	NA	NA
O60238	S63.S64	Bnip3l	1.21665	0.852318	NA	NA	0.999664	0.949808	NA	NA
O60238	S64	Bnip3l	2.31544	0.0161359	NA	NA	0.723578		NA	NA
O60238	S64.S65	BNIP3L	NA	NA	NA	1.00456	NA	NA	NA	0.998664
O60238	S89	Bnip3l	0.839925	0.278606	NA	NA	0.999664		NA	NA
O60238	S90	BNIP3L	NA	NA	0.844212	NA	NA	NA	0.999732	NA
O60238	S94	Bnip3l	0.839925	1000	NA	NA	0.999664		NA	NA
O60241	T1261.S1265	BAI2	NA	NA	NA	1.34664	NA	NA	NA	0.794953
O60244	S1128.S1136	MED14	NA	NA	NA	0.764823	NA	NA	NA	0.853845
O60244	S1128.S1136.S1144	MED14	NA	NA	NA	1.41774	NA	NA	NA	0.650072
O60244	S1133.S1141.S1149	Med14	0.546442	0.84825	NA	NA	0.916019	0.986902	NA	NA
O60244	S977.S986	MED14	NA	NA	1.40439	NA	NA	NA	0.979033	NA
O60244	S986	MED14	NA	NA	0.684874	1.15183	NA	NA	0.999732	0.751896
O60245	S1011	PCDH7	NA	NA	NA	1.3348	NA	NA	NA	0.860714
O60245	T1029.T1051	PCDH7	NA	NA	1.95149	NA	NA	NA	0.778867	NA
O60256	S227	Prpsap2	1.26531	1.76823	1.17992	NA	0.957802	0.477705	0.999732	NA
O60264	S115	Smarca5	0.903069	1.05178	NA	NA	0.999664	0.990749	NA	NA
O60264	S116	SMARCA5	NA	NA	0.744522	NA	NA	NA	0.999732	NA
O60264	S136	Smarca5	1.93917	0.932801	NA	NA	0.815867	0.986902	NA	NA
O60264	S47	SMARCA5	NA	NA	NA	0.710217	NA	NA	NA	0.727919
O60264	S47.S50	SMARCA5	NA	NA	0.80129	NA	NA	NA	0.999732	NA
O60264	S47.S50.S66	SMARCA5	NA	NA	0.722745	1.30106	NA	NA	0.893924	0.715658
O60264	S47.S66	SMARCA5	NA	NA	0.80129	1.51103	NA	NA	0.999732	0.543247
O60264	S50	SMARCA5	NA	NA	0.711244	0.999908	NA	NA	0.999732	0.999966
O60264	S50.S65	Smarca5	0.001	1.22395	NA	NA			NA	NA
O60264	S50.S66	SMARCA5	NA	NA	0.001	1000	NA	NA
O60264	S65	Smarca5	0.701743	0.780237	NA	NA	0.141357	0.658551	NA	NA
O60264	S66	SMARCA5	NA	NA	0.863106	0.587778	NA	NA	0.999732	0.0362115
O60264	S754	Smarca5	0.999377	0.55572	NA	NA	0.999939		NA	NA
O60264	S802	Smarca5	1.27164	1.11959	NA	NA	0.927087	0.94249	NA	NA
O60264	S825	SMARCA5	NA	NA	0.871557	NA	NA	NA	0.999732	NA
O60264	T113.S116	SMARCA5	NA	NA	NA	0.531014	NA	NA	NA	0.175728
O60264	T99.S116	SMARCA5	NA	NA	NA	0.429194	NA	NA	NA	0.0558941
O60266	S579	Adcy3	1.00933	0.001	NA	NA	0.999702		NA	NA
O60271	S109	Spag9	1.766	1.49991	NA	NA	0.23653	0.36314	NA	NA
O60271	S183	Spag9	0.903963	0.967096	1.0322	1.67183	0.837131	0.987804	0.999732	0.82985
O60271	S183.S185	Spag9	1.24282	1.1131	NA	1.51672	0.848688	0.961504	NA	0.300225
O60271	S203	Spag9	1000	NA	NA	NA		NA	NA	NA
O60271	S203.T217	SPAG9	NA	NA	0.001	NA	NA	NA		NA
O60271	S249	SPAG9	NA	NA	NA	1.77113	NA	NA	NA	0.758277
O60271	S329	Spag9	1.39174	0.579955	NA	NA	0.975668		NA	NA
O60271	S329.S332	Spag9	0.849095	1.52506	NA	1.50146	0.988245		NA	0.0362115
O60271	S705	Spag9	1.0658	0.001	NA	NA	0.999664		NA	NA
O60271	S728	Spag9	1.52057	1.0724	NA	NA	0.128084	0.979022	NA	NA
O60271	S728.S730	Spag9	NA	0.001	NA	NA	NA		NA	NA
O60271	S730	Spag9	1.36475	1.21607	NA	1.05566	0.603709	0.920855	NA	0.926047
O60271	S730.S733	Spag9	1.11141	0.880895	NA	1.27064	0.9587	0.906873	NA	0.474941
O60271	S733	Spag9	1.3131	1.12353	NA	1.02214	0.2106	0.935385	NA	0.965264
O60271	S813	Spag9	0.848249	0.892632	NA	NA	0.985464	0.972954	NA	NA
O60271	S815	Spag9	1.13469	1.11271	NA	NA	0.999664	0.966323	NA	NA
O60271	T217	SPAG9	NA	NA	0.475479	NA	NA	NA	0.999732	NA
O60271	T275	SPAG9	NA	NA	NA	0.658304	NA	NA	NA	0.845336
O60271	T275.T276.S279	SPAG9	NA	NA	NA	0.998663	NA	NA	NA	0.998314
O60271	T292	Spag9	0.405372	1000	NA	NA	0.707037		NA	NA
O60271	T365	Spag9	1.21799	0.001	0.950069	NA	0.999664		0.999732	NA
O60271	Y360.T365	SPAG9	NA	NA	0.573022	NA	NA	NA	0.915715	NA
O60281	S2027	Zfp292	0.888242	0.001	NA	NA			NA	NA
O60281	S2049	ZNF292	NA	NA	NA	0.539216	NA	NA	NA	0.596151
O60281	S2154	ZNF292	NA	NA	0.872583	NA	NA	NA	0.999732	NA
O60281	S654	Zfp292	1.13007	0.928711	0.886303	0.96732	0.996832	0.985547	0.999732	0.939956
O60285	S446	Nuak1	1.6075	0.629534	NA	NA	0.957802	0.85673	NA	NA
O60291	S428	Mgrn1	0.681578	1.05575	NA	NA	0.666575	0.986554	NA	NA
O60291	S449.S452	Mgrn1	1.05907	0.289717	NA	NA	0.999664	0.212797	NA	NA
O60291	S506	MGRN1	NA	NA	NA	1.00022	NA	NA	NA	0.999887
O60291	S515	MGRN1	NA	NA	NA	1.5411	NA	NA	NA	0.788614
O60291	S523.S524	MGRN1	NA	NA	NA	1.27863	NA	NA	NA	0.763262
O60292	S1358	Sipa1l3	0.001	0.460025	NA	NA			NA	NA
O60292	S140	Sipa1l3	1.70912	1.14473	NA	NA	0.68672	0.931873	NA	NA
O60292	S1538	Sipa1l3	1.05156	1.20709	NA	NA	0.999664	0.935899	NA	NA
O60292	S166	Sipa1l3	1.8931	1.26705	NA	NA	0.183085	0.739582	NA	NA
O60293	S1298	ZFC3H1	NA	NA	NA	1.56605	NA	NA	NA	0.494551
O60293	S1303	ZFC3H1	NA	NA	NA	1.55984	NA	NA	NA	0.741015
O60293	S1303.S1304	ZFC3H1	NA	NA	NA	1.36613	NA	NA	NA	0.789691
O60293	S655	ZFC3H1	NA	NA	NA	0.466156	NA	NA	NA	0.000481198
O60296	S775.T776.S780	TRAK2	NA	NA	NA	1.0436	NA	NA	NA	0.935541
O60299	S64	LZTS3	NA	NA	0.657253	NA	NA	NA	0.999732	NA
O60307	S1237	Mast3	0.935686	0.983779	NA	NA	0.972394	0.997376	NA	NA
O60307	S1289	Mast3	1.02124	0.992186	NA	NA	0.999664	0.997549	NA	NA
O60307	S348	MAST3	NA	NA	NA	0.832701	NA	NA	NA	0.402466
O60307	S370	Mast3	0.91146	2.2982	NA	NA			NA	NA
O60307	S373	Mast3	1.22918	1.86162	NA	NA	0.969989	0.536808	NA	NA
O60307	S680	MAST3	NA	NA	NA	0.99749	NA	NA	NA	0.995532
O60307	S680.T685	MAST3	NA	NA	NA	1.09248	NA	NA	NA	0.912856
O60307	S699.S701	MAST3	NA	NA	NA	1.09248	NA	NA	NA	0.912856
O60307	S702	Mast3	1.25939	1.10306	NA	NA	0.956301	0.973604	NA	NA
O60307	S702.T707	Mast3	1.53162	1.26294	NA	NA	0.848688		NA	NA
O60307	S709.S710	MAST3	NA	NA	NA	0.001	NA	NA	NA
O60307	S732.S733	Mast3	NA	0.500919	NA	NA	NA		NA	NA
O60307	S748	Mast3	0.858164	0.742346	NA	NA	0.999664	0.951003	NA	NA
O60307	S750	Mast3	1.33557	1.17632	NA	NA	0.973438	0.965805	NA	NA
O60307	S769	Mast3	0.849527	0.737973	NA	NA	0.988245	0.903645	NA	NA
O60312	S470	Atp10a	1.64044	1.53317	NA	NA	0.909762	0.504486	NA	NA
O60315	S1115.T1117	Zeb2	2.95353	1.22088	NA	NA	0.789684		NA	NA
O60315	S1122	ZEB2	NA	NA	0.897286	1.01684	NA	NA		0.981379
O60315	S1122.S1129	ZEB2	NA	NA	NA	1.04084	NA	NA	NA	0.976011
O60315	S1167	ZEB2	NA	NA	0.825763	NA	NA	NA	0.999732	NA
O60315	S1193	Zeb2	1000	1.04321	NA	NA			NA	NA
O60315	S1193.S1194	Zeb2	1.40219	0.6616	NA	NA			NA	NA
O60315	S1203	Zeb2	1.81944	1.05916	1.4885	NA	0.698149	0.986902	0.829563	NA
O60315	S142	ZEB2	NA	NA	NA	2.29464	NA	NA	NA	0.574322
O60315	S162	ZEB2	NA	NA	0.895257	1.08064	NA	NA	0.999732	0.916684
O60315	S184	ZEB2	NA	NA	NA	1.95288	NA	NA	NA	0.607835
O60315	S352.S353	Zeb2	0.899552	0.562525	NA	NA	0.999664	0.888404	NA	NA
O60315	S647	Zeb2	0.735219	1.01547	NA	NA	0.943852	0.997376	NA	NA
O60315	S705	Zeb2	1.2304	0.683737	NA	NA	0.975463		NA	NA
O60315	S726.S731	ZEB2	NA	NA	0.835086	0.91047	NA	NA	0.999732	0.822268
O60315	S731	ZEB2	NA	NA	0.654949	0.346331	NA	NA	0.999732	4.8996e-05
O60315	S731.S738	ZEB2	NA	NA	1000	0.878703	NA	NA		0.946407
O60315	S731.T740	ZEB2	NA	NA	NA	0.595528	NA	NA	NA	0.0432333
O60315	S780.T782.S784	Zeb2	2.98203	1.13419	NA	NA	0.960722	0.986902	NA	NA
O60315	S784	Zeb2	1000	0.001	NA	NA			NA	NA
O60315	S805	ZEB2	NA	NA	NA	0.001	NA	NA	NA
O60315	S807.S808	ZEB2	NA	NA	1.19592	NA	NA	NA	0.999732	NA
O60315	S840	ZEB2	NA	NA	1.06885	NA	NA	NA	0.999732	NA
O60315	S841	ZEB2	NA	NA	NA	1000	NA	NA	NA
O60315	S848.S850	ZEB2	NA	NA	NA	0.684001	NA	NA	NA
O60315	S850.S851.S852	ZEB2	NA	NA	NA	0.001	NA	NA	NA
O60315	S853	ZEB2	NA	NA	1.42669	NA	NA	NA	0.893924	NA
O60315	S974	ZEB2	NA	NA	0.557417	1.27491	NA	NA	0.999732
O60315	S987	ZEB2	NA	NA	0.915723	NA	NA	NA	0.999732	NA
O60315	T1117.Y1121	ZEB2	NA	NA	NA	1.0768	NA	NA	NA	0.9055
O60315	T1174	Zeb2	0.001	NA	NA	NA		NA	NA	NA
O60315	T1174.S1193.S1194	Zeb2	1.5716	0.001	NA	NA	0.985464		NA	NA
O60315	T1201	ZEB2	NA	NA	1.46216	NA	NA	NA	0.999732	NA
O60315	T141	ZEB2	NA	NA	NA	1000	NA	NA	NA
O60315	T188	ZEB2	NA	NA	0.542282	NA	NA	NA	0.812755	NA
O60315	T188.Y215	ZEB2	NA	NA	0.481255	NA	NA	NA	0.865181	NA
O60315	T752	ZEB2	NA	NA	1.17803	NA	NA	NA	0.999732	NA
O60315	T782.S784	Zeb2	1.65057	1.63672	NA	NA			NA	NA
O60315	Y1121	ZEB2	NA	NA	1.05007	NA	NA	NA	0.999732	NA
O60315	Y1121.S1129	ZEB2	NA	NA	NA	1.04084	NA	NA	NA	0.976011
O60315	Y972.S974	ZEB2	NA	NA	NA	1.13281	NA	NA	NA	0.546563
O60318	S1368	Mcm3ap	0.84184	NA	NA	NA		NA	NA	NA
O60318	S527	MCM3AP	NA	NA	NA	1.50086	NA	NA	NA	0.607531
O60318	S527.S538	MCM3AP	NA	NA	NA	1.89025	NA	NA	NA	0.33177
O60318	S538	MCM3AP	NA	NA	NA	0.880433	NA	NA	NA	0.865097
O60318	S550	Mcm3ap	0.6779	NA	NA	NA		NA	NA	NA
O60318	S574	MCM3AP	NA	NA	0.656539	NA	NA	NA	0.999732	NA
O60331	S554	Pip5k1c	1.42606	1.49754	NA	NA	0.848688	0.65085	NA	NA
O60331	S554.S555	Pip5k1c	NA	1000	NA	NA	NA		NA	NA
O60331	T552	Pip5k1c	0.001	1000	NA	NA			NA	NA
O60331	T552.S554.S555	Pip5k1c	1000	0.86417	NA	NA			NA	NA
O60333	S1054.S1057	Kif1b	0.935968	1.3005	NA	NA	0.999664	0.559887	NA	NA
O60333	S1057	Kif1b	0.7745	1.42491	NA	NA	0.658229	0.673327	NA	NA
O60333	S1454	Kif1b	1.26537	0.975474	NA	NA	0.87059	0.997376	NA	NA
O60333	S1487	Kif1b	NA	0.001	0.795693	0.884061	NA		0.999732	0.460883
O60333	S1658	Kif1b	1.09054	0.361317	0.781078	NA	0.999664		0.999732	NA
O60333	Y1442	Kif1b	1.56577	1.00732	NA	NA	0.798268	0.99733	NA	NA
O60336	S1252	Mapkbp1	0.001	NA	NA	NA		NA	NA	NA
O60336	S1263	MAPKBP1	NA	NA	0.954329	NA	NA	NA	0.999732	NA
O60336	S784.S785.S787	MAPKBP1	NA	NA	NA	1.01466	NA	NA	NA	0.964323
O60336	S784.S785.T796	MAPKBP1	NA	NA	NA	1.03085	NA	NA	NA	0.956489
O60341	S127	Kdm1a	0.493567	0.617194	NA	NA	0.9327	0.921407	NA	NA
O60341	S127.S132	Kdm1a	1.06715	0.689345	NA	NA	0.999664	0.963125	NA	NA
O60341	S131	KDM1A	NA	NA	0.825872	0.920263	NA	NA	0.999732	0.849673
O60341	S131.S137	KDM1A	NA	NA	0.735677	1.24052	NA	NA	0.893924	0.23655
O60341	S131.Y136	KDM1A	NA	NA	1.14008	NA	NA	NA	0.999732	NA
O60341	S132	Kdm1a	0.730222	0.837237	NA	NA	0.96334	0.972694	NA	NA
O60341	S132.S138	Kdm1a	0.776621	1.0589	NA	NA	0.995476	0.99152	NA	NA
O60341	S137	KDM1A	NA	NA	1.21114	1.04628	NA	NA	0.999732	0.947861
O60341	S138	Kdm1a	2.30715	0.96404	NA	NA	0.912253	0.994576	NA	NA
O60341	S167	Kdm1a	1.23621	1.44537	NA	NA	0.999664	0.710193	NA	NA
O60341	S69	KDM1A	NA	NA	0.685304	NA	NA	NA	0.999732	NA
O60341	S69.T104	KDM1A	NA	NA	NA	0.412766	NA	NA	NA	0.376694
O60341	T59	KDM1A	NA	NA	1.4303	NA	NA	NA	0.999732	NA
O60341	Y136.S137	KDM1A	NA	NA	NA	1.02589	NA	NA	NA	0.946047
O60343	S258	Tbc1d4	1000	1000	NA	NA			NA	NA
O60343	S258.S261	Tbc1d4	1.13357	0.916251	NA	NA		0.960064	NA	NA
O60343	S261	Tbc1d4	1.09713	1.14798	NA	NA	0.997048	0.899976	NA	NA
O60343	S261.S276	Tbc1d4	NA	0.678624	NA	NA	NA		NA	NA
O60343	S262	TBC1D4	NA	NA	0.812895	0.830397	NA	NA	0.999732	0.597479
O60343	S314	TBC1D4	NA	NA	1.64324	1.03646	NA	NA	0.999732	0.966033
O60343	S341	TBC1D4	NA	NA	NA	0.886882	NA	NA	NA	0.926452
O60343	S377	Tbc1d4	NA	1000	NA	NA	NA		NA	NA
O60343	S566.S570	TBC1D4	NA	NA	NA	1.04785	NA	NA	NA	0.86381
O60343	S566.T568	TBC1D4	NA	NA	NA	0.791042	NA	NA	NA	0.419538
O60343	S570	TBC1D4	NA	NA	0.402116	0.605918	NA	NA	0.944515	0.175728
O60343	S577	Tbc1d4	0.340519	0.001	NA	NA	0.9327		NA	NA
O60343	S588	TBC1D4	NA	NA	0.813879	1.05874	NA	NA	0.999732	0.936137
O60343	S588.S591	TBC1D4	NA	NA	2.05257	NA	NA	NA		NA
O60343	S591	TBC1D4	NA	NA	2.10887	NA	NA	NA	0.999732	NA
O60343	S595	Tbc1d4	0.963927	1.70609	NA	NA	0.999664	0.906873	NA	NA
O60343	S595.S598	Tbc1d4	2.67427	1.47096	NA	NA	0.548081	0.890207	NA	NA
O60343	S598	Tbc1d4	0.870082	0.9835	NA	NA	0.999664	0.997613	NA	NA
O60343	S609.T613.S621	TBC1D4	NA	NA	NA	0.980835	NA	NA	NA	0.953626
O60343	S612.S616.S624	Tbc1d4	0.55731	NA	NA	NA		NA	NA	NA
O60343	S666	TBC1D4	NA	NA	1.10077	NA	NA	NA		NA
O60343	S757.S759	TBC1D4	NA	NA	1.0645	NA	NA	NA	0.999732	NA
O60343	S761	Tbc1d4	1.20451	NA	NA	NA		NA	NA	NA
O60343	T613	TBC1D4	NA	NA	NA	0.001	NA	NA	NA
O60343	T613.S617	TBC1D4	NA	NA	NA	1.24993	NA	NA	NA	0.822268
O60343	Y1175	TBC1D4	NA	NA	1.33332	NA	NA	NA	0.999732	NA
O60343	Y604	TBC1D4	NA	NA	NA	0.729492	NA	NA	NA	0.675837
O60343	Y604.S605	TBC1D4	NA	NA	NA	0.893935	NA	NA	NA	0.797073
O60346	S304	Phlpp1	1.05323	0.001	NA	NA	0.999664		NA	NA
O60346	S336	PHLPP1	NA	NA	NA	1.56663	NA	NA	NA	0.853845
O60346	S412	PHLPP1	NA	NA	NA	0.444285	NA	NA	NA
O60347	S187	TBC1D12	NA	NA	1.50116	1.00813	NA	NA	0.999732	0.997218
O60347	S315	TBC1D12	NA	NA	NA	0.838376	NA	NA	NA	0.862922
O60437	S1501.S1503	Ppl	1.02751	1.28058	NA	NA	0.999664	0.931358	NA	NA
O60447	S765.S776.S778	EVI5	NA	NA	NA	1.28907	NA	NA	NA	0.605028
O60447	S767.S776.S778	EVI5	NA	NA	NA	1000	NA	NA	NA
O60447	S776	Evi5	1000	0.563166	NA	1.27859			NA	0.74243
O60447	S776.S778	Evi5	1.96385	0.729529	NA	0.928583	0.957802	0.70741	NA	0.845509
O60447	S778	Evi5	NA	1.43687	NA	1000	NA		NA
O60449	S1704	Ly75	1.1857	1.56178	NA	NA	0.988245	0.911453	NA	NA
O60449	S1720	Ly75	1.03788	0.920138	NA	NA	0.999702	0.985104	NA	NA
O60462	S901	Nrp2	NA	0.78596	NA	NA	NA		NA	NA
O60477	S43	BRINP1	NA	NA	0.911668	NA	NA	NA		NA
O60493	S72	Snx3	0.69875	1.23569	NA	NA	0.846011	0.903645	NA	NA
O60493	Y71	Snx3	1.25927	1.0903	NA	NA	0.963253	0.947236	NA	NA
O60502	S364	Mgea5	1.0379	1.0481	0.788573	1.05617	0.999664	0.986902	0.999732	0.799437
O60502	S364.S375	Mgea5	1.14483	0.987409	NA	NA	0.988245	0.997613	NA	NA
O60502	S375	Mgea5	1.38469	1.03333	NA	NA	0.998951	0.99733	NA	NA
O60502	S505	Mgea5	1.49593	1000	NA	NA	0.887714		NA	NA
O60502	S511	Mgea5	1.17786	1.55394	NA	NA	0.933585	0.65085	NA	NA
O60504	S13	SORBS3	NA	NA	1.12356	NA	NA	NA	0.999732	NA
O60506	S587	SYNCRIP	NA	NA	NA	1.23085	NA	NA	NA	0.793536
O60506	T580	SYNCRIP	NA	NA	NA	1.35829	NA	NA	NA	0.644191
O60508	S2	Cdc40	0.810163	2.28514	NA	NA	0.999664		NA	NA
O60508	S20	Cdc40	1.17002	0.458811	NA	NA	0.999664	0.847595	NA	NA
O60508	S22	Cdc40	1.30286	0.862647	NA	NA	0.999664	0.986531	NA	NA
O60508	S24	Cdc40	3.27094	1000	NA	NA	0.840845		NA	NA
O60508	S43	CDC40	NA	NA	0.997011	0.45887	NA	NA	0.999732	0.0161318
O60508	S46	CDC40	NA	NA	0.817503	NA	NA	NA	0.999732	NA
O60518	S660	RANBP6	NA	NA	1.16832	NA	NA	NA	0.999732	NA
O60518	T653	RANBP6	NA	NA	NA	1.19978	NA	NA	NA	0.754831
O60522	S1879.T1884	TDRD6	NA	NA	NA	1.17805	NA	NA	NA	0.751829
O60524	S417	Nemf	0.903183	1.02211	0.773112	1.00097	0.995476	0.992633	0.376815	0.996875
O60524	S417.S431	Nemf	0.920219	NA	NA	NA		NA	NA	NA
O60524	S747.S748	NEMF	NA	NA	NA	0.749744	NA	NA	NA	0.297779
O60524	S763	NEMF	NA	NA	NA	0.85771	NA	NA	NA	0.715375
O60524	Y414	NEMF	NA	NA	0.662762	NA	NA	NA	0.893924	NA
O60551	S5	Nmt2	0.946098	0.729005	NA	NA	0.999664	0.806693	NA	NA
O60551	S7	Nmt2	1.65146	0.001	NA	NA			NA	NA
O60551	T21	Nmt2	1.62716	0.905601	NA	NA		0.96837	NA	NA
O60563	S487	Ccnt1	0.589682	1.57941	NA	NA	0.971678	0.791762	NA	NA
O60566	S502	Bub1b	0.427046	0.709028	NA	NA		0.919942	NA	NA
O60566	S569	BUB1B	NA	NA	0.810491	NA	NA	NA	0.999732	NA
O60566	S659	Bub1b	1.09558	1.75048	NA	NA	0.999664	0.530164	NA	NA
O60566	S665	BUB1B	NA	NA	0.719121	0.724754	NA	NA		0.900606
O60583	S477	Ccnt2	0.787291	0.001	NA	NA	0.990053		NA	NA
O60583	S596	Ccnt2	0.906341	0.690534	NA	NA	0.999664	0.859875	NA	NA
O60610	S1254	DIAPH1	NA	NA	NA	1.25476	NA	NA	NA	0.932126
O60658	T14	Pde8a	1.06978	1.22195	NA	NA	0.999664	0.945805	NA	NA
O60669	S445.S450	Slc16a7	0.581024	1.46855	NA	NA	0.9327	0.927038	NA	NA
O60673	S1029.T1040	Rev3l	1.33657	1.67908	NA	NA	0.464062	0.839921	NA	NA
O60673	S1030.T1041	REV3L	NA	NA	NA	1.29065	NA	NA	NA	0.73975
O60673	S1088	Rev3l	0.001	NA	NA	NA		NA	NA	NA
O60673	S1113	Rev3l	1.21408	2.7461	NA	NA	0.9327	0.0298671	NA	NA
O60673	S2146	REV3L	NA	NA	0.949678	NA	NA	NA	0.999732	NA
O60673	S2174	Rev3l	0.914651	0.612568	NA	NA	0.999664		NA	NA
O60673	S449	REV3L	NA	NA	1.32691	NA	NA	NA	0.999732	NA
O60673	S475	Rev3l	1.61062	1000	NA	NA	0.87654		NA	NA
O60675	S25	Mafk	0.970299	0.893788	NA	NA	0.999664	0.900882	NA	NA
O60678	S22.S24	Prmt3	1.16276	0.877482	NA	NA	0.998695	0.963125	NA	NA
O60678	S24	Prmt3	1.1527	0.958317	NA	NA	0.979409	0.972954	NA	NA
O60678	S25	PRMT3	NA	NA	1000	NA	NA	NA		NA
O60678	S25.S27	PRMT3	NA	NA	1.0603	1.0401	NA	NA	0.999732	0.899991
O60678	S27	PRMT3	NA	NA	1000	1000	NA	NA
O60701	S88	Ugdh	0.933595	1.13971	NA	NA	0.999664	0.973604	NA	NA
O60701	T474	Ugdh	1.03474	1.19939	NA	NA	0.999664	0.894129	NA	NA
O60701	T91	Ugdh	0.784913	1.07237	0.646067	NA	0.88487	0.988355	0.635582	NA
O60701	T93	Ugdh	0.933595	1.13971	NA	NA	0.999664	0.973604	NA	NA
O60701	Y473	Ugdh	1.37737	1.04012	NA	NA	0.88343	0.986902	NA	NA
O60711	S127.S130.T146	LPXN	NA	NA	NA	1000	NA	NA	NA
O60716	S225	Ctnnd1	1.49109	0.376184	NA	NA	0.86095	0.871447	NA	NA
O60716	S230	Ctnnd1	1.14901	0.72691	NA	2.67373	0.975463	0.933358	NA	0.27408
O60716	S232	CTNND1	NA	NA	1.7213	NA	NA	NA		NA
O60716	S252	Ctnnd1	0.796844	0.86865	NA	NA	0.991549	0.982166	NA	NA
O60716	S268	Ctnnd1	1.088	0.624087	NA	NA	0.999664	0.77866	NA	NA
O60716	S269	Ctnnd1	1.20364	0.778503	NA	NA	0.933585	0.931873	NA	NA
O60716	S288	Ctnnd1	1.19622	0.598187	0.957509	0.878395	0.998179	0.811598	0.999732	0.825417
O60716	S346.S349	Ctnnd1	1.07305	1.18939	NA	NA	0.999664	0.946295	NA	NA
O60716	S346.S349.S352	Ctnnd1	1.76673	1.21845	1.2329	NA	0.978784	0.98442	0.999732	NA
O60716	S349	Ctnnd1	0.601656	1.59644	NA	NA	0.141357	0.743045	NA	NA
O60716	S349.S352	Ctnnd1	0.938825	0.687654	NA	NA	0.999664	0.906873	NA	NA
O60716	S352	Ctnnd1	1.21462	0.001	NA	NA	0.965595		NA	NA
O60716	S857	Ctnnd1	1.4424	0.986788	NA	NA	0.999664	0.998372	NA	NA
O60716	S859.S861	Ctnnd1	1.74298	1.54561	NA	NA	0.9587	0.677176	NA	NA
O60716	S861	Ctnnd1	2.01006	1.24766	NA	NA		0.931873	NA	NA
O60716	S861.S864	Ctnnd1	1.00056	1.8263	NA	NA	0.999939	0.502552	NA	NA
O60716	S864	Ctnnd1	2.02855	1.54029	NA	1.54476	0.570253	0.885187	NA	0.763262
O60716	S864.Y865	Ctnnd1	1.74298	1.54561	NA	NA	0.9587	0.677176	NA	NA
O60716	S879	Ctnnd1	1.91367	1.2041	1000	1.94661	0.848688	0.959359		0.531441
O60716	S899	Ctnnd1	NA	1000	NA	NA	NA		NA	NA
O60716	S920	Ctnnd1	0.738794	1.14741	NA	NA	0.837547	0.963143	NA	NA
O60716	T308	Ctnnd1	1.1294	1.55073	NA	NA		0.824057	NA	NA
O60716	T869	Ctnnd1	1.55427	1000	NA	NA	0.997637		NA	NA
O60716	T916.S920	Ctnnd1	0.758426	1.24338	NA	1.65581		0.96547	NA	0.4682
O60716	Y228	Ctnnd1	1.33345	1.08089	NA	NA	0.917797	0.956618	NA	NA
O60716	Y280	Ctnnd1	0.001	NA	1.10694	NA		NA	0.999732	NA
O60716	Y321	CTNND1	NA	NA	1.44595	1.67179	NA	NA	0.997233
O60716	Y865	CTNND1	NA	NA	NA	1.54476	NA	NA	NA	0.763262
O60749	S119	Snx2	0.776159	0.001	NA	NA	0.934847		NA	NA
O60749	T104	Snx2	2.26245	NA	NA	NA	0.843519	NA	NA	NA
O60763	S940	Uso1	1.01967	0.784424	NA	NA	0.999664	0.208384	NA	NA
O60763	S942	USO1	NA	NA	0.938439	0.931729	NA	NA	0.999732	0.51664
O60763	S942.S952	USO1	NA	NA	NA	1.04513	NA	NA	NA	0.8377
O60763	S952	USO1	NA	NA	0.708137	0.899076	NA	NA	0.999732	0.83588
O60784	S160.T164	TOM1	NA	NA	0.001	0.954336	NA	NA		0.945387
O60784	S359	Tom1	0.647691	NA	NA	NA		NA	NA	NA
O60784	S461	TOM1	NA	NA	NA	0.349063	NA	NA	NA	0.195866
O60784	S462	TOM1	NA	NA	NA	0.001	NA	NA	NA
O60784	T154.T164	TOM1	NA	NA	0.001	NA	NA	NA		NA
O60825	S483.S493	PFKFB2	NA	NA	NA	0.704152	NA	NA	NA	0.387014
O60826	S110	Ccdc22	1000	NA	NA	NA		NA	NA	NA
O60832	S21	DKC1	NA	NA	0.844885	0.95006	NA	NA	0.999732	0.93347
O60832	S451	Dkc1	1.35465	1.11343	NA	NA	0.964033	0.957184	NA	NA
O60832	S451.S453	Dkc1	1.03926	1.01829	0.765852	1.8668	0.996093	0.987804	0.999732	0.138757
O60832	S451.S453.S455	DKC1	NA	NA	2.66913	2.16653	NA	NA	0.893924	0.518797
O60832	S451.S455	Dkc1	0.999838	0.961927	1.07373	NA	0.999939	0.986902	0.999732	NA
O60832	S451.T458	Dkc1	0.663442	0.570288	NA	NA	0.988245	0.785441	NA	NA
O60832	S453	Dkc1	1.57013	1.08039	0.880351	NA	0.934847	0.978996		NA
O60832	S453.S455	Dkc1	0.571288	0.366353	1.15995	1.75418	0.968139	0.826281	0.999732	0.782264
O60832	S455	Dkc1	0.715057	0.876358	0.880351	NA	0.998661	0.989873		NA
O60832	S455.T458	Dkc1	0.385919	1.76522	NA	NA		0.721048	NA	NA
O60832	S481	Dkc1	1.12406	0.988652	NA	NA	0.88334	0.992062	NA	NA
O60832	S485	DKC1	NA	NA	1000	NA	NA	NA		NA
O60832	S485.T497	DKC1	NA	NA	1.63321	NA	NA	NA		NA
O60832	S494	DKC1	NA	NA	NA	1000	NA	NA	NA
O60832	S508	Dkc1	0.78203	0.973224	NA	NA	0.93412	0.997549	NA	NA
O60832	S513	DKC1	NA	NA	0.825735	NA	NA	NA	0.999732	NA
O60832	T458	DKC1	NA	NA	0.880351	NA	NA	NA		NA
O60832	T497	DKC1	NA	NA	0.963771	NA	NA	NA	0.999732	NA
O60840	S1949	Cacna1f	0.79438	0.683373	NA	NA	0.968139	0.931873	NA	NA
O60840	Y1027.T1028.T1030	CACNA1F	NA	NA	NA	0.227545	NA	NA	NA
O60841	S107.S113	EIF5B	NA	NA	1.24678	NA	NA	NA	0.999732	NA
O60841	S108	Eif5b	1.25297	1.25333	NA	NA	0.963253	0.906873	NA	NA
O60841	S108.S114	Eif5b	1.49199	0.949092	NA	NA	0.908128	0.989873	NA	NA
O60841	S113	EIF5B	NA	NA	1.26638	0.692807	NA	NA	0.893924	0.446926
O60841	S114	Eif5b	0.998987	0.942221	NA	NA	0.999939	0.916616	NA	NA
O60841	S12	EIF5B	NA	NA	0.59431	0.799287	NA	NA	0.999732	0.920631
O60841	S132.S137	Eif5b	2.06285	0.97775	NA	NA	0.676028	0.994555	NA	NA
O60841	S135	EIF5B	NA	NA	NA	1.75918	NA	NA	NA	0.642954
O60841	S135.S137	EIF5B	NA	NA	0.899493	2.06861	NA	NA	0.999732	0.286112
O60841	S137	Eif5b	0.968535	1.08159	3.49639	1.5651	0.999664	0.916616		0.74294
O60841	S137.S139	Eif5b	1.78635	0.996624	NA	NA	0.188526	0.998953	NA	NA
O60841	S137.S145	Eif5b	1.70478	0.706896	NA	NA	0.943852	0.903645	NA	NA
O60841	S139	Eif5b	0.808378	0.867833	NA	NA	0.997466	0.956618	NA	NA
O60841	S164	EIF5B	NA	NA	0.962899	NA	NA	NA	0.999732	NA
O60841	S179.S183.S184	Eif5b	9.01477	0.91027	NA	NA	0.887714	0.994576	NA	NA
O60841	S179.S184	Eif5b	3.35144	0.826734	NA	NA		0.9547	NA	NA
O60841	S183	Eif5b	0.391311	1.33133	NA	NA	0.876838	0.887946	NA	NA
O60841	S183.S184	Eif5b	3.07633	1.3524	NA	NA		0.972954	NA	NA
O60841	S183.S184.S187	Eif5b	2.199	2.84256	NA	NA	0.864192	0.367207	NA	NA
O60841	S183.S187	Eif5b	1.88906	0.833614	NA	NA	0.917797	0.931873	NA	NA
O60841	S183.S187.S191	Eif5b	NA	0.825254	NA	NA	NA	0.986549	NA	NA
O60841	S183.S191	Eif5b	0.746358	1.15655	NA	NA	0.997048	0.802829	NA	NA
O60841	S184	Eif5b	1.10617	0.872663	NA	NA	0.999664	0.986902	NA	NA
O60841	S184.S187.S191	Eif5b	NA	0.001	NA	NA	NA		NA	NA
O60841	S187	Eif5b	0.815753	0.740374	NA	NA	0.999664	0.907147	NA	NA
O60841	S187.S191	Eif5b	1.17245	1.24397	NA	NA	0.999664	0.935385	NA	NA
O60841	S191	Eif5b	0.742324	1.61648	NA	NA	0.96334	0.788087	NA	NA
O60841	S214	EIF5B	NA	NA	0.917544	1.35433	NA	NA	0.999732	0.148643
O60841	S214.S222	EIF5B	NA	NA	0.869814	1.81879	NA	NA	0.999732	0.0560979
O60841	S215	Eif5b	0.546054	1.05311	NA	NA	0.922985	0.985411	NA	NA
O60841	S215.S223	Eif5b	1.1709	1.02453	NA	NA		0.997376	NA	NA
O60841	S222	EIF5B	NA	NA	0.914356	1.94707	NA	NA	0.999732	0.175304
O60841	S222.S223	Eif5b	1.1709	1.02453	NA	NA		0.997376	NA	NA
O60841	S223	Eif5b	0.001	NA	NA	NA		NA	NA	NA
O60841	S510	Eif5b	1.76666	0.001	NA	NA	0.998695		NA	NA
O60841	S584	Eif5b	1.1109	1.31169	NA	NA		0.98312	NA	NA
O60841	S591	Eif5b	0.885986	2.69336	NA	NA	0.959159	0.80941	NA	NA
O60841	S66	Eif5b	0.829305	0.925154	NA	NA	0.964071	0.986902	NA	NA
O60841	S9	Eif5b	NA	0.487726	NA	NA	NA		NA	NA
O60841	S9.S12	EIF5B	NA	NA	NA	0.001	NA	NA	NA
O60841	T107.S108	Eif5b	1.58884	1.17185	NA	NA	0.710707	0.949808	NA	NA
O60841	T107.S114	Eif5b	1.13095	0.750533	NA	NA	0.99779	0.911453	NA	NA
O60841	T127.S137	Eif5b	1.22889	0.984594	NA	NA		0.997613	NA	NA
O60841	T212.S215	Eif5b	1.2709	0.489191	NA	NA	0.998695	0.778282	NA	NA
O60841	T301	EIF5B	NA	NA	NA	0.600382	NA	NA	NA	0.0711266
O60841	T596	Eif5b	0.798697	1.71953	NA	NA	0.91572	0.916616	NA	NA
O60841	T654.T665.T682	EIF5B	NA	NA	0.887489	NA	NA	NA	0.999732	NA
O60861	S110.S117	GAS7	NA	NA	1.0311	NA	NA	NA	0.999732	NA
O60861	S117	GAS7	NA	NA	0.70512	0.590531	NA	NA	0.953233	0.369664
O60861	S117.S120	GAS7	NA	NA	NA	1.00556	NA	NA	NA	0.990551
O60880	T96.Y100	Sh2d1a	1000	NA	NA	NA		NA	NA	NA
O60884	S123	Dnaja2	1.16155	1.44908	NA	NA	0.97308	0.828604	NA	NA
O60884	S382	DNAJA2	NA	NA	0.539704	NA	NA	NA	0.999732	NA
O60884	S394.S395	Dnaja2	1000	1.05108	NA	NA			NA	NA
O60884	S401	Dnaja2	1.2453	0.93235	NA	NA	0.997048	0.986902	NA	NA
O60884	Y391	Dnaja2	1.14378	1.19961	NA	NA	0.999664	0.935385	NA	NA
O60885	S1054	Brd4	0.001	NA	NA	NA		NA	NA	NA
O60885	S1064.S1070.S1083	BRD4	NA	NA	NA	0.969033	NA	NA	NA	0.977005
O60885	S1064.S1083	BRD4	NA	NA	NA	0.732139	NA	NA	NA	0.715658
O60885	S1083	BRD4	NA	NA	0.387704	0.382219	NA	NA	0.999732	0.0657765
O60885	S1153	Brd4	0.726399	1.17492	NA	NA	0.817394	0.893204	NA	NA
O60885	S469	BRD4	NA	NA	NA	1.11398	NA	NA	NA	0.917636
O60885	S470	Brd4	0.837356	0.769592	NA	1000	0.966492	0.893204	NA
O60885	S602	Brd4	1.13655	2.84108	NA	NA	0.993588	0.0834267	NA	NA
O60885	S612	Brd4	1.22242	0.998453	NA	NA	0.993588	0.999469	NA	NA
O60885	T316	BRD4	NA	NA	1.36939	NA	NA	NA	0.999732	NA
O60885	T468	Brd4	0.751999	0.817807	NA	NA	0.848688	0.903645	NA	NA
O60885	T594	Brd4	1.22242	1.12494	NA	NA	0.993588	0.986902	NA	NA
O60885	T599	Brd4	1.22242	0.998453	NA	NA	0.993588	0.999469	NA	NA
O60927	S78	Ppp1r11	0.001	2.16597	NA	NA		0.743553	NA	NA
O60927	S82.S91	Ppp1r11	0.303254	0.776423	NA	NA		0.906873	NA	NA
O60934	S343	NBN	NA	NA	1.42037	1.00904	NA	NA	0.999732	0.993516
O60934	S347	NBN	NA	NA	0.980737	NA	NA	NA	0.999732	NA
O60934	S398	Nbn	1.05599	1.58844	NA	NA	0.999664	0.121266	NA	NA
O60934	S432	NBN	NA	NA	0.723622	0.505777	NA	NA	0.999732	0.446329
O60934	S433	Nbn	0.495705	0.001	NA	NA	0.920593		NA	NA
O60934	S509	NBN	NA	NA	NA	0.891765	NA	NA	NA	0.920631
O60934	S533	Nbn	0.903155	1.28049	NA	NA	0.997562	0.863493	NA	NA
O60934	S604	NBN	NA	NA	0.817706	0.903568	NA	NA		0.809385
O60934	S605	Nbn	1.44982	1.05712	NA	NA	0.988245	0.983938	NA	NA
O60934	S612	NBN	NA	NA	0.760987	NA	NA	NA	0.999732	NA
O60934	T401	Nbn	1.55662	1.64917	NA	NA	0.900784	0.437478	NA	NA
O60934	T599	NBN	NA	NA	0.911549	NA	NA	NA	0.999732	NA
O60936	T149	NOL3	NA	NA	0.973225	0.735398	NA	NA	0.999732	0.4659
O60941	S394	Dtnb	0.829398	1.26298	NA	NA	0.96227	0.920723	NA	NA
O60941	S396	Dtnb	0.829398	1.26298	NA	NA	0.96227	0.920723	NA	NA
O60941	T468	Dtnb	0.001	1000	NA	NA			NA	NA
O75030	T186.S189	MITF	NA	NA	2.70321	NA	NA	NA	0.999732	NA
O75030	T489.S504	MITF	NA	NA	0.725253	NA	NA	NA		NA
O75030	T489.S508	MITF	NA	NA	0.725253	NA	NA	NA		NA
O75037	S1150	Kif21b	1.25576	0.911119	NA	NA	0.995306	0.986902	NA	NA
O75037	S1215	KIF21B	NA	NA	1000	NA	NA	NA		NA
O75037	S1269.S1272	KIF21B	NA	NA	NA	1.11964	NA	NA	NA	0.947854
O75037	S1271.S1274	Kif21b	NA	0.768007	NA	NA	NA		NA	NA
O75037	T1200	KIF21B	NA	NA	1000	NA	NA	NA		NA
O75037	T1218	KIF21B	NA	NA	1000	NA	NA	NA		NA
O75044	S427	Srgap2	1.29889	0.754581	NA	NA	0.998695		NA	NA
[truncated: 27,642 more rows]

## Sheet: VC-Resist
Gene					Gene	MGG4_6h_ratio			Gene	MGG4_72h_ratio			Gene	GL261_6h_ratio			Gene	GL261_72h_ratio
ATF3					CDKN1A	1.51033			TIMP3	4.32351			EHD2	1.79451			TIMP2	2.80442
BTG1					TIMP3	1.44048			COL6A2	1.51177			GAS7	1.40325			COL7A1	1.58284
CDKN1A					COL6A2	1.25632			LAMA5	1.4807			SAMD4A	1.29272			SPARC	1.43114
CDKN2B					EHD2	1.17297			SQSTM1	1.16464			GRN	1.26328			GAS7	1.37166
COL6A1					DUSP4	1.14012			CRYAB	1.14472			CTSB	1.12247			EHD2	1.17021
COL6A2					SPARC	1.137			MYO10	1.12181			SPARC	1.11243			CTSB	1.14012
COL7A1					SAMD4A	1.1261			COL6A1	1.1041			MFGE8	1.08765			SPARCL1	1.09852
CRYAB					LAMB2	1.0902			GAS7	1.07366			Unc5cl	1.08732			GRN	1.04907
CTSB					FSTL1	1.08448			CTSB	1.05917			SPTBN1	1.05			SPTBN1	1.00857
DUSP4					GAS7	1.0791			LAMB2	1.05452			CDKN1A	0.901478			COL6A1	0.932363
EHD2					SERPINE2	1.06724			GRN	1.04307			SQSTM1	0.880639			MFGE8	0.886507
FAM129A					COL6A1	1.04462			FSTL1	0.979904			CRYAB	0.85752			Unc5cl	0.886075
FGFR1					FAM129A	1.04042			SPARC	0.975123			TIMP2	0.773992			SAMD4A	0.856281
FSTL1					SQSTM1	1.03355			SPTBN1	0.970629			LAMA5	0.731826			SQSTM1	0.837844
GAS7					SPTBN1	1.0192			TIMP2	0.96759			Cdkn2b	0.625435			CDKN1A	0.805007
GRN					GRN	1.00819			SPARCL1	0.943546			COL6A1	0.191952			Cdkn2b	0.680989
LAMA5					MFGE8	1.00064			MFGE8	0.939735							CRYAB	0.552676
LAMB2					CTSB	0.965242			MEST	0.938436							Timp1	0.488085
MEST					TIMP2	0.945043			SAMD4A	0.661119							Nupr1	0.441648
MFGE8					MYO10	0.919202			FGFR1	0.470962
MYO10					LAMA5	0.895171			FAM129A	0.469739
NUPR1					CRYAB	0.855597
SAMD4A					MEST	0.735274
SAT1					COL7A1	0.707069
SERPINE2
SPARC
SPTBN1
SQSTM1
TIMP1
TIMP2
TIMP3
UNC5C

## Sheet: MES1
Gene					Gene	MGG4_6h_ratio			Gene	MGG4_72h_ratio			Gene	GL261_6h_ratio			Gene	GL261_72h_ratio
CHI3L1					CLIC1	1.0574			CLIC1	1.06717			CLIC1	1.04541			CLIC1	0.999758
ANXA2					GFPT2	0.791179			A2M	1.43716			GFPT2	0.959616			GFPT2	1.06298
ANXA1					C1R	0.95136			C3	1.02944			Serpina3g	0.955738			Serpina3g	0.808511
CD44					A2M	1.45954			APOE	0.945152			C3	1.06906			C3	0.97189
VIM					C3	0.947481			FN1	0.793687			FN1	0.465675			Timp1	0.488085
MT2A					FN1	1.1039			ANXA1	0.898606			ANXA1	0.900353			FN1	1.05635
C1S					MT2A	1.07815			SOD2	0.957423			SOD2	0.993097			ANXA1	0.799875
NAMPT					ANXA1	1.07044			GSN	1.03736			Serpine1	1.33794			SOD2	0.81429
EFEMP1					SOD2	0.955531			CTSB	1.05917			GSN	1.02407			Serpine1	1.6248
C1R					GSN	0.976977			MGP	1.00542			CTSB	1.12247			GSN	0.919159
SOD2					ANXA2	0.883241			VIM	1.2251			VIM	0.995824			CTSB	1.14012
IFITM3					CTSB	0.965242			LGALS1	1.02659			LGALS1	0.925804			VIM	0.809279
TIMP1					MGP	0.985681			C1S	1.93757			C1S	0.602737			LGALS1	0.841677
SPP1					VIM	1.05535			MGST1	0.797437			ACTN1	1.05195			C1S	0.489158
A2M					LGALS1	0.92875			ACTN1	1.09237			CD44	1.07773			ACTN1	0.912716
S100A11					MGST1	1.07907			PRDX6	0.924042			Lgals3	0.991699			CD44	0.772111
MT1X					ACTN1	1.04943			S100A11	0.736303			PRDX6	0.958863			Gja1	2.08101
S100A10					CD44	0.898189			TAGLN2	1.04564			S100A11	0.934313			Lgals3	0.856492
FN1					PRDX6	0.982559			NAMPT	1.0771			TAGLN2	1.04365			PRDX6	0.991944
LGALS1					CHI3L1	1.04808			ANXA11	1.1378			NAMPT	0.953494			S100A11	0.672293
S100A16					TAGLN2	0.974275			RCAN1	0.638993			ANXA11	0.672234			TAGLN2	0.83736
CLIC1					NAMPT	0.995548			NPC2	1.2028			S100a10	0.70439			NAMPT	1.08812
MGST1					ANXA11	0.98281			IFITM3	0.426881			NPC2	0.976136			ANXA11	0.897113
RCAN1					RCAN1	0.965904			C8orf48	1.27805			Plp2	1.05251			S100a10	0.949776
TAGLN2					NPC2	0.943118			TUBA1C	0.960767			Efemp1	1.5692			NPC2	1.06497
NPC2					WWTR1	1.16839			WWTR1	1.54282			S100a16	1.36294			S100a16	0.853888
SERPING1					ANXA10	0.972739			CLIC4	0.960111			TUBA1C	0.998545			TUBA1C	0.853887
C8orf4					CLIC4	1.02673							CLIC4	0.981496			CLIC4	0.950922
EMP1
APOE
CTSB
C3
LGALS3
MT1E
EMP3
SERPINA3
ACTN1
PRDX6
IGFBP7
SERPINE1
PLP2
MGP
CLIC4
GFPT2
GSN
NNMT
TUBA1C
GJA1
TNFRSF1A
WWTR1

## Sheet: MES2
Gene					Gene	MGG4_6h_ratio			Gene	MGG4_72h_ratio			Gene	GL261_6h_ratio			Gene	GL261_72h_ratio
HILPDA					CDKN1A	1.51033			SLC6A6	1.32563			WARS2	1.41551			WARS2	2.16385
ADM					BNIP3L	1.10541			VIM	1.2251			ENO2	1.35949			SLC6A6	1.18516
DDIT3					WARS2	1.07419			SLC39A14	1.18675			PLOD2	1.25087			PGK1	1.14499
NDRG1					AKAP12	1.07001			SLC2A13	1.16626			PFKP	1.07046			UFM1	1.13838
HERPUD1					SLC39A14	1.06502			SQSTM1	1.16464			AKAP12	1.05653			P4HA1	1.09394
DNAJB9					TRAM1	1.05981			AKAP12	1.16326			HSPA9	1.03598			NAMPT	1.08812
TRIB3					BNIP3	1.05655			BNIP3L	1.13248			SLC2A1	1.02607			GBE1	1.08468
ENO2					VIM	1.05535			NDRG1	1.11849			TRAM1	1.02424			HSPA5	1.06135
AKAP12					SLC6A6	1.05251			UFM1	1.08409			HSPA5	1.017			LDHA	1.05525
SQSTM1					LDHA	1.04596			NAMPT	1.0771			P4HA1	1.01663			XPOT	1.04493
MT1X					SQSTM1	1.03355			PFKP	1.07669			XPOT	1.01068			WARS1	1.02791
ATF3					HERPUD1	1.03327			HSPA9	1.06085			PGK1	0.998757			RPL21	1.0011
NAMPT					P4HA1	1.02903			WARS1	1.06082			ASNS	0.996339			PLOD2	0.984779
NRN1					HSPA5	1.01212			GBE1	1.05831			VIM	0.995824			HSPA9	0.970808
SLC2A1					WARS1	1.00973			P4HA1	1.05401			Lgals3	0.991699			AKAP12	0.938574
BNIP3					PFKP	1.00966			HSPA5	1.0461			WARS1	0.9607			ASNS	0.908108
LGALS3					NAMPT	0.995548			SLC2A1	1.03204			NAMPT	0.953494			Lgals3	0.856492
INSIG2					NDRG1	0.993763			ENO2	1.01803			GBE1	0.943168			PFKP	0.847675
IGFBP3					ASNS	0.990804			WARS2	1.01567			RPL21	0.942125			SQSTM1	0.837844
PPP1R15A					UFM1	0.987944			PLOD2	1.00896			UFM1	0.920687			VIM	0.809279
VIM					HSPA9	0.980429			XPOT	0.994678			CDKN1A	0.901478			CDKN1A	0.805007
PLOD2					PLOD2	0.980023			FTL	0.993206			SQSTM1	0.880639			SLC2A1	0.789502
GBE1					RPL21	0.978594			RPL21	0.988751			LDHA	0.876643			BNIP3L	0.777773
SLC2A3					GBE1	0.974283			PGK1	0.988607			SLC6A6	0.868012			TRAM1	0.694907
FTL					FTL	0.968025			GOLT1B	0.985235			GOLT1B	0.865039			ENO2	0.503056
WARS					ENO2	0.964824			TRAM1	0.973514			BNIP3L	0.806626
ERO1L					SLC2A1	0.963846			LDHA	0.945254			FTL	0.618144
XPOT					SLC2A13	0.955901			ASNS	0.925065			BNIP3	0.610566
HSPA5					PGK1	0.951544			BNIP3	0.770501
GDF15					XPOT	0.921883
ANXA2					GOLT1B	0.904609
EPAS1					ASNSD1	0.893412
LDHA					ANXA2	0.883241
P4HA1					CA9	0.650133
SERTAD1					PPP1R15A	0.595229
PFKP
PGK1
EGLN3
SLC6A6
CA9
BNIP3L
RPL21
TRAM1
UFM1
ASNS
GOLT1B
ANGPTL4
SLC39A14
CDKN1A
HSPA9

## Sheet: OPC
Gene					Gene	MGG4_6h_ratio			Gene	MGG4_72h_ratio			Gene	GL261_6h_ratio			Gene	GL261_72h_ratio
BCAN					GPR179	1.37384			GPM6B	1.26796			OLIG1	1.43846			TMEM206	1.72534
PLP1					PMP2	1.2482			CADM2	1.13594			CNPY3	1.30201			EPB41L2	1.38204
GPR17					VCAN	1.13003			EPB41L2	1.13468			TNS3	1.26544			CNP	1.36597
FIBIN					PLP1	1.12082			PTPRZ1	1.11592			CNPY2	1.25037			SIRT2	1.28487
LHFPL3					CNPY3	1.08358			VCAN	1.09459			TMEM206	1.22046			CNTN1	1.24002
OLIG1					RAB31	1.0788			CNPY2	1.07647			BCAN	1.21329			Serinc5	1.2035
PSAT1					FXYD6	1.07673			RNF138	1.07046			BCAS1	1.18762			APOD	1.16885
SCRG1					CADM2	1.06497			PLP1	1.06577			PGRMC1	1.09744			TNRC6B	1.12616
OMG					GPR174	1.06055			OMG	1.04868			TNRC6B	1.05108			PTPRZ1	1.09288
APOD					GPR17	1.0437			PCDHGC3	1.04601			PTPRZ1	1.03631			OLIG1	1.08857
SIRT2					THY1	1.04235			TNRC6A	1.04216			SIRT2	1.02509			TNS3	1.08416
TNR					PTPRZ1	1.03855			BCAS1	1.0404			LIMA1	1.02011			LIMA1	1.07517
THY1					DBI	1.03152			CNPY3	1.0181			CNPY4	1.01649			GPM6B	1.0589
PHYHIPL					LMF1	1.02515			SCD5	1.01757			LMF1	1.00176			PLP1	1.04585
SOX2-OT					EPB41L2	1.02258			NLGN3	1.00421			PLP1	0.995918			PGRMC1	1.03997
NKAIN4					BCAN	1.01979			P2RX7	0.999535			EPB41L2	0.986463			CNPY2	1.01932
LPPR1					P2RX7	1.01796			ALCAM	0.992841			CNP	0.980321			BCAN	0.983574
PTPRZ1					TNRC6A	1.00856			CNP	0.987941			Fabp5	0.96221			CNPY4	0.981779
VCAN					ALCAM	1.00652			LIMA1	0.981776			CNTN1	0.919357			BCAS1	0.949445
DBI					PGRMC1	1.00338			CNTN1	0.979145			PSAT1	0.913728			CNPY3	0.931363
PMP2					APOD	1.0022			PMP2	0.977322			DBI	0.908922			PSAT1	0.929992
CNP					CNPY2	1.00067			TNS3	0.960986			RTKN	0.888799			LMF1	0.877949
TNS3					LIMA1	0.998336			TNRC6B	0.958637			GPM6B	0.78592			RTKN	0.87583
LIMA1					CNTN1	0.997439			DBI	0.956875			Serinc5	0.768743			DBI	0.853218
CA10					SIRT2	0.994166			PHYHIPL	0.956853			RAB31	0.607996			Fabp5	0.828944
PCDHGC3					TNS3	0.990109			RNF13	0.949778							RAB31	0.821686
CNTN1					PSAT1	0.985566			PGRMC1	0.949082
SCD5					SCD5	0.976591			THY1	0.946924
P2RX7					CNP	0.972868			SIRT2	0.944196
CADM2					NLGN3	0.972772			BCAN	0.931614
TTYH1					PCDHGC3	0.969846			PSAT1	0.91577
FGF12					PHYHIPL	0.95907			RTKN	0.903866
TMEM206					TTYH1	0.952048			TMEM206	0.902348
NEU4					TNRC6C	0.951256			TTYH1	0.895522
FXYD6					GPM6B	0.947902			CNPY4	0.88306
RNF13					BCAS1	0.947194			FGF12	0.8721
RTKN					CNPY4	0.941095			TNRC6C	0.855462
GPM6B					TMEM206	0.935719			SCRG1	0.844608
LMF1					RTKN	0.934477			CNPY1	0.832937
ALCAM					TNRC6B	0.933471			APOD	0.82909
PGRMC1					RNF13	0.917222			RAB31	0.794454
HRASLS					OMG	0.905407			LMF1	0.656447
BCAS1					FGF12	0.87276			RNF130	0.587573
RAB31					SCRG1	0.871276			GPR17	0.352241
PLLP					NEU4	0.866901
FABP5					OLIG1	0.736822
NLGN3
SERINC5
EPB41L2
GPR37L1

## Sheet: AC
Gene					Gene	MGG4_6h_ratio			Gene	MGG4_72h_ratio			Gene	GL261_6h_ratio			Gene	GL261_72h_ratio
CST3					PMP2	1.2482			TSPAN7	1.54352			S100a16	1.36294			S100B	1.47732
S100B					METTL7B	1.18654			GPM6B	1.26796			FABP7	1.36016			SPARC	1.43114
SLC1A3					SPARC	1.137			CST3	1.22224			S100B	1.34003			F3	1.26177
HEPN1					FABP7	1.13402			PON2	1.14915			BCAN	1.21329			GFAP	1.20921
HOPX					SLC1A3	1.11638			PRCP	1.11662			SPARC	1.11243			SLC1A3	1.18881
MT3					MT3	1.10023			PTPRZ1	1.11592			CLU	1.09583			SPARCL1	1.09852
SPARCL1					CST3	1.0967			SLC1A3	1.10991			GATM	1.09517			PTPRZ1	1.09288
MLC1					NDRG2	1.08183			NDRG2	1.08328			PTPRZ1	1.03631			CLUH	1.06679
GFAP					RAB31	1.0788			PCDHGC3	1.04601			ANXA5	0.997728			GPM6B	1.0589
FABP7					PTPRZ1	1.03855			ATP1B2	1.03602			Mlc1	0.990429			FABP7	1.05775
BCAN					DBI	1.03152			CLUH	1.01824			F3	0.988043			PRCP	1.0397
PON2					PRCP	1.03026			ANXA5	1.00998			PRCP	0.974558			CLU	1.00171
METTL7B					BCAN	1.01979			ATP1A2	0.981412			CLUH	0.970153			GATM	0.98562
SPARC					ATP1A2	1.00383			PMP2	0.977322			PON2	0.910086			BCAN	0.983574
GATM					CLUH	0.993521			METTL7B	0.976073			DBI	0.908922			S100a16	0.853888
RAMP1					PCDHGC3	0.969846			SPARC	0.975123			SLC1A3	0.881973			DBI	0.853218
PMP2					PON2	0.967727			DBI	0.956875			GPM6B	0.78592			ANXA5	0.824851
AQP4					ANXA5	0.954325			SPARCL1	0.943546			ATP1A2	0.666947			RAB31	0.821686
DBI					TTYH1	0.952048			S100B	0.939782			RAB31	0.607996			PON2	0.820438
EDNRB					GPM6B	0.947902			GATM	0.932409							Mlc1	0.4767
PTPRZ1					S100B	0.924025			BCAN	0.931614							Ramp1	0.300905
CLU					TSPAN7	0.903163			GFAP	0.907143
PMP22					GATM	0.875042			TTYH1	0.895522
ATP1A2					ATP1B2	0.853611			RAB31	0.794454
S100A16									FABP7	0.770437
HEY1									CLU	0.461973
PCDHGC3
TTYH1
NDRG2
PRCP
ATP1B2
AGT
PLTP
GPM6B
F3
RAB31
PPAP2B
ANXA5
TSPAN7

## Sheet: NPC1
Gene					Gene	MGG4_6h_ratio			Gene	MGG4_72h_ratio			Gene	GL261_6h_ratio			Gene	GL261_72h_ratio
DLL3					SOX11	1.76271			MARCKSL1	1.43326			OLIG1	1.43846			TSPAN13	2.2454
DLL1					GPR56	1.33085			ELMO1	1.37493			CHD7	1.35714			ELMO1	1.57533
SOX4					STMN1	1.20382			MYT1L	1.26575			TUBB3	1.30431			CHD7	1.24185
TUBB3					TSPAN13	1.1578			LRRN1	1.19136			BCAN	1.21329			MAP2	1.23244
HES6					GRIK2	1.15459			TUBB3	1.18389			MARCKSL1	1.17109			STMN1	1.20734
TAGLN3					ELMO1	1.14582			MLLT11	1.08499			DBN1	1.11675			Serinc5	1.2035
NEU4					MYT1	1.1335			TCF12	1.06086			PFN2	1.10296			MLLT11	1.1106
MARCKSL1					FXYD6	1.07673			AMOTL2	1.05079			TCF12	1.09534			PCBP4	1.09889
CD24					GLCCI1	1.07483			TSPAN13	1.04577			PCBP4	1.07543			OLIG1	1.08857
STMN1					MARCKSL1	1.03267			TNRC6A	1.04216			HN1	1.06476			HN1	1.04841
TCF12					TUBB3	1.02723			CHD7	1.02457			MLLT11	1.04594			MARCKSL1	1.03102
BEX1					LMF1	1.02515			SOX4	1.0185			HN1L	1.03621			PFN2	1.01671
OLIG1					BCAN	1.01979			DBN1	1.01523			TSPAN13	1.02731			HN1L	1.0128
MAP2					TNRC6A	1.00856			DCX	1.00948			LMF1	1.00176			HIP1	1.00865
FXYD6					HN1	1.005			MAP2	0.996412			MAP2	0.981957			BCAN	0.983574
PTPRS					HIP1R	1.00478			HN1	0.995701			HIP1	0.970881			TUBB3	0.965457
MLLT11					ABAT	1.00395			ABAT	0.972247			ABAT	0.931443			ABAT	0.918847
NPPA					SEZ6L	1.00393			STMN1	0.96085			STMN1	0.925092			AMOTL2	0.904352
BCAN					HIP1	0.99896			HIP1R	0.951933			Serinc5	0.768743			Elavl4	0.892027
MEST					DCXR	0.997987			HN1L	0.94152			SEZ6L	0.694455			TCF12	0.887131
ASCL1					PFN2	0.995404			MEST	0.938436			PTPRS	0.665751			LMF1	0.877949
BTG2					DBN1	0.993756			BCAN	0.931614							SEZ6L	0.784852
DCX					MAP2	0.984871			DCXR	0.90943							DBN1	0.716267
NXPH1					HN1L	0.983089			PCBP4	0.906299							HIP1R	0.702749
HN1					LRRN1	0.976156			HIP1	0.89581							LRRN1	0.426614
PFN2					DCX	0.947761			PFN2	0.873126
SCG3					PCBP4	0.924899			GLCCI1	0.796623
MYT1					CHD7	0.924864			GRIK2	0.742385
CHD7					TCF12	0.917797			PTPRS	0.733732
GPR56					MLLT11	0.900198			LMF1	0.656447
TUBA1A					NEU4	0.866901			SEZ6	0.389454
PCBP4					ASCL1	0.856389
ETV1					AMOTL2	0.85577
SHD					TAGLN3	0.849526
TNR					OLIG1	0.736822
AMOTL2					MEST	0.735274
DBN1					SOX4	0.402988
HIP1
ABAT
ELAVL4
LMF1
GRIK2
SERINC5
TSPAN13
ELMO1
GLCCI1
SEZ6L
LRRN1
SEZ6
SOX11

## Sheet: NPC2
Gene					Gene	MGG4_6h_ratio			Gene	MGG4_72h_ratio			Gene	GL261_6h_ratio			Gene	GL261_72h_ratio
STMN2					SOX11	1.76271			DYNC1I1	1.49897			STMN2	6.01147			TCF4	1.5107
CD24					STMN1	1.20382			TCF4	1.45216			TCF4	1.74558			STMN1	1.20734
RND3					STMN2	1.18968			CD200	1.21975			ENO2	1.35949			Lbh	1.18093
HMP19					SNAP25	1.17481			TUBB3	1.18389			TUBB3	1.30431			MLLT11	1.1106
TUBB3					KIF5A	1.09346			DDAH2	1.15602			DBN1	1.11675			DPYSL3	1.07907
MIAT					ATP1B1	1.06743			CRABP1	1.13297			UCHL1	1.09965			KIF5C	1.06075
DCX					UCHL1	1.04753			UCHL1	1.11984			HN1	1.06476			NFIB	1.05847
NSG1					CD200	1.03705			DPYSL3	1.11751			DPYSL3	1.04632			HN1	1.04841
ELAVL4					KIF5C	1.03399			MLLT11	1.08499			MLLT11	1.04594			HN1L	1.0128
MLLT11					TUBB3	1.02723			SOX4	1.0185			CEP170	1.04238			MAP1B	0.973659
DLX6-AS1					DPYSL3	1.02477			ENO2	1.01803			HN1L	1.03621			CEP170	0.972217
SOX11					DYNC1I1	1.01679			ATP1B1	1.01669			TUBB2A	1.00052			TUBB3	0.965457
NREP					MAP1B	1.01344			DBN1	1.01523			MAP1B	0.972761			RBFOX2	0.935892
FNBP1L					TUBB2A	1.00857			DCX	1.00948			STMN1	0.925092			TUBB2A	0.932245
TAGLN3					HN1	1.005			TUBB2A	0.998555			NFIB	0.889243			Elavl4	0.892027
STMN4					DCXR	0.997987			HN1	0.995701			Pak3	0.864422			UCHL1	0.782399
DLX5					DBN1	0.993756			RBFOX2	0.987503			Lbh	0.830919			DBN1	0.716267
SOX4					HN1L	0.983089			CEP170	0.976262			RBFOX2	0.791954			ENO2	0.503056
MAP1B					CEP170	0.981538			MAP1B	0.975573			CD200	0.228462
RBFOX2					DPYSL5	0.974089			STMN1	0.96085
IGFBPL1					CRABP1	0.969433			HN1L	0.94152
STMN1					ENO2	0.964824			KIF5C	0.937366
HN1					TCF4	0.958882			DPYSL5	0.910581
TMEM161B-AS1					DCX	0.947761			DCXR	0.90943
DPYSL3					NFIB	0.904641			NFIB	0.906326
SEPT3					NFIX	0.901784			FNBP1L	0.4979
PKIA					MLLT11	0.900198
ATP1B1					RBFOX2	0.857132
DYNC1I1					TAGLN3	0.849526
CD200					NDRG4	0.669838
SNAP25					SOX4	0.402988
PAK3
NDRG4
KIF5A
UCHL1
ENO2
KIF5C
DDAH2
TUBB2A
LBH
LOC150568
TCF4
GNG3
NFIB
DPYSL5
CRABP1
DBN1
NFIX
CEP170
BLCAP
