# Supplementary material for: VC-resist glioblastoma cell state: vessel co-option as a key driver of chemoradiation resistance
Source: Nat Commun. 2024 Apr 29;15:3602. doi: 10.1038/s41467-024-47985-z (PMC11058782; doi:10.1038/s41467-024-47985-z)
Supplement: Supplementary file 10 — Supplementary Data File 6 [file 41467_2024_47985_MOESM10_ESM.xlsx]

## Sheet: MGG4 - IPA upstream TFs
Upstream Regulators	MGG4 in-vivo TMZ	MGG4 in-vivo IR	MGG4 TMZ	MGG4 NesHI	MGG4 BV-CM	CL3 IKAP DEGs	SUM/5
YAP1	N/A	2.557	4.28	3.489	4.073	5.207	3.9212
SMAD3	N/A	2.622	4.544	4.93	1.382	5.746	3.8448
SP1	N/A	2.515	3.855	4.925	1.849	5.692	3.7672
NFkB	1.485	2.641	4.813	3.704	N/A	5.661	3.6608
CEBPB	N/A	2.559	2.12	2.442	6.596	4.49	3.6414
STAT1	1.98	3.248	5.837	2.87	N/A	3.625	3.512
SMAD4	N/A	3.24	4.581	3.884	0.934	4.326	3.393
TP53	2.093	1.446	6.447	3.469	-3.171	6.613	3.3794
NFKBIA	1.929	3.466	3.303	3.373	0.535	3.228	3.1668
FOXM1	N/A	2.308	2.979	3.171	3.82	2.762	3.008
FOXO1	-0.726	1.994	2.996	2.491	3.842	3.901	2.8996
E2F1	N/A	2.319	3.42	2.231	2.053	4.159	2.8364
HIF1A	0.021	3.159	0.756	2.379	3.021	4.782	2.8236
EGR1	N/A	1.782	3.833	4.433	N/A	3.795	2.7686
SMARCA4	1.086	0.309	4.064	3.083	-1.775	6.667	2.6868
MRTFB	N/A	N/A	3.752	4.235	N/A	5.145	2.6264
CREBBP	N/A	1.979	3.802	3.347	0.921	3.066	2.623
MRTFA	N/A	1.199	2.669	2.862	1.784	4.513	2.6054
MITF	N/A	1.091	4.767	5.035	-2.199	3.976	2.534
JUNB	N/A	1.969	3.471	3.498	N/A	3.673	2.5222
CTNNB1	N/A	2.041	2.69	2.998	-0.829	5.638	2.5076
TEAD1	N/A	0.391	3.586	2.874	2.191	3.179	2.4442
CREB1	N/A	2.311	2.475	2.826	0.404	4.055	2.4142
ATF6	N/A	0.747	2.341	2.72	2.942	3.251	2.4002
STAT3	0.362	1.974	0.888	1.238	2.532	4.982	2.3952
TEAD4	N/A	1.172	2.799	2.864	1.993	3.051	2.3758
EP300	N/A	1.577	3.493	3.334	-0.301	3.479	2.3164
SMAD2	N/A	2.423	2.371	3.258	N/A	3.379	2.2862
MYOD1	N/A	1.862	3.217	0.44	1.531	4.317	2.2734
STAT	N/A	1.982	2.763	1.982	1.762	2.778	2.2534
SOX4	-1.342	N/A	4.077	3.845	N/A	4.543	2.2246
ETS1	N/A	1.762	2.49	3.099	N/A	3.77	2.2242
TEAD2	N/A	N/A	3.771	3.464	N/A	3.742	2.1954
EPAS1	-0.64	1.094	1.547	1.873	1.974	4.844	2.1384
TCF7L2	3	3.033	0.577	-0.284	0.032	4.21	2.1136
RELA	-1.964	1.859	2.729	3.766	N/A	4.121	2.1022
JUN	0.478	1.115	2.612	2.611	0.716	2.962	2.0988
FOS	N/A	1.238	1.005	2.987	2.06	3.123	2.0826
TWIST1	N/A	0.395	2.784	3.113	1.135	2.94	2.0734
STAT4	N/A	1.97	2.329	1.159	N/A	4.844	2.0604
ARNT2	N/A	0.707	1.089	2.414	2.2	3.873	2.0566
TEAD3	N/A	N/A	3.273	3.464	N/A	3.5	2.0474
NOTCH1	1.671	2.486	2.273	2.057	0.283	1.425	2.039
VDR	N/A	N/A	2.804	2.876	1.87	2.538	2.0176
SP3	0.372	1.414	1.705	2.436	1.05	3.086	2.0126
SRF	N/A	1.031	1.612	1.685	1.766	3.938	2.0064
FOXL2	N/A	1.987	2.999	2.238	N/A	2.804	2.0056
Ap1	N/A	1.067	2.257	3.202	N/A	3.363	1.9778
XBP1	N/A	N/A	2.354	N/A	3.762	3.456	1.9144
Nfat (family)	N/A	N/A	2.802	2.734	N/A	3.973	1.9018
NFKB2	N/A	1.964	3.409	2.419	N/A	1.567	1.8718
IRF3	N/A	3.08	3.926	N/A	N/A	2.289	1.859
CEBPA	0.842	1.587	1.77	2.404	N/A	2.668	1.8542
E2F3	N/A	2.219	1.937	0.871	2.999	1.129	1.831
IRF7	N/A	2.788	4.079	N/A	2.08	N/A	1.7894
LEF1	N/A	1.488	1.455	2.987	-0.86	3.729	1.7598
NOTCH2	N/A	N/A	3.396	2.41	N/A	2.954	1.752
E2f	N/A	1.951	2.434	2.375	1.939	N/A	1.7398
FOXO3	N/A	0.462	1.872	2.569	0.363	3.424	1.738
HOXD3	N/A	N/A	2.534	2.414	1.633	2	1.7162
KDM3A	N/A	N/A	2.483	2.48	N/A	3.526	1.6978
ATF2	0.849	2.382	N/A	2.446	N/A	2.805	1.6964
TFEB	N/A	N/A	3.591	2.505	N/A	2.276	1.6744
IRF1	N/A	2.936	3.346	1.921	N/A	N/A	1.6406
FOXC2	N/A	N/A	2.645	2.569	N/A	2.95	1.6328
CCND1	0.522	1.641	2.939	1.314	-0.024	1.69	1.6164
SNAI1	N/A	0.68	2.283	2.146	-0.067	2.785	1.5654
FOXC1	N/A	2.714	1.915	N/A	N/A	3.162	1.5582
ERG	N/A	-0.453	2.518	1.457	-0.086	4.329	1.553
MEF2D	N/A	0.972	2.188	2.21	-0.723	3.064	1.5422
TP63	N/A	0.299	1.934	2.312	-0.039	3.004	1.502
Smad	N/A	N/A	3.175	1.372	N/A	2.853	1.48
EGR2	N/A	1.982	1.77	-0.625	1.12	3.138	1.477
SMARCB1	N/A	1.672	2.023	1.092	-0.808	3.389	1.4736
NOTCH3	N/A	0.44	2.524	1.35	0.138	2.871	1.4646
TWIST2	N/A	N/A	2.165	2.781	N/A	2.312	1.4516
MYB	N/A	2.195	1.306	1.26	N/A	2.396	1.4314
MYBL2	N/A	N/A	2.163	1.718	3.252	N/A	1.4266
Smad2/3/4	N/A	N/A	2.621	1.982	N/A	2.429	1.4064
Smad2/3-Smad4	N/A	N/A	2.402	1.086	N/A	3.535	1.4046
NFkB (family)	N/A	N/A	2.425	2	N/A	2.449	1.3748
HOXA5	N/A	N/A	1.98	2.177	N/A	2.646	1.3606
GATA6	N/A	N/A	2.372	1.988	N/A	2.393	1.3506
PML	N/A	2.501	2.92	1.669	-0.337	-0.063	1.338
BRD7	N/A	N/A	2.373	1.937	N/A	2.373	1.3366
SNAI2	N/A	N/A	1.998	1.668	2.445	0.494	1.321
NFKB1	N/A	0.592	1.592	2.932	N/A	1.482	1.3196
NFATC2	N/A	2.137	1.938	0.405	N/A	2.116	1.3192
HTT	N/A	N/A	2.674	1.841	-0.501	2.566	1.316
KLF5	N/A	N/A	2.276	2.294	1.697	0.181	1.2896
ETS2	N/A	N/A	2.043	2.003	N/A	2.157	1.2406
CREM	N/A	1.551	0.545	1.858	N/A	2.205	1.2318
SS18	N/A	N/A	1.732	1.414	N/A	3	1.2292
TEAD	N/A	N/A	2.186	2	N/A	1.951	1.2274
KMT2D	N/A	N/A	0.38	1.913	N/A	3.838	1.2262
PKNOX2	N/A	N/A	1.958	2	N/A	2.137	1.219
WWTR1	N/A	-0.738	2.242	1.893	1.722	0.936	1.211
ZEB1	N/A	1.977	1.372	0.593	N/A	2.068	1.202
POU4F1	N/A	2.6	2.021	N/A	N/A	1.376	1.1994
KLF4	N/A	1.139	1.106	0.456	N/A	3.273	1.1948
TBX2	N/A	N/A	1.187	1.265	3.508	N/A	1.192
SOX7	N/A	N/A	1.941	2.333	N/A	1.667	1.1882
SIX5	N/A	N/A	1.455	N/A	2.2	2.2	1.171
SMAD1	N/A	N/A	2.305	0.751	N/A	2.742	1.1596
FEV	N/A	0	1.878	N/A	N/A	3.873	1.1502
MED1	N/A	N/A	2.078	1.378	2.274	N/A	1.146
PDX1	N/A	N/A	0.613	2.099	0.551	2.394	1.1314
SOX2	2.173	1.929	-0.892	-1.093	1.09	2.446	1.1306
PLAG1	N/A	N/A	1.785	1.937	0.013	1.912	1.1294
Stat3-Stat3	N/A	1.953	N/A	1.294	N/A	2.395	1.1284
NFYA	N/A	N/A	0.894	1.444	1.237	2.043	1.1236
EHMT1	N/A	N/A	3.266	2	-2.828	3.162	1.12
TFAP4	N/A	1.41	0.915	1.015	1.344	0.895	1.1158
REL	N/A	0.853	1.357	0.833	N/A	2.529	1.1144
MTPN	N/A	N/A	N/A	3.383	2.095	N/A	1.0956
BHLHE40	N/A	3.484	N/A	-0.902	N/A	2.863	1.089
TCF	N/A	N/A	1.245	0.218	1.964	1.964	1.0782
GLI3	N/A	N/A	0.984	1.89	N/A	2.495	1.0738
MYOG	N/A	1.432	1.912	N/A	N/A	1.937	1.0562
NONO	N/A	3.261	N/A	N/A	2	N/A	1.0522
GLI1	0	-1.888	3.106	3.222	2.204	-1.387	1.0514
ELL2	N/A	N/A	3	N/A	N/A	2.236	1.0472
KAT2B	N/A	N/A	2.763	N/A	N/A	2.4	1.0326
SOX9	N/A	N/A	2.05	2.142	-0.868	1.824	1.0296
GATA4	N/A	N/A	0.797	2.162	N/A	2.167	1.0252
ECSIT	N/A	N/A	3.082	1.949	N/A	N/A	1.0062
IFI16	N/A	1.808	1.055	2.134	N/A	N/A	0.9994
PAX7	N/A	2	N/A	-0.022	N/A	2.985	0.9926
HDAC6	N/A	N/A	N/A	1.463	2.2	1.289	0.9904
TFAP2A	N/A	2.419	1.133	3.095	-2.322	0.539	0.9728
MEIS2	N/A	N/A	2.414	N/A	N/A	2.414	0.9656
Creb	N/A	1.364	0.137	N/A	0.584	2.712	0.9594
MEF2C	N/A	N/A	N/A	1.972	N/A	2.73	0.9404
SMARCA2	N/A	N/A	1.824	1.606	N/A	1.254	0.9368
VitaminD3-VDR-RXR	N/A	N/A	2.019	N/A	N/A	2.63	0.9298
Notch	N/A	0.186	1.302	1.165	N/A	1.994	0.9294
BRCA1	N/A	1.981	0.287	1.066	0.448	0.797	0.9158
MEF2A	N/A	0.447	N/A	1.91	N/A	2.204	0.9122
JUND	N/A	N/A	2.207	0.492	N/A	1.746	0.889
ETV4	N/A	N/A	1.486	2.186	-1.658	2.412	0.8852
IRF2	N/A	N/A	0.313	N/A	2.331	1.757	0.8802
IRF5	N/A	1.964	2.434	N/A	N/A	N/A	0.8796
TFDP1	N/A	N/A	2.086	1.982	0.152	N/A	0.844
NEUROG3	N/A	N/A	N/A	1.223	N/A	2.967	0.838
LDB1	N/A	0.632	0.495	1.544	-0.449	1.965	0.8374
E2F2	N/A	N/A	2.186	N/A	2	N/A	0.8372
ETV1	N/A	N/A	1.543	N/A	N/A	2.596	0.8278
ZBTB48	N/A	N/A	1.043	0.816	N/A	2.236	0.819
ATF1	N/A	N/A	1.28	1.578	N/A	1.223	0.8162
PIAS1	N/A	0	1.907	1.331	N/A	0.65	0.7776
HSF1	N/A	N/A	-0.467	1.323	1.778	1.205	0.7678
NFE2L2	-2.367	0.365	-3.65	-1.349	5.869	4.959	0.7654
Foxo	N/A	N/A	-0.152	1.982	N/A	1.982	0.7624
DLX5	N/A	N/A	1.796	N/A	N/A	1.96	0.7512
SIM1	N/A	N/A	1.54	2.175	N/A	N/A	0.743
SPZ1	N/A	N/A	1.497	N/A	N/A	2.196	0.7386
PRRX1	N/A	N/A	1.686	N/A	N/A	1.98	0.7332
CARM1	N/A	N/A	N/A	1.71	N/A	1.948	0.7316
ETV5	N/A	1.664	0.516	1.517	N/A	-0.04	0.7314
ASCL1	N/A	0.651	1.082	1.04	N/A	0.863	0.7272
LMO2	N/A	0.632	0.465	1.372	-0.469	1.622	0.7244
WBP2	N/A	N/A	0.459	0.073	N/A	3.011	0.7086
CALR	N/A	0.851	2.158	N/A	N/A	0.512	0.7042
FOXF1	N/A	N/A	2.091	N/A	N/A	1.329	0.684
Gli	N/A	N/A	1.412	N/A	N/A	2	0.6824
HUWE1	N/A	N/A	0.883	1.442	-0.147	1.21	0.6776
NPM1	0.816	2.566	N/A	N/A	N/A	N/A	0.6764
TLX1	N/A	N/A	1.134	N/A	2.236	N/A	0.674
IRF8	N/A	0.647	0.524	2.098	N/A	N/A	0.6538
FOXO4	N/A	0.728	0.195	-0.119	0.907	1.514	0.645
NOTCH4	N/A	N/A	1.609	N/A	N/A	1.607	0.6432
BARX2	N/A	N/A	1.915	1	-1.671	1.964	0.6416
STAT6	N/A	-0.25	0.757	0.609	N/A	2.059	0.635
FOSL1	N/A	N/A	N/A	1.401	N/A	1.748	0.6298
CREB3L1	N/A	N/A	N/A	N/A	0.943	2.194	0.6274
PHF12	N/A	N/A	3.606	2.53	-3	N/A	0.6272
SOX11	N/A	N/A	N/A	1.397	N/A	1.688	0.617
SMARCD3	N/A	N/A	1.134	N/A	-0.816	2.646	0.5928
PPP1R13L	N/A	N/A	1.912	N/A	0.555	0.447	0.5828
IRF6	N/A	N/A	1.841	N/A	N/A	1.026	0.5734
SOX10	N/A	N/A	0.39	0.311	1.093	1.067	0.5722
STAT5A	N/A	0.816	1.273	N/A	N/A	0.768	0.5714
PITX2	N/A	0.963	0.139	N/A	2.337	-0.583	0.5712
YBX1	N/A	N/A	N/A	2.596	N/A	0.247	0.5686
LHX1	N/A	N/A	N/A	N/A	N/A	2.828	0.5656
USF1	N/A	N/A	-0.128	N/A	N/A	2.935	0.5614
NFATC1	N/A	N/A	N/A	N/A	N/A	2.795	0.559
POU5F1	N/A	N/A	-1.44	0.909	N/A	3.225	0.5388
Ikb	N/A	N/A	1.964	0.728	N/A	N/A	0.5384
RBCK1	N/A	N/A	1.342	1.342	N/A	N/A	0.5368
MAFB	N/A	N/A	1.982	N/A	N/A	0.647	0.5258
TFE3	N/A	N/A	N/A	0.383	N/A	2.213	0.5192
MECOM	N/A	N/A	1.249	0.16	N/A	1.165	0.5148
MXD1	N/A	0.816	3.323	2.857	-4.444	N/A	0.5104
CRTC1	N/A	N/A	N/A	0.339	N/A	2.2	0.5078
PPRC1	N/A	N/A	N/A	N/A	N/A	2.449	0.4898
MESP1	N/A	N/A	N/A	N/A	N/A	2.449	0.4898
MESP2	N/A	N/A	N/A	N/A	N/A	2.449	0.4898
TRIM28	N/A	N/A	N/A	0	N/A	2.449	0.4898
YAP/TAZ	N/A	N/A	N/A	N/A	N/A	2.414	0.4828
SQSTM1	N/A	N/A	0.587	1.23	N/A	0.563	0.476
ISL1	N/A	2.377	N/A	N/A	N/A	N/A	0.4754
KLF6	N/A	N/A	N/A	0.554	N/A	1.821	0.475
NEUROD1	N/A	N/A	N/A	N/A	N/A	2.373	0.4746
ATF4	-2.94	-0.173	-2.07	0.244	2.29	4.972	0.4646
PTF1A	N/A	0.152	2.138	N/A	N/A	N/A	0.458
ID1	N/A	N/A	1.078	0.707	N/A	0.502	0.4574
N-cor	N/A	N/A	1.22	1.009	N/A	N/A	0.4458
STAT1/3/5 dimer	N/A	N/A	N/A	N/A	N/A	2.219	0.4438
TAF6	N/A	N/A	1.091	1.091	N/A	N/A	0.4364
GTF2I	N/A	N/A	2.181	N/A	N/A	N/A	0.4362
RUVBL1	N/A	N/A	0.277	N/A	1.89	N/A	0.4334
ARNT	N/A	N/A	-2.339	-1.243	2.961	2.763	0.4284
HMGB1	N/A	N/A	N/A	1.017	N/A	1.104	0.4242
NCOA3	N/A	N/A	-0.548	1.068	1.596	N/A	0.4232
TSHZ3	N/A	0.152	N/A	N/A	N/A	1.937	0.4178
APBB1	N/A	N/A	0.433	-0.059	N/A	1.709	0.4166
TCF3	N/A	1.67	0.568	-1.131	-0.259	1.206	0.4108
GABPA	N/A	N/A	N/A	0.647	1.4	N/A	0.4094
STAT2	N/A	N/A	2.028	N/A	N/A	N/A	0.4056
FOSL2	N/A	N/A	N/A	N/A	N/A	2.008	0.4016
ATF7	N/A	N/A	2	N/A	N/A	N/A	0.4
ZBTB33	N/A	N/A	2	N/A	N/A	N/A	0.4
ING4	N/A	N/A	1.982	N/A	N/A	N/A	0.3964
CCAR1	N/A	N/A	N/A	N/A	N/A	1.982	0.3964
SSRP1	N/A	N/A	N/A	N/A	N/A	1.98	0.396
PHF1	N/A	N/A	N/A	N/A	N/A	1.951	0.3902
TAF4B	N/A	N/A	N/A	1.937	N/A	N/A	0.3874
ELF4	N/A	N/A	0.566	N/A	-1	2.343	0.3818
HOXB4	N/A	N/A	1.89	N/A	N/A	N/A	0.378
MAML1	N/A	N/A	0.607	N/A	N/A	1.281	0.3776
KLF2	N/A	2.75	-0.576	0.69	N/A	-1.012	0.3704
FOXA2	N/A	N/A	N/A	0.809	N/A	0.985	0.3588
NRF1	N/A	N/A	-0.672	-1.251	3.705	N/A	0.3564
GATA1	N/A	-1.732	3.106	N/A	-2.072	2.478	0.356
TP73	N/A	-0.22	1.287	0.076	-1.998	2.614	0.3518
DLX2	N/A	N/A	0.306	0.714	N/A	0.707	0.3454
CDX2	N/A	N/A	N/A	N/A	N/A	1.673	0.3346
TSC22D3	N/A	N/A	N/A	N/A	N/A	1.664	0.3328
MBD2	N/A	N/A	N/A	1.661	N/A	N/A	0.3322
GRHL2	N/A	N/A	N/A	1.633	N/A	N/A	0.3266
NCOA2	N/A	N/A	0.919	N/A	N/A	0.693	0.3224
MYOCD	N/A	-0.235	1.115	N/A	-1.784	2.487	0.3166
HOXC6	N/A	N/A	0	1.134	N/A	0.447	0.3162
ESRRA	N/A	N/A	-1.92	-0.679	N/A	4.141	0.3084
ARRB1	N/A	N/A	0.447	1.067	N/A	N/A	0.3028
WT1	N/A	N/A	2.27	-0.081	-1.036	0.356	0.3018
CCNE1	N/A	N/A	1.463	N/A	N/A	N/A	0.2926
HMGA1	N/A	-0.577	-0.315	0.645	0.383	1.327	0.2926
GLI2	N/A	N/A	N/A	N/A	N/A	1.437	0.2874
BCL6B	N/A	N/A	1.387	N/A	N/A	N/A	0.2774
SUPT16H	N/A	1	N/A	N/A	N/A	0.378	0.2756
USF2	N/A	N/A	N/A	N/A	N/A	1.361	0.2722
KMT2A	N/A	-1	N/A	N/A	N/A	2.343	0.2686
Betacatenin/TCF	N/A	N/A	N/A	1.342	N/A	N/A	0.2684
WDR5	N/A	N/A	-0.051	N/A	1.387	N/A	0.2672
TBXT	N/A	N/A	N/A	N/A	-0.816	2.121	0.261
MEIS1	N/A	N/A	N/A	N/A	-0.728	1.982	0.2508
CEBPD	N/A	N/A	N/A	N/A	N/A	1.238	0.2476
DDIT3	1.732	N/A	-0.839	-1.266	2.513	-0.922	0.2436
GABPB1	N/A	N/A	N/A	N/A	1.206	N/A	0.2412
TFAP2C	N/A	N/A	0.423	0.271	1.245	-0.754	0.237
MYF6	N/A	N/A	0.523	0.088	N/A	0.57	0.2362
MED12	N/A	N/A	0.695	0.463	N/A	N/A	0.2316
EGR3	N/A	N/A	1.311	-0.171	N/A	N/A	0.228
OTX2	N/A	N/A	N/A	2.388	-1.26	N/A	0.2256
NKX2-5	N/A	N/A	N/A	N/A	N/A	1.103	0.2206
PAX6	N/A	N/A	0.449	0.631	N/A	N/A	0.216
SOX6	N/A	N/A	0.93	N/A	N/A	0.147	0.2154
PAX2	N/A	N/A	N/A	N/A	N/A	1.067	0.2134
MSX2	N/A	N/A	N/A	N/A	N/A	1.06	0.212
HIF3A	N/A	N/A	1.054	0	N/A	N/A	0.2108
SUB1	N/A	N/A	-0.394	N/A	1.411	N/A	0.2034
NFYB	N/A	N/A	1.016	N/A	N/A	N/A	0.2032
ASXL1	N/A	N/A	N/A	1	N/A	N/A	0.2
NOLC1	N/A	N/A	N/A	N/A	1	N/A	0.2
MSC	N/A	1	N/A	N/A	N/A	N/A	0.2
ACTN4	N/A	N/A	N/A	N/A	N/A	1	0.2
ELK1	-1.964	N/A	0.884	0.602	N/A	1.452	0.1948
MYRF	N/A	N/A	-0.223	-1	2.249	-0.081	0.189
TFCP2	N/A	N/A	0.931	N/A	N/A	N/A	0.1862
SMARCE1	N/A	N/A	0.469	0.447	N/A	N/A	0.1832
ING1	N/A	0.254	N/A	N/A	N/A	0.648	0.1804
Pde	N/A	N/A	0.447	0.447	N/A	N/A	0.1788
NFIC	N/A	N/A	0.447	0.447	N/A	N/A	0.1788
SKIL	N/A	N/A	-0.732	N/A	1.767	-0.154	0.1762
Tcf7	N/A	-0.24	0.372	0.493	0.029	0.226	0.176
ZNF148	N/A	N/A	N/A	N/A	0.775	N/A	0.155
Fus	N/A	N/A	N/A	0.762	N/A	N/A	0.1524
NFE2L1	N/A	N/A	-2.236	N/A	2.985	N/A	0.1498
CREB3	N/A	N/A	N/A	-1.067	0.631	1.172	0.1472
HAND2	N/A	N/A	N/A	N/A	N/A	0.715	0.143
MAF	N/A	N/A	-0.285	-1.219	N/A	2.213	0.1418
KLF15	N/A	N/A	N/A	0.708	N/A	N/A	0.1416
EZH2	1.091	0.307	-0.455	-0.285	2.284	-2.246	0.1392
TBX5	N/A	N/A	N/A	N/A	N/A	0.679	0.1358
TCF12	N/A	1.153	N/A	-0.814	N/A	0.338	0.1354
SIX2	N/A	-1	N/A	N/A	N/A	1.667	0.1334
FOXD3	N/A	N/A	0.585	N/A	N/A	N/A	0.117
TCF/LEF	N/A	N/A	N/A	0.569	N/A	N/A	0.1138
NKX3-2	N/A	N/A	0.555	N/A	N/A	N/A	0.111
Srebp	N/A	N/A	-0.785	-0.682	N/A	2	0.1066
HOXC8	N/A	N/A	N/A	0.896	N/A	-0.378	0.1036
STAT5B	N/A	0.262	N/A	-2.365	N/A	2.621	0.1036
TAL1	N/A	N/A	-0.269	-0.081	1.537	-0.681	0.1012
SOX17	N/A	N/A	-0.647	N/A	N/A	1.109	0.0924
PRDM5	N/A	N/A	0.447	N/A	N/A	N/A	0.0894
TGFB1I1	N/A	1.067	0.493	0.412	-1.982	0.453	0.0886
TWIST	N/A	N/A	0.277	N/A	0.152	N/A	0.0858
HOXA3	N/A	-1.067	N/A	N/A	N/A	1.492	0.085
SREBF1	N/A	0.845	-0.572	-0.957	-2.535	3.619	0.08
FOSB	N/A	N/A	N/A	N/A	N/A	0.395	0.079
SP4	N/A	N/A	N/A	N/A	0.393	N/A	0.0786
NCOA4	N/A	N/A	N/A	N/A	N/A	0.391	0.0782
MYCBP	N/A	N/A	-1.633	N/A	2	N/A	0.0734
EHF	N/A	0.896	N/A	0.458	N/A	-1	0.0708
SF1	N/A	N/A	-0.098	N/A	0.061	0.381	0.0688
PHB2	N/A	N/A	N/A	N/A	0.314	N/A	0.0628
Hif1	N/A	N/A	-1.649	-0.282	N/A	2.216	0.057
MTA1	N/A	N/A	N/A	N/A	N/A	0.284	0.0568
PTTG1	N/A	N/A	N/A	0.552	-0.271	N/A	0.0562
ARID1A	N/A	N/A	-0.301	N/A	N/A	0.551	0.05
FHL2	N/A	N/A	N/A	N/A	N/A	0.222	0.0444
BCL3	N/A	N/A	N/A	N/A	N/A	0.218	0.0436
PSMD10	N/A	N/A	N/A	N/A	N/A	0.2	0.04
MEN1	N/A	N/A	-0.088	0.393	-1.342	1.225	0.0376
CTCF	N/A	N/A	N/A	N/A	N/A	0.166	0.0332
HOXA11	N/A	N/A	0.48	N/A	N/A	-0.314	0.0332
ID3	N/A	-1.164	-0.683	1.592	N/A	0.407	0.0304
POU2F1	N/A	N/A	0.152	N/A	N/A	N/A	0.0304
MXI1	N/A	N/A	0.774	1.548	-2.2	N/A	0.0244
HDAC8	N/A	N/A	N/A	N/A	N/A	0.064	0.0128
NFIX	N/A	N/A	N/A	0.038	N/A	N/A	0.0076
BHLHA15	N/A	N/A	N/A	0	N/A	N/A	0
MAZ	N/A	N/A	N/A	N/A	N/A	0	0
ESRRB	N/A	N/A	N/A	N/A	0	N/A	0
KCNIP3	N/A	N/A	N/A	N/A	-0.031	N/A	-0.0062
FLI1	N/A	-0.391	-1.776	N/A	2.526	-0.402	-0.0086
EOMES	N/A	N/A	0.796	N/A	N/A	-0.895	-0.0198
RFX5	N/A	N/A	-0.1	N/A	N/A	N/A	-0.02
NFAT5	N/A	-0.378	-1.857	N/A	N/A	2.111	-0.0248
ATF5	N/A	N/A	-0.13	N/A	N/A	N/A	-0.026
KLF10	N/A	N/A	N/A	N/A	N/A	-0.152	-0.0304
FOXP3	N/A	N/A	0.044	-0.308	N/A	0.104	-0.032
Foxp1	N/A	N/A	N/A	N/A	N/A	-0.179	-0.0358
SPI1	N/A	1.062	N/A	N/A	-1.247	N/A	-0.037
HOXA10	N/A	N/A	1.175	-0.314	N/A	-1.054	-0.0386
PLAGL1	N/A	N/A	N/A	-0.218	N/A	N/A	-0.0436
MTDH	N/A	N/A	N/A	-0.701	N/A	0.468	-0.0466
PIAS2	N/A	N/A	-0.254	N/A	N/A	N/A	-0.0508
MAFG	N/A	N/A	N/A	-0.277	N/A	N/A	-0.0554
MLX	N/A	N/A	-0.281	N/A	N/A	N/A	-0.0562
KAT5	N/A	N/A	-0.303	N/A	N/A	N/A	-0.0606
HTATIP2	N/A	N/A	-0.312	N/A	N/A	N/A	-0.0624
JARID2	N/A	N/A	-0.355	N/A	N/A	N/A	-0.071
HOXA9	N/A	N/A	N/A	0.563	-0.922	N/A	-0.0718
TCF21	N/A	N/A	-0.254	-0.106	N/A	N/A	-0.072
ELK3	N/A	N/A	-0.372	N/A	N/A	N/A	-0.0744
POU2F2	N/A	N/A	-1.269	-0.775	1.667	N/A	-0.0754
PAX4	N/A	N/A	-0.391	N/A	N/A	N/A	-0.0782
NRIP1	N/A	N/A	-0.397	N/A	N/A	N/A	-0.0794
SRA1	N/A	N/A	N/A	N/A	-0.421	N/A	-0.0842
YY1	N/A	-0.392	-0.416	-0.98	1.581	-0.22	-0.0854
SRSF2	N/A	N/A	-0.447	N/A	N/A	N/A	-0.0894
FUS	N/A	N/A	-0.447	N/A	N/A	N/A	-0.0894
RUNX2	N/A	0.398	N/A	0.999	-1.584	-0.261	-0.0896
PAX3	N/A	N/A	0.573	-1.03	N/A	N/A	-0.0914
RUNX1	N/A	-0.845	0.82	N/A	N/A	-0.446	-0.0942
SIM2	N/A	N/A	N/A	-1.126	0.597	N/A	-0.1058
HOXA4	N/A	N/A	-0.108	0.287	-1.387	0.653	-0.111
EHMT2	N/A	N/A	N/A	N/A	-0.555	N/A	-0.111
NKX2-1	N/A	N/A	N/A	-0.571	N/A	N/A	-0.1142
MDM2	N/A	0.331	-1.4	-0.648	N/A	1.088	-0.1258
E2F8	N/A	N/A	-0.689	N/A	N/A	N/A	-0.1378
HIC1	N/A	0	-0.592	0.312	N/A	-0.434	-0.1428
KLF1	N/A	N/A	-1.168	0.44	N/A	N/A	-0.1456
ZBTB16	N/A	N/A	N/A	-0.522	N/A	-0.282	-0.1608
ZEB2	N/A	-0.2	N/A	N/A	N/A	-0.616	-0.1632
PA2G4	N/A	N/A	-1.934	N/A	1.114	N/A	-0.164
ATF3	-2	-0.115	-0.873	-0.384	-0.483	3.031	-0.1648
BACH1	N/A	N/A	2.686	0.469	-3.988	N/A	-0.1666
MAFK	N/A	N/A	N/A	-0.855	N/A	N/A	-0.171
IRF4	N/A	-0.902	0.399	N/A	-1.007	0.653	-0.1714
NANOG	N/A	N/A	N/A	N/A	N/A	-0.865	-0.173
SMAD5	N/A	N/A	0.071	-0.452	N/A	-0.506	-0.1774
ZNF382	N/A	N/A	-1	N/A	N/A	N/A	-0.2
MED15	N/A	N/A	N/A	N/A	-1	N/A	-0.2
ID4	N/A	N/A	-1	N/A	N/A	N/A	-0.2
KLF11	N/A	-1.067	-1.172	1.462	N/A	-0.258	-0.207
ILF3	N/A	N/A	N/A	N/A	N/A	-1.038	-0.2076
NCOR2	N/A	N/A	N/A	-1.067	N/A	N/A	-0.2134
PKNOX1	N/A	N/A	N/A	-1.091	N/A	N/A	-0.2182
NCOA6	N/A	N/A	N/A	N/A	-1.091	N/A	-0.2182
ZBTB17	N/A	N/A	-1.869	N/A	-0.818	1.549	-0.2276
HDAC10	N/A	N/A	N/A	-1.154	N/A	N/A	-0.2308
UXT	N/A	N/A	N/A	-1.178	N/A	N/A	-0.2356
PRDM1	N/A	-0.215	N/A	N/A	N/A	-0.976	-0.2382
SKI	N/A	N/A	N/A	-0.395	N/A	-0.845	-0.248
HBP1	N/A	N/A	-1.244	N/A	N/A	N/A	-0.2488
HLX	N/A	N/A	0.626	-0.186	N/A	-1.698	-0.2516
GPS2	N/A	N/A	-1.291	N/A	N/A	N/A	-0.2582
E2F6	N/A	N/A	-1.32	N/A	N/A	N/A	-0.264
histone deacetylase	N/A	N/A	N/A	N/A	N/A	-1.342	-0.2684
RFX1	N/A	N/A	-1.382	N/A	N/A	N/A	-0.2764
ZBTB20	N/A	N/A	N/A	N/A	N/A	-1.414	-0.2828
HES1	N/A	N/A	N/A	N/A	N/A	-1.433	-0.2866
H2AX	N/A	N/A	-2	-1.45	2	N/A	-0.29
CREBZF	N/A	N/A	0.692	N/A	N/A	-2.204	-0.3024
STAT5a/b	N/A	N/A	N/A	-1.54	N/A	N/A	-0.308
E2F4	N/A	N/A	-0.498	-0.025	-1.067	N/A	-0.318
GATA3	N/A	-1.206	N/A	N/A	N/A	-0.45	-0.3312
CBFA2T3	N/A	N/A	-1.664	N/A	N/A	N/A	-0.3328
SATB2	N/A	N/A	-1.795	-1.219	N/A	1.342	-0.3344
MECP2	N/A	N/A	-0.574	-0.422	-1.464	0.756	-0.3408
THRAP3	N/A	N/A	N/A	N/A	N/A	-1.718	-0.3436
KDM5A	N/A	N/A	2.431	2.668	-4.747	-2.111	-0.3518
HDAC5	N/A	N/A	-1.136	-0.597	0.498	-0.552	-0.3574
Rhox5	N/A	N/A	-1.224	0.152	N/A	-0.728	-0.36
HSF2	N/A	N/A	-2.985	-2.449	3.592	N/A	-0.3684
SCX	N/A	N/A	-1.42	N/A	0.8	-1.253	-0.3746
MED13	N/A	N/A	-0.57	-1.342	N/A	N/A	-0.3824
ZBED2	N/A	N/A	-1.934	N/A	N/A	N/A	-0.3868
ATXN1	N/A	N/A	N/A	N/A	N/A	-1.977	-0.3954
CNOT7	N/A	-1.982	N/A	N/A	N/A	N/A	-0.3964
RBPJ	N/A	0.761	N/A	-2.218	N/A	-0.53	-0.3974
WWC1	N/A	N/A	N/A	N/A	N/A	-2	-0.4
RCOR1	N/A	N/A	N/A	N/A	N/A	-2	-0.4
FOXG1	N/A	N/A	-0.45	-0.808	N/A	-0.808	-0.4132
HDAC2	N/A	N/A	-1.2	N/A	N/A	-0.866	-0.4132
REST	N/A	N/A	N/A	N/A	N/A	-2.099	-0.4198
IRF2BP1	N/A	N/A	-2.207	N/A	N/A	N/A	-0.4414
HNF4A	N/A	-1.975	-1.808	1.442	-0.646	0.762	-0.445
NCOR1	N/A	-2.236	N/A	N/A	N/A	N/A	-0.4472
SMYD1	N/A	N/A	-2.236	N/A	N/A	N/A	-0.4472
MNT	N/A	N/A	N/A	N/A	N/A	-2.236	-0.4472
FOXF2	N/A	N/A	N/A	N/A	N/A	-2.263	-0.4526
HEXIM1	N/A	N/A	-0.169	N/A	-1.987	-0.184	-0.468
BCOR	N/A	N/A	N/A	N/A	N/A	-2.449	-0.4898
ZBTB7A	N/A	N/A	N/A	-1.706	-0.751	N/A	-0.4914
Esrra	N/A	N/A	-0.992	-1.466	N/A	N/A	-0.4916
VHL	N/A	1.261	-0.763	-0.645	-1.02	-1.344	-0.5022
ID2	1	0.775	-2.081	-0.648	N/A	-1.565	-0.5038
NDN	N/A	-1.067	-0.728	-0.728	N/A	N/A	-0.5046
HDAC4	N/A	N/A	-2.45	-1.989	2.631	-0.722	-0.506
BTG2	N/A	N/A	0.098	N/A	N/A	-2.813	-0.543
HDAC3	N/A	N/A	-1.416	-0.9	0.813	-1.217	-0.544
EED	N/A	N/A	-2	-0.816	N/A	N/A	-0.5632
MDM4	N/A	N/A	N/A	-1.127	0.066	-1.766	-0.5654
BCL6	N/A	-1.134	N/A	-0.631	-1.012	-0.196	-0.5946
HOXB13	N/A	-2	-1	N/A	N/A	N/A	-0.6
HDAC1	N/A	-0.712	-0.855	-0.564	-0.222	-0.778	-0.6262
NUPR1	N/A	0	-2.426	0.209	-2.31	1.382	-0.629
TCF4	N/A	0	-2.192	-3.49	3.066	-0.538	-0.6308
MEOX2	N/A	N/A	-1.45	-0.617	N/A	-1.107	-0.6348
HDAC7	N/A	N/A	-2.077	-1.111	N/A	N/A	-0.6376
SIRT2	N/A	N/A	-1.492	-1.787	N/A	N/A	-0.6558
CERS2	N/A	N/A	-2.213	-1.172	N/A	N/A	-0.677
CLOCK	N/A	N/A	-0.354	-0.688	N/A	-2.524	-0.7132
NCOA1	N/A	N/A	N/A	N/A	-2.18	-1.449	-0.7258
DAXX	N/A	N/A	-1.671	-1.964	N/A	N/A	-0.727
COPS5	N/A	N/A	-2.236	N/A	N/A	-1.429	-0.733
DTX1	N/A	N/A	-1.508	N/A	N/A	-2.236	-0.7488
PCGF2	N/A	N/A	-1.388	N/A	N/A	-2.394	-0.7564
CDKN2A	N/A	-1.393	2.068	-0.41	-4.875	0.811	-0.7598
BMI1	N/A	N/A	-1.18	-1.596	0.663	-1.72	-0.7666
ZBTB7B	N/A	N/A	-1.514	-2.333	N/A	N/A	-0.7694
HOXD10	N/A	N/A	-2.236	-1.026	N/A	-0.711	-0.7946
DNAJB6	N/A	N/A	-0.896	-1.342	-1.04	-0.747	-0.805
MAX	N/A	N/A	-1.715	-1.509	1.276	-2.157	-0.821
MED16	N/A	N/A	-1.987	N/A	N/A	-2.224	-0.8422
FOXA1	N/A	N/A	-1.961	-1.846	1.484	-2.171	-0.8988
HEY1	N/A	N/A	-1.829	-1.275	0.746	-2.252	-0.922
CIC	N/A	N/A	-2.2	N/A	N/A	-2.414	-0.9228
NAB2	N/A	N/A	N/A	-2.425	N/A	-2.213	-0.9276
SOX1	N/A	N/A	-1.789	N/A	N/A	-3	-0.9578
PRDM16	N/A	-1.974	-2.086	-1.06	N/A	0.277	-0.9686
26s Proteasome	N/A	0.355	-1.54	-0.704	-0.266	-2.754	-0.9818
SATB1	N/A	-1.254	-2.501	-2.11	2.641	-1.718	-0.9884
GMNN	N/A	N/A	-1.964	N/A	N/A	-3	-0.9928
HNF1B	N/A	N/A	-0.152	-3.076	N/A	-1.746	-0.9948
KLF3	N/A	N/A	N/A	N/A	-1.85	-3.161	-1.0022
ARNTL	N/A	N/A	-1.909	-0.835	-2.412	N/A	-1.0312
Hdac	N/A	-1.554	-0.858	-1.906	N/A	-1.255	-1.1146
Rb	N/A	-1	0.001	-1.949	-2.651	N/A	-1.1198
TAF4	N/A	N/A	-2.145	-2.226	0.702	-2.204	-1.1746
SIRT1	N/A	-1.598	-2.174	-0.089	-0.44	-1.664	-1.193
TRIM24	N/A	-2.588	-3.447	N/A	N/A	N/A	-1.207
ZNF217	N/A	N/A	-1.846	-1.976	N/A	-2.63	-1.2904
NEUROG1	N/A	-1	-2.2	-2.5	N/A	-0.775	-1.295
TRPS1	N/A	N/A	-1.994	-2.333	-2.714	0.555	-1.2972
ZBED6	N/A	N/A	-2.539	-1.342	N/A	-2.635	-1.3032
CITED2	N/A	-2.804	N/A	N/A	N/A	-3.944	-1.3496
HEY2	N/A	N/A	-2.487	-2.09	N/A	-2.194	-1.3542
IKZF3	N/A	-3.105	-3.071	N/A	2.335	-3	-1.3682
RB1	N/A	-2.53	-2.808	-2.359	1.578	-0.814	-1.3866
SIN3A	N/A	N/A	-2.236	-2	N/A	-3.162	-1.4796
PPARGC1B	N/A	N/A	-3.526	-2.275	-1.69	N/A	-1.4982
SOX3	N/A	N/A	-2.165	-2.331	N/A	-3	-1.4992
MYCL	-2.236	-2.425	-4.856	-2.722	4.648	N/A	-1.5182
DACH1	N/A	-1.969	-0.823	-2.399	N/A	-2.55	-1.5482
NOSTRIN	N/A	N/A	-2.805	-2.621	N/A	-2.415	-1.5682
SREBF2	N/A	N/A	-3.474	-4.245	-2.631	2.335	-1.603
PPARGC1A	N/A	-1.063	-3.688	-3.013	1.635	-1.889	-1.6036
GLIS2	N/A	N/A	-2.985	-2.236	-0.447	-2.449	-1.6234
NKX2-3	-1.134	-2.591	-3.162	-0.951	N/A	-0.326	-1.6328
SMARCA5	N/A	-2.236	-2.455	-1.5	N/A	-2.138	-1.6658
GFI1	N/A	-2.592	-3.467	-3	N/A	N/A	-1.8118
CBX5	N/A	N/A	-2.982	-2.646	N/A	-3.45	-1.8156
ZFP36	N/A	-1.969	-3.292	-3.088	-0.811	N/A	-1.832
KDM5B	N/A	N/A	-2.624	-1.232	-2.869	-2.737	-1.8924
SMAD7	N/A	-2.18	-2.952	-3.697	1.965	-3.332	-2.0392
CBL	N/A	-1.96	-3.251	-2.398	N/A	-2.592	-2.0402
SPDEF	N/A	N/A	-2.776	-3.459	-1.127	-3.339	-2.1402
SP110	N/A	-2.887	-2.111	-2.117	-0.2	-3.411	-2.1452
RBL1	N/A	-2.2	-1.511	-2.028	-2.438	-2.609	-2.1572
RUNX3	N/A	-0.32	-2.673	-2.454	-2.228	-3.233	-2.1816
MYC	-4.695	-4.989	-7.691	-6.787	9.4	0.991	-2.7542
MLXIPL	-3.207	-5.112	-5.89	-6.484	6.627	N/A	-2.8132
IKZF1	N/A	-3.458	-4.788	-3.293	0.748	-4.326	-3.0234
MYCN	-3.842	-5.171	-7.264	-7.881	4.393	-4.784	-4.9098
BARHL2	N/A	N/A	N/A	N/A	N/A	N/A
ELF3	N/A	N/A	N/A	N/A	N/A	N/A
TBX1	N/A	N/A	N/A	N/A	N/A	N/A
ZFP90	N/A	N/A	N/A	N/A	N/A	N/A
MYF5	N/A	N/A	N/A	N/A	N/A	N/A
ZNF746	N/A	N/A	N/A	N/A	N/A	N/A
SP6	N/A	N/A	N/A	N/A	N/A	N/A
SMAD9	N/A	N/A	N/A	N/A	N/A	N/A
Max-Myc	N/A	N/A	N/A	N/A	N/A	N/A
ONECUT2	N/A	N/A	N/A	N/A	N/A	N/A
E2F5	N/A	N/A	N/A	N/A	N/A	N/A
LYL1	N/A	N/A	N/A	N/A	N/A	N/A
Cops2	N/A	N/A	N/A	N/A	N/A	N/A
Hdac-Rcor-Rest-Sin3a	N/A	N/A	N/A	N/A	N/A	N/A
IRF9	N/A	N/A	N/A	N/A	N/A	N/A
DEK	N/A	N/A	N/A	N/A	N/A	N/A
ZMIZ1	N/A	N/A	N/A	N/A	N/A	N/A
OCT4-NANOG	N/A	N/A	N/A	N/A	N/A	N/A
BCLAF1	N/A	N/A	N/A	N/A	N/A	N/A
ARID2	N/A	N/A	N/A	N/A	N/A	N/A
ZFHX3	N/A	N/A	N/A	N/A	N/A	N/A
ZNF85	N/A	N/A	N/A	N/A	N/A	N/A
FUBP3	N/A	N/A	N/A	N/A	N/A	N/A
NACC2	N/A	N/A	N/A	N/A	N/A	N/A
NKX6-1	N/A	N/A	N/A	N/A	N/A	N/A
HOXA13	N/A	N/A	N/A	N/A	N/A	N/A
PDLIM1	N/A	N/A	N/A	N/A	N/A	N/A
GON4L	N/A	N/A	N/A	N/A	N/A	N/A
HMG20B	N/A	N/A	N/A	N/A	N/A	N/A
TADA3	N/A	N/A	N/A	N/A	N/A	N/A
TRIM29	N/A	N/A	N/A	N/A	N/A	N/A
Nfatc	N/A	N/A	N/A	N/A	N/A	N/A
PURA	N/A	N/A	N/A	N/A	N/A	N/A
DLX1	N/A	N/A	N/A	N/A	N/A	N/A
SIN3B	N/A	N/A	N/A	N/A	N/A	N/A
ONECUT1	N/A	N/A	N/A	N/A	N/A	N/A
SMAD3-EP300	N/A	N/A	N/A	N/A	N/A	N/A
GABP	N/A	N/A	N/A	N/A	N/A	N/A
HOXB5	N/A	N/A	N/A	N/A	N/A	N/A
AFF4	N/A	N/A	N/A	N/A	N/A	N/A
ETS	N/A	N/A	N/A	N/A	N/A	N/A
FOXQ1	N/A	N/A	N/A	N/A	N/A	N/A
KIDINS220	N/A	N/A	N/A	N/A	N/A	N/A
MLIP	N/A	N/A	N/A	N/A	N/A	N/A
L3MBTL2	N/A	N/A	N/A	N/A	N/A	N/A
PURB	N/A	N/A	N/A	N/A	N/A	N/A
E2F7	N/A	N/A	N/A	N/A	N/A	N/A
EBF4	N/A	N/A	N/A	N/A	N/A	N/A
CUX1	N/A	N/A	N/A	N/A	N/A	N/A
HES5	N/A	N/A	N/A	N/A	N/A	N/A
TRIM25	N/A	N/A	N/A	N/A	N/A	N/A
HNRNPD	N/A	N/A	N/A	N/A	N/A	N/A
TCF20	N/A	N/A	N/A	N/A	N/A	N/A
DNMT3L	N/A	N/A	N/A	N/A	N/A	N/A
MED14	N/A	N/A	N/A	N/A	N/A	N/A
CTNNβ-LEF1	N/A	N/A	N/A	N/A	N/A	N/A
CBX3	N/A	N/A	N/A	N/A	N/A	N/A
SIRT	N/A	N/A	N/A	N/A	N/A	N/A
ATN1	N/A	N/A	N/A	N/A	N/A	N/A
DDX20	N/A	N/A	N/A	N/A	N/A	N/A
ZNF43	N/A	N/A	N/A	N/A	N/A	N/A
Ncoa6	N/A	N/A	N/A	N/A	N/A	N/A
Esr1-Estrogen-Sp1	N/A	N/A	N/A	N/A	N/A	N/A
UBE2V1	N/A	N/A	N/A	N/A	N/A	N/A
Cyclin E	N/A	N/A	N/A	N/A	N/A	N/A
RUVBL2	N/A	N/A	N/A	N/A	N/A	N/A
BATF2	N/A	N/A	N/A	N/A	N/A	N/A
ZBTB49	N/A	N/A	N/A	N/A	N/A	N/A
NKX1-2	N/A	N/A	N/A	N/A	N/A	N/A
UBE2K	N/A	N/A	N/A	N/A	N/A	N/A
HHEX	N/A	N/A	N/A	N/A	N/A	N/A
Nc2	N/A	N/A	N/A	N/A	N/A	N/A
MITF-p300/CBP	N/A	N/A	N/A	N/A	N/A	N/A
MTA2	N/A	N/A	N/A	N/A	N/A	N/A
CARF	N/A	N/A	N/A	N/A	N/A	N/A
CARHSP1	N/A	N/A	N/A	N/A	N/A	N/A
KLF17	N/A	N/A	N/A	N/A	N/A	N/A
ELOA	N/A	N/A	N/A	N/A	N/A	N/A
HMGB2	N/A	N/A	N/A	N/A	N/A	N/A
SMARCD1	N/A	N/A	N/A	N/A	N/A	N/A
JADE1	N/A	N/A	N/A	N/A	N/A	N/A
ELK4	N/A	N/A	N/A	N/A	N/A	N/A
TFAP2B	N/A	N/A	N/A	N/A	N/A	N/A
MTA3	N/A	N/A	N/A	N/A	N/A	N/A
Hmgb2 (includes others)	N/A	N/A	N/A	N/A	N/A	N/A
RBM39	N/A	N/A	N/A	N/A	N/A	N/A
EAF1	N/A	N/A	N/A	N/A	N/A	N/A
NKX3-1	N/A	N/A	N/A	N/A	N/A	N/A
TAF1C	N/A	N/A	N/A	N/A	N/A	N/A
TAX1BP3	N/A	N/A	N/A	N/A	N/A	N/A
FOXO6	N/A	N/A	N/A	N/A	N/A	N/A
ATF6B	N/A	N/A	N/A	N/A	N/A	N/A
NR2C1	N/A	N/A	N/A	N/A	N/A	N/A
GSC	N/A	N/A	N/A	N/A	N/A	N/A
RNA polymerase II	N/A	N/A	N/A	N/A	N/A	N/A
NAT8	N/A	N/A	N/A	N/A	N/A	N/A
SMARCA1	N/A	N/A	N/A	N/A	N/A	N/A
YBX3	N/A	N/A	N/A	N/A	N/A	N/A
DUB	N/A	N/A	N/A	N/A	N/A	N/A
HSF4	N/A	N/A	N/A	N/A	N/A	N/A
Tardbp	N/A	N/A	N/A	N/A	N/A	N/A
AATF	N/A	N/A	N/A	N/A	N/A	N/A
ZMIZ2	N/A	N/A	N/A	N/A	N/A	N/A
SNW1	N/A	N/A	N/A	N/A	N/A	N/A
RING1	N/A	N/A	N/A	N/A	N/A	N/A
MED4	N/A	N/A	N/A	N/A	N/A	N/A
FERD3L	N/A	N/A	N/A	N/A	N/A	N/A
MZF1	N/A	N/A	N/A	N/A	N/A	N/A
TFAP2D	N/A	N/A	N/A	N/A	N/A	N/A
RAD21	N/A	N/A	N/A	N/A	N/A	N/A
ARID5B	N/A	N/A	N/A	N/A	N/A	N/A
ZFPM2	N/A	N/A	N/A	N/A	N/A	N/A
CSL-HIF1A-MAML1-NICD	N/A	N/A	N/A	N/A	N/A	N/A
ZFP57	N/A	N/A	N/A	N/A	N/A	N/A
SHOX	N/A	N/A	N/A	N/A	N/A	N/A
ILF2	N/A	N/A	N/A	N/A	N/A	N/A
SRY	N/A	N/A	N/A	N/A	N/A	N/A
RFXANK	N/A	N/A	N/A	N/A	N/A	N/A
KLF14	N/A	N/A	N/A	N/A	N/A	N/A
PSMC3IP	N/A	N/A	N/A	N/A	N/A	N/A
CGGBP1	N/A	N/A	N/A	N/A	N/A	N/A
HOXB8	N/A	N/A	N/A	N/A	N/A	N/A
MAGED1	N/A	N/A	N/A	N/A	N/A	N/A
PBX1	N/A	N/A	N/A	N/A	N/A	N/A
RRP1B	N/A	N/A	N/A	N/A	N/A	N/A
ELL	N/A	N/A	N/A	N/A	N/A	N/A
TIP60	N/A	N/A	N/A	N/A	N/A	N/A
CBX2	N/A	N/A	N/A	N/A	N/A	N/A
NEUROD6	N/A	N/A	N/A	N/A	N/A	N/A
TAF1	N/A	N/A	N/A	N/A	N/A	N/A
SERTAD1	N/A	N/A	N/A	N/A	N/A	N/A
ECD	N/A	N/A	N/A	N/A	N/A	N/A
Histone h2a	N/A	N/A	N/A	N/A	N/A	N/A
OVOL1	N/A	N/A	N/A	N/A	N/A	N/A
coactivator-Dtx-Notch-Rbpsuh	N/A	N/A	N/A	N/A	N/A	N/A
SIX1	N/A	N/A	N/A	N/A	N/A	N/A
TFIIH	N/A	N/A	N/A	N/A	N/A	N/A
MLXIP	N/A	N/A	N/A	N/A	N/A	N/A
GPBP1	N/A	N/A	N/A	N/A	N/A	N/A
PRDM8	N/A	N/A	N/A	N/A	N/A	N/A
ZBTB7C	N/A	N/A	N/A	N/A	N/A	N/A
MED6	N/A	N/A	N/A	N/A	N/A	N/A
CEP290	N/A	N/A	N/A	N/A	N/A	N/A
EN2	N/A	N/A	N/A	N/A	N/A	N/A
EN1	N/A	N/A	N/A	N/A	N/A	N/A
PLAGL2	N/A	N/A	N/A	N/A	N/A	N/A
NSD1	N/A	N/A	N/A	N/A	N/A	N/A
SMAD1/5	N/A	N/A	N/A	N/A	N/A	N/A
NFE2L3	N/A	N/A	N/A	N/A	N/A	N/A
ARID1B	N/A	N/A	N/A	N/A	N/A	N/A
Ikzf1	N/A	N/A	N/A	N/A	N/A	N/A
P-TEFb	N/A	N/A	N/A	N/A	N/A	N/A
NOC2L	N/A	N/A	N/A	N/A	N/A	N/A
Nuclear factor 1	N/A	N/A	N/A	N/A	N/A	N/A
SMARCC2	N/A	N/A	N/A	N/A	N/A	N/A
NFATC4	N/A	N/A	N/A	N/A	N/A	N/A
DRAP1	N/A	N/A	N/A	N/A	N/A	N/A
SRF-ELK1	N/A	N/A	N/A	N/A	N/A	N/A
Cux1	N/A	N/A	N/A	N/A	N/A	N/A
PBX2	N/A	N/A	N/A	N/A	N/A	N/A
HMGN1	N/A	N/A	N/A	N/A	N/A	N/A
DMTF1	N/A	N/A	N/A	N/A	N/A	N/A
SP2	N/A	N/A	N/A	N/A	N/A	N/A
ZNF395	N/A	N/A	N/A	N/A	N/A	N/A
Npm	N/A	N/A	N/A	N/A	N/A	N/A
BCL11A	N/A	N/A	N/A	N/A	N/A	N/A
TRRAP	N/A	N/A	N/A	N/A	N/A	N/A
SALL2	N/A	N/A	N/A	N/A	N/A	N/A
KLF7	N/A	N/A	N/A	N/A	N/A	N/A
HOXC9	N/A	N/A	N/A	N/A	N/A	N/A
Smad1/5/8-Smad4	N/A	N/A	N/A	N/A	N/A	N/A
NEUROG2	N/A	N/A	N/A	N/A	N/A	N/A
CITED4	N/A	N/A	N/A	N/A	N/A	N/A
CXXC1	N/A	N/A	N/A	N/A	N/A	N/A
TSC22D1	N/A	N/A	N/A	N/A	N/A	N/A
ZNF91	N/A	N/A	N/A	N/A	N/A	N/A
CITED1	N/A	N/A	N/A	N/A	N/A	N/A
SP100	N/A	N/A	N/A	N/A	N/A	N/A
NFYC	N/A	N/A	N/A	N/A	N/A	N/A
ZNF277	N/A	N/A	N/A	N/A	N/A	N/A
MKX	N/A	N/A	N/A	N/A	N/A	N/A
ZNF254	N/A	N/A	N/A	N/A	N/A	N/A
ZFPM1	N/A	N/A	N/A	N/A	N/A	N/A
Smad2/3	N/A	N/A	N/A	N/A	N/A	N/A
YY2	N/A	N/A	N/A	N/A	N/A	N/A
RBM14	N/A	N/A	N/A	N/A	N/A	N/A
MXD3	N/A	N/A	N/A	N/A	N/A	N/A
ZNF431	N/A	N/A	N/A	N/A	N/A	N/A
FOXK2	N/A	N/A	N/A	N/A	N/A	N/A
mediator	N/A	N/A	N/A	N/A	N/A	N/A
MED30	N/A	N/A	N/A	N/A	N/A	N/A
GTF2H4	N/A	N/A	N/A	N/A	N/A	N/A
DLX6	N/A	N/A	N/A	N/A	N/A	N/A
OLIG2	N/A	N/A	N/A	N/A	N/A	N/A
TBP	N/A	N/A	N/A	N/A	N/A	N/A
ZFP91	N/A	N/A	N/A	N/A	N/A	N/A
HIVEP2	N/A	N/A	N/A	N/A	N/A	N/A
POU4F3	N/A	N/A	N/A	N/A	N/A	N/A
ZSCAN1	N/A	N/A	N/A	N/A	N/A	N/A
NEUROD2	N/A	N/A	N/A	N/A	N/A	N/A
XPC	N/A	N/A	N/A	N/A	N/A	N/A
CSDE1 HNRNPD PABP PAIP1 SYNCRIP	N/A	N/A	N/A	N/A	N/A	N/A
LPXN	N/A	N/A	N/A	N/A	N/A	N/A
EAF2	N/A	N/A	N/A	N/A	N/A	N/A
NFKBIB	N/A	N/A	N/A	N/A	N/A	N/A
Ap2	N/A	N/A	N/A	N/A	N/A	N/A
Pou3f1	N/A	N/A	N/A	N/A	N/A	N/A
ZMYND8	N/A	N/A	N/A	N/A	N/A	N/A
ZNF687	N/A	N/A	N/A	N/A	N/A	N/A
TRIM33	N/A	N/A	N/A	N/A	N/A	N/A
MEOX1	N/A	N/A	N/A	N/A	N/A	N/A
PRDM4	N/A	N/A	N/A	N/A	N/A	N/A
CUX2	N/A	N/A	N/A	N/A	N/A	N/A
ASCL2	N/A	N/A	N/A	N/A	N/A	N/A
ALYREF	N/A	N/A	N/A	N/A	N/A	N/A
TSG101	N/A	N/A	N/A	N/A	N/A	N/A
Stat1-Stat3	N/A	N/A	N/A	N/A	N/A	N/A
ZNF219	N/A	N/A	N/A	N/A	N/A	N/A
ZNF429	N/A	N/A	N/A	N/A	N/A	N/A
ZBTB5	N/A	N/A	N/A	N/A	N/A	N/A
SCML2	N/A	N/A	N/A	N/A	N/A	N/A
TLE1	N/A	N/A	N/A	N/A	N/A	N/A
PFDN5	N/A	N/A	N/A	N/A	N/A	N/A
POU3F2	N/A	N/A	N/A	N/A	N/A	N/A
ZFP36L2	N/A	N/A	N/A	N/A	N/A	N/A
HES7	N/A	N/A	N/A	N/A	N/A	N/A
LBX1	N/A	N/A	N/A	N/A	N/A	N/A
ING2	N/A	N/A	N/A	N/A	N/A	N/A
BRCA2	N/A	N/A	N/A	N/A	N/A	N/A
ZNF100	N/A	N/A	N/A	N/A	N/A	N/A
