# Supplementary material for: VC-resist glioblastoma cell state: vessel co-option as a key driver of chemoradiation resistance
Source: Nat Commun. 2024 Apr 29;15:3602. doi: 10.1038/s41467-024-47985-z (PMC11058782; doi:10.1038/s41467-024-47985-z)
Supplement: Supplementary file 13 — Source data [file 41467_2024_47985_MOESM13_ESM.xlsx]

## Sheet: Fig 1
	Fig 1C				Fig 1I											Fig 1J								Fig 1K			Fig 1M								Fig 1N								Fig1O
	Cluster	naïve	5Gy		hours	CTL			2Gy			5Gy					CTL	2Gy	5Gy	8Gy	10Gy	12Gy		1/(NESDeltaCt(CTRL))	Fold change (5Gy IR)			CTL			IR					CTL			5Gy				NesLO sorted MGG18	CTL	5Gy
	1	42.4	57.4			Mean	SEM	n	Mean	SEM	n	Mean	SEM	n		MGG4	51.3	50	62.6	65.3	70.9	70.2		0.232019	1.37		time	Mean	SD	n	Mean	SD	n			Mean	SD	n	Mean	SD	n		NesHI cells %	26.5	41.1
	2	53.9	46.2		0	17.828	0.522184	3	15.1815	1.64302	3	16.0946	1.23	3			46.4	46.2	60.2	68.6	73.3	73.1		0.204918	1.58		0	4.64282	3.58682	3	4.88589	4.17429	3		D1	29.9	2.68	3	29.9	2.68	3			24.4	41.2
	3	26.2	73.8		3	17.7047	0.952077	3	17.9544	0.164915	3	15.9049	1.22989	3			53.3	48.8	55.7	65	71.5	71.9		0.0723066	2.56		3	4.91862	3.01643	3	5.01666	3.12559	3		D2	25	3.24	3	32.9	3.66	3			25.5	43.6
	4	48.2	52.1		6	18.6312	1.7441	3	18.2321	0.792301	3	17.7381	0.897974	3			44.3	44.1	61.4	65.6	68.9	72.3		0.549451	0.82		6	6.83586	3.83279	3	6.62448	4.05213	3		D4	22.8	5.74	3	36	6.73	3			22.7	39.1
					9	19.899	0.397775	3	20.6968	0.673721	3	18.2337	1.87169	3										0.555556	1		9	7.41676	3.09485	3	7.591	1.60459	3		D7	18.8	8.68	3	37.5	9.3	3
					12	21.6272	0.551746	3	21.278	0.650854	3	19.3918	1.24215	3		MGG18	CTL	2Gy	5Gy	8Gy	10Gy	12Gy		0.492611	1.1		12	8.07746	3.29999	3	8.71452	2.79222	3										NesLO sorted GL261	CTL	5Gy
					15	21.4049	1.70035	3	21.4823	0.0384751	3	19.9981	0.164905	3			39	52.7	62	67.5	67.6	69.6		0.0729927	1.8		15	8.44778	2.88981	3	8.87998	3.04403	3										NesHI cells %	30.7	55.2
					18	21.2127	1.65026	3	21.9743	0.781813	3	20.3218	1.53323	3			44.1	54.7	71.7	79.9	82.6	82.4		0.221435	1.76		18	9.14986	4.08755	3	8.58646	2.65365	3											31.9	56.1
					21	21.1273	2.50226	3	22.3137	0.646354	3	22.7536	1.67356	3			30.9	40.7	57.8	69.9	74.5	74.9		0.29824	0.84		21	9.4621	2.97876	3	8.83752	3.03526	3											36.9	60.7
					24	21.238	2.59133	3	23.3563	0.0809325	3	22.5922	1.28706	3										0.344828	1.1		24	9.79629	4.51186	3	9.54342	4.00775	3
					27	21.7472	2.49727	3	22.7874	1.79745	3	23.8719	1.70341	3													27	9.22536	4.03603	3	9.99788	4.85772	3
					30	21.2045	2.01573	3	24.0018	0.080493	3	23.6999	1.95552	3													30	8.61021	3.6212	3	9.53299	4.65383	3
					33	22.1873	2.79603	3	24.5964	0.938424	3	24.4381	1.51483	3													33	8.24649	3.02846	3	9.50931	5.75042	3
					36	22.0582	2.51403	3	24.216	0.21234	3	23.9699	1.69287	3													36	8.27229	3.44013	3	9.82815	4.43165	3
					39	23.112	2.40334	3	22.9734	0.425105	3	24.3419	2.41119	3													39	8.8248	3.06737	3	9.81996	6.43385	3
					42	22.1787	2.08279	3	24.0837	0.645926	3	25.0144	1.67552	3													42	8.46716	3.36522	3	10.7068	4.60726	3
					45	22.579	2.38815	3	24.2565	0.641484	3	25.6762	2.06989	3													45	9.28156	3.80893	3	10.7498	5.36419	3
					48	25.3323	0.603253	3	26.3451	0.702601	3	30.3976	0.568196	3													48	9.068	2.74269	3	11.7117	6.05583	3
					51	23.0104	0.694407	3	25.5077	1.62605	3	29.0418	2.24812	3													51	9.45723	2.69874	3	10.8405	6.66468	3
					54	22.7135	1.03374	3	24.6505	1.20996	3	29.5617	1.30818	3													54	9.08464	2.66716	3	11.0726	4.97053	3
					57	22.935	0.231246	3	26.2221	0.972123	3	28.3551	0.0447248	3													57	8.44607	3.00497	3	11.5254	5.47614	3
					60	23.1962	0.703449	3	25.3154	0.933217	3	30.9192	0.900327	3													60	7.86905	1.92335	3	12.6444	4.52677	3
					63	23.9862	1.07956	3	26.1402	1.39866	3	31.8998	1.58355	3													63	8.66845	2.5492	3	12.6233	4.88225	3
					66	23.5733	0.192756	3	26.6342	0.863035	3	31.603	1.39745	3													66	8.28887	2.34792	3	13.3649	4.8567	3
					69	23.6623	1.00364	3	27.1358	1.74434	3	31.7314	0.307579	3													69	10.1154	3.09405	3	15.3135	4.16085	3
					72	24.0606	0.0477802	3	27.8698	0.779504	3	32.5071	1.34926	3													72	10.2545	3.82875	3	16.3752	4.92204	3
					75	23.8247	0.590483	3	28.279	0.981699	3	35.319	0.653835	3													75	9.73857	3.09808	3	16.668	4.06306	3
					78	23.4198	0.881448	3	29.3981	0.390984	3	34.6552	1.26105	3													78	9.38263	1.73568	3	16.7587	3.4712	3
					81	24.0183	0.547734	3	30.2029	0.389667	3	37.4564	0.723465	3													81	9.2412	2.45141	3	16.7593	5.55425	3
					84	24.9274	0.429499	3	30.5778	0.128614	3	38.0523	0.503345	3													84	8.82839	1.69339	3	19.143	4.58896	3
					87	25.8605	1.4571	3	30.3815	0.31357	3	38.1026	1.24878	3													87	9.61469	3.11028	3	20.0001	6.04566	3
					90	27.9139	2.49256	3	33.1657	1.02508	3	40.4956	2.69786	3													90	9.77391	3.98078	3	19.8808	5.66648	3
					93	25.9057	1.36664	3	31.5353	0.234991	3	40.088	1.13401	3													93	9.36373	2.626	3	20.2412	6.13237	3
					96	27.2865	1.65317	3	32.5373	0.247006	3	42.1611	1.9433	3													96	10.0284	3.76559	3	22.5634	6.5202	3
					99	27.5327	1.49756	3	33.0766	0.261923	3	42.239	2.49862	3													99	9.58562	3.21849	3	23.9379	4.94012	3
					102	28.5381	1.03333	3	32.7432	0.342213	3	42.6265	1.82016	3													102	10.0617	2.82446	3	25.4428	6.23451	3
					105	28.7039	0.872171	3	33.691	0.396023	3	43.0071	1.27715	3													105	10.6435	2.93661	3	26.5311	5.26816	3
					108	29.8402	0.437344	3	35.2477	0.261381	3	45.5694	0.554604	3													108	11.3472	2.48921	3	27.2623	3.42219	3
					111	30.7157	0.438754	3	35.9398	0.255344	3	46.44	0.614669	3													111	12.0918	2.70888	3	28.4943	3.7587	3
					114	33.2356	1.32548	3	38.5765	0.878453	3	48.9987	0.569009	3													114	12.5765	2.29655	3	30.1911	3.93108	3
					117	35.0227	1.34756	3	40.2325	0.990158	3	50.8859	1.65474	3													117	14.0472	2.1134	3	32.1401	4.21428	3
					120	38.6607	3.11217	3	44.1819	1.60535	3	53.597	2.71634	3

## Sheet: Fig 2
	Fig 2B				Fig 2C														Fig 2D							Fig 2E			Fig 2F																		Fig 2G
		TMZ	naïve		time	CTL			100 uM			50 uM			25 uM					CTL	25 uM TMZ	50 uM TMZ	100 uM TMZ			1/(NESDeltaCt(CTRL))	Fold change (25uM TMZ)			CTL				25 uM				50 uM				100 uM						CTL	25uM
	CL3-LO	0.19	0.81			Mean	SD	n	Mean	SD	n	Mean	SD	n	Mean	SD	n		MGG4 (day3)	38.8	69.2	67.8	50.7			0.249	1.38		0	2.47936	3.90888	1.37033	0.617309	1.73242	2.90976	1.70293	0.290111	1.97758	2.25072	1.48094	0.280903	2.25743	2.35064	1.34195	0.967748		Day 3	25.2	56.9
	CL3-HI	0.29	0.71		0	17.828	0.73848	3	17.6923	0.214063	3	15.2384	0.81925	3	17.569	1.22373	3			31.3	60.5	62.2	59.8			0.191	1.02		3	2.8881	3.72874	1.4251	0.638865	2.40277	3.63664	1.39489	0.478223	1.96297	2.49261	1.65505	0.300503	1.94462	2.24944	1.43536	0.763468			21.6	58.5
					3	17.7047	1.34644	3	18.5832	1.70885	3	16.5356	0.954575	3	18.6439	1.45126	3			25.4	59.5	58.7	53.6			0.07	3.99		6	2.87104	3.42651	1.75359	0.746926	2.02338	3.6402	1.63041	0.583983	2.14144	2.64433	1.87723	0.479279	2.83667	2.52861	1.50662	0.727215			26.9	58.9
					6	18.6312	2.46652	3	18.9619	0.471891	3	17.969	0.426941	3	18.7676	1.06584	3			27.5	56.2	55.3	55.3			0.412	1		9	3.8527	4.47532	2.03267	0.889286	3.2359	3.96288	2.16082	0.821136	2.18379	3.13251	2.47704	0.842279	3.03335	2.6832	1.77932	0.821674
					9	19.899	0.562539	3	20.087	0.299388	3	19.6082	0.568293	3	21.4436	0.545538	3									0.255	0.7		12	4.39965	4.88775	1.93534	1.19168	3.3572	4.29689	2.10979	1.45163	2.8303	3.24087	2.48233	0.892752	3.56865	3.27313	1.99662	1.2971
					12	21.6272	0.780286	3	22.829	0.294908	3	20.331	1.70411	3	21.1015	0.474215	3		MGG18 (day3)	CTL	25 uM TMZ	50 uM TMZ	100 uM TMZ	150 uM TMZ		0.138	1.7		15	5.12042	5.9499	2.5378	1.10097	4.61437	4.99203	2.75896	1.46973	3.23318	3.69848	3.01965	1.19149	3.7681	3.56058	2.23483	1.0915
					15	21.4049	2.40465	3	23.4051	1.26788	3	21.1355	1.14234	3	22.7978	0.403821	3			47	61	64	69	74		0.334	1		18	6.25568	7.38133	2.95026	1.5713	5.00127	5.22029	3.06782	1.71958	4.18883	3.63934	3.81335	0.943259	4.77438	4.03051	1.971	1.64117
					18	21.2127	2.33382	3	23.4144	0.103351	3	21.8363	2.51879	3	22.0339	0.437179	3			43	58	61	70	77					21	8.28272	7.2189	3.33842	1.7111	5.88516	6.45919	2.55493	1.29789	5.72434	4.3675	4.17191	1.12612	8.3703	6.74892	2.7418	2.22604
					21	21.1273	3.53872	3	24.8809	0.68289	3	22.4971	1.35303	3	23.3792	0.618951	3			39	59	62	72	79					24	7.77719	7.34013	3.38311	2.19186	5.88252	6.6536	3.54989	1.32123	5.52529	4.6899	3.63429	1.53367	7.3381	6.55177	3.65702	2.49958
					24	21.238	3.66469	3	26.5714	0.474381	3	22.0516	0.364593	3	22.7315	0.10081	3			37	50	52	60	65					27	9.82557	7.64167	3.23844	1.80109	7.01554	6.49422	2.43037	1.54301	6.50313	4.86287	3.91074	1.63139	9.81168	6.12819	3.24227	2.53468
					27	21.7472	3.53167	3	27.8298	0.112834	3	22.6771	1.98371	3	23.4734	1.1481	3												30	8.288	6.89302	4.1594	1.94447	6.98714	5.76268	3.01017	1.35747	5.17048	4.53638	4.01164	1.70592	8.24512	6.41073	3.92509	3.15598
					30	21.2045	2.85067	3	26.8941	0.14407	3	22.3222	0.999571	3	24.0922	1.4268	3			CTL	25 uM TMZ	50 uM TMZ	100 uM TMZ						33	7.6135	6.50084	3.24029	2.04681	6.18011	6.48106	3.15985	1.64694	6.38025	4.51892	4.12486	1.69272	9.9908	5.77706	3.81902	3.07267
					33	22.1873	3.95419	3	30.553	1.08411	3	23.2389	2.34408	3	24.9159	1.07681	3		GL261 (day3)	60.8	74.6	66.1	77.2						36	9.3262	6.64741	3.21325	2.67129	6.81182	5.69424	2.66357	1.9485	6.73972	4.77395	3.72931	1.83566	12.441	6.26535	3.97136	3.64588
					36	22.0582	3.55538	3	29.517	0.591082	3	25.83	0.709471	3	23.2513	0.193683	3			58	74	70.6	84.3						39	8.19938	6.84455	4.09808	2.33165	7.04984	6.29048	3.89134	1.99814	7.09504	4.52732	3.9114	2.37416	10.2558	6.48459	4.46873	3.70787
					39	23.112	3.39884	3	32.117	0.556245	3	26.4088	1.3981	3	24.7155	0.162093	3			56.5	73.6	69.3	77.3						42	7.80023	8.56211	2.93646	2.39242	8.08914	8.64239	3.33912	2.30311	7.48531	6.68101	3.33278	1.89586	10.2442	11.1899	5.06672	4.61679
					42	22.1787	2.9455	3	32.3113	0.629701	3	27.5329	0.525233	3	24.5937	0.930432	3												45	8.82164	7.50648	3.82969	3.07267	7.92753	7.78871	3.53703	2.81583	7.55688	7.4032	4.3828	1.92666	12.1668	9.76677	5.32395	4.80356
					45	22.579	3.37736	3	33.1196	0.80597	3	27.2614	1.2445	3	26.8377	0.17872	3												48	8.39056	7.21304	3.34756	2.99118	8.79944	7.53522	4.27048	2.99218	9.01377	6.71332	4.98965	2.67819	12.4643	8.49444	5.34477	5.687
					48	25.3323	0.853129	3	36.0054	2.79043	3	29.8138	0.491521	3	29.323	1.12568	3												51	6.57882	8.08034	4.36168	3.04191	9.38588	7.80024	4.38058	3.46042	9.09907	6.51648	5.40332	3.16971	13.8746	9.14698	7.98076	5.79844
					51	23.0104	0.982039	3	34.8993	4.81014	3	29.3787	2.85445	3	28.6942	0.905366	3												54	8.5983	7.5809	3.58818	2.94644	8.40397	8.43233	4.86748	4.09851	8.92864	7.71647	5.99601	4.009	14.6623	9.20811	7.74432	6.06551
					54	22.7135	1.46192	3	36.1181	3.03173	3	31.6162	2.47502	3	29.8967	0.0644231	3												57	8.82322	7.14836	3.22091	2.94636	9.94667	8.48744	5.15602	4.20557	10.084	8.6556	5.51178	4.2945	14.2489	9.89375	7.2805	6.81966
					57	22.935	0.327031	3	36.8307	4.56021	3	31.5103	1.69305	3	30.67	1.97691	3												60	9.80657	7.36335	3.16866	3.66492	12.2699	9.37571	5.75054	5.50977	11.5702	10.5336	5.51024	5.71751	16.6377	10.3524	7.50517	8.23909
					60	23.1962	0.994827	3	38.5817	2.67208	3	33.2659	1.80583	3	31.3597	1.81554	3												63	10.0205	7.55326	3.41656	4.05645	12.3853	10.7249	5.95376	6.91971	14.8017	11.2654	6.06299	6.88818	16.5742	12.7625	7.86548	9.47898
					63	23.9862	1.52673	3	39.4272	3.62308	3	34.0124	0.680101	3	31.2846	2.01552	3												66	10.6018	7.52619	3.54626	4.37356	13.9645	12.1371	7.22216	7.87199	17.294	12.7856	6.92519	7.86427	17.5789	11.8543	10.1947	9.76202
					66	23.5733	0.272598	3	41.5253	5.01232	3	34.8312	2.23842	3	32.9638	1.2453	3												69	9.88314	7.8649	3.01998	4.05667	17.0526	13.0204	7.99285	8.85403	19.0102	15.371	7.49053	9.16807	21.3059	13.5608	11.8867	11.471
					69	23.6623	1.41937	3	42.9629	4.27948	3	36.325	1.08828	3	33.9286	1.64634	3												72	11.3557	8.5203	3.92514	4.86711	17.619	13.4342	10.1024	12.5503	21.1742	16.5202	9.69715	13.0111	22.1001	16.4775	12.8593	15.5795
					72	24.0606	0.0675713	3	43.2231	3.91405	3	36.5315	1.97445	3	34.6071	1.10423	3												75	11.4038	8.23268	3.82178	6.4174	18.4079	16.7132	9.82383	16.7225	23.0854	18.2174	10.1261	15.0525	21.3972	16.5839	13.496	18.7268
					75	23.8247	0.83507	3	44.4978	2.40285	3	36.8842	1.22533	3	36.4356	0.685833	3												78	11.7187	8.83968	4.00376	5.52306	23.1585	17.392	9.65229	15.9565	27.2765	20.5551	10.4736	14.3243	26.5793	19.2633	13.9022	17.4324
					78	23.4198	1.24656	3	45.5701	3.62215	3	38.9161	2.34593	3	35.6129	1.01978	3												81	12.4486	9.85135	3.92192	6.37477	22.4963	19.1087	11.0484	17.6429	28.6612	23.3854	11.7567	17.1527	28.6906	19.9062	17.3898	19.9821
					81	24.0183	0.774613	3	46.6284	4.41047	3	41.0686	2.66071	3	37.508	0.464314	3												84	13.8003	9.67948	4.28891	6.89646	26.7481	21.2065	12.0922	18.6495	29.1439	25.4777	14.0033	19.2945	28.2294	24.1338	17.3415	21.88
					84	24.9274	0.607404	3	47.1415	4.16816	3	40.2957	1.9209	3	37.748	0.126437	3												87	15.3104	9.34795	4.16825	6.92955	27.3453	22.2228	13.0689	20.6404	33.5006	28.1043	17.046	21.5668	31.2379	26.2112	18.9837	24.3833
					87	25.8605	2.06066	3	47.8393	3.12877	3	42.011	1.41501	3	38.8229	1.13018	3												90	13.1814	13.7533	4.30322	7.79613	30.5126	34.0999	14.0451	23.7026	36.4616	41.028	15.1498	24.6416	35.5902	36.7936	20.087	28.1185
					90	27.9139	3.52501	3	53.0133	3.36412	3	45.1782	0.979959	3	41.3594	0.490524	3												93	13.9828	13.1821	5.32584	8.07155	32.5949	33.1966	20.8877	25.9943	38.4479	38.6406	23.5473	25.5857	36.3955	38.6526	28.8174	29.0865
					93	25.9057	1.93272	3	51.2209	5.50949	3	45.3667	3.14251	3	41.5896	1.10742	3												96	15.0048	15.9211	5.08501	11.2553	37.172	37.0088	19.1918	38.2113	44.3537	44.306	24.026	39.8837	41.1185	42.1344	28.4417	42.7827
					96	27.2865	2.33793	3	52.9972	3.89796	3	44.8162	0.0148281	3	42.6018	0.942419	3
					99	27.5327	2.11787	3	51.5814	2.85961	3	45.3577	1.8563	3	42.7753	1.44068	3
					102	28.5381	1.46135	3	53.6589	3.88701	3	44.3301	2.20177	3	42.8978	0.0425019	3
					105	28.7039	1.23344	3	54.8419	4.1017	3	47.5346	2.79022	3	44.5176	0.0355215	3
					108	29.8402	0.618498	3	57.231	5.29547	3	47.5808	2.86907	3	46.4478	0.725122	3
					111	30.7157	0.620491	3	58.2625	6.48897	3	49.5056	3.48324	3	46.154	2.02288	3
					114	33.2356	1.87452	3	59.2874	3.93505	3	50.1838	0.634718	3	47.178	1.75938	3
					117	35.0227	1.90573	3	64.5598	1.66921	3	50.4058	0.383878	3	49.128	2.76552	3
					120	38.6607	4.40128	3	68.9032	0.538691	3	57.133	0.104203	3	51.8348	3.64126	3
[truncated: 17 more columns]

## Sheet: Fig 3
	Fig 3A				Fig 3B			Fig 3C			Fig 3H
	mice ID	naive	IR		CTL	TMZ 10mg/kg		Nes area	Tumor growth velocity		Functions	Score
	16B	11.6733			3.76305	50.6828		14178	2920000		Organismal death	16.179
	21B		11.261		24.4162	42.9945		15656	3120000		Morbidity or mortality	15.933
	30B	7.90001			19.6314	75.5845		18395	2960000		Perinatal death	9.827
	45B		25.7765		27.3262	84.7166		29550	2990000		Growth failure or short stature	9.082
	49B	5.80286			50.9949	45.8392		21560	5230000		Dysgenesis	7.795
	53B		24.7805		29.8764	69.7037		4422	727000		Hypoplasia	7.739
	20B		13.3659		40.8156	45.2221		30321	4720000		Aplasia or hypoplasia	7.735
	27B	6.89125			36.2894	61.2181		14022	1630000		Formation of cellular protrusions	-7.209
	32B	13.5112			30.1815	38.9854		11620	2420000		Migration of cells	-7.343
	33B		17.2625		39.5503	85.4729		30954	4140000		Cell viability of tumor cell lines	-7.766
	40B		24.6564		32.6753	43.4998		4738	1020000		Cell movement	-7.945
	47B		13.252								Microtubule dynamics	-8.59
	11B		2.73385								Organization of cytoskeleton	-8.905
	35B		6.03421								Organization of cytoplasm	-8.905
	52B	2.79369									Cell viability	-8.944
	36B	13.8009									Cell survival	-9.262
	42B	3.31919									Size of body	-10.146
	37B	8.25164
	25B	3.18395
	11A	0.82481
	13A	1.24983
	17A	0.755396
	18A
	1A	0.722663
	20A		12.4625
	10A	3.88272
	12A		12.0254
	4A		7.33422
	6A
	8A		4.13616

## Sheet: Fig 4
	Fig 4H				Fig 4I								Fig 4J								Fig 4K								Fig 4L								Fig 4M					Fig 4N
		z.score	p.value		IR	NesLO			NesHI					MGG4		MGG18		GL260				NesLO			NesHI					NesLO			NesHI				Time	MEAN	SD	Replicates		MGG4 (sorted)	NesLO			NesHI
	ROCK	1.48086	0.069322		0 Gy	10.6	4.73	5	12.7	6.2	6.61			NesLO	NesHI	NesLO	NesHI	NesLO	NesHI		Quiescent	21	25	15	79	75	85		SubG1	0.877346	1.26282	0.959835	0.290111	0.478927	0.439281		0.16	89.6	2.35	3			0.945019	1.06921	0.98577	1.54075	1.72704	1.71675
	LKB1	1.73533	0.041341		2 Gy	12.7	6.2	6.61	8.94	6.46	5.71		1	5.15	6.085	11.9	10.02	15.8	10.64		Proliferating	47	68	45	53	32	55										1	89.5	2.67	3
	DNAPK	1.99208	0.0231812		5 Gy	27.4	10.4	13.9	15.5	8.61	9.67			0.5498	0.5555	1.293	0.6667	2.369	1.085																		2	88	3.72	3
	SGK	2.04177	0.020587		8 Gy	46.7	23.6	22.6	23.5	13.6	12		2	9.218	6.56	17.72	12.89	30.99	11											NesLO			NesHI				4	81.4	6.09	3		GL261 (sorted)	NesLO		NesHI
	PDHK	2.64492	0.00408548		10 Gy	57.1	30.1	20.6	26.2	15.6	27.5			1.173	0.806	3.677	1.468	1.663	0.7205										G2M	1.22056	1.1283	0.65114	1.66776	1.67276	1.26638		7	63.5	12.13	3			76	51	96	90
	ATM_ATR	3.05029	0.00114311		12 Gy	61.6	33	33.3	26.8	16	31.1		3	24.53	14.21	31.2	16.06	60.4	27.79
	CRK	4.35882	6.53813e-06											2.739	1.714	3.223	1.071	11.75	3.104
													4	68.76	41.36	57.94	18.19	133.6	48.43
					TMZ	NesLO			NesHI					5.711	4.557	5.398	0.6838	16.23	3.494
					0 uM	13.3	10.8	11.6	15.2	17.1	11.3		5	69.97	34.54	102.2	30.75	297.8	77.39
					25 uM	36.2	49.8	48	19.5	26.6	27.7			9.396	2.537	18.42	2.885	17.82	6.221
					50 uM	36.2	49.1	28.7	19.2	29.9	14.9		6	39.41	27.03	165.6	45.2	115	63.46
					100 uM	37.1	54.4	32.2	18.8	27.1	17.9			5.444	4.31	23.09	4.609	5.077	2.481
					150 uM	42.5	78.1	36.9	17	33.4	13.1		7	49.93	34.9	131.1	39.73	52.33	33.58
														3.019	2.112	7.458	1.351	2.792	1.509

## Sheet: Fig 5
	Fig 5B			Fig 5C				Fig 5D			Fig 5F			Fig 5G				Fig 5H			Fig 5I
	NesHI	NesLO		CT-CT	CM-CM	CT-CM		NesHI	NesLO		NesHI	NesLO		0	1x	2x		noBV	BV		NesHI	NesLO
	25.26	4.74		25.8488	77.9251	29.3721		17.3066	150.944		25.7	15.1		28.5	46.6	50.4		12.5	33.3		50	50
	34.9	6.7		82.1628	19.2666	67.523		192.546	189.538		27.3	15.7		13.5	23.6	47.2		0	56.7		47.4	52.6
	35.6	14.2		54.3529	118.108	248.309		61.2614	209.99					11.3	17.3	27.9		16.7	33.3		33.3	66.7
	40.6	14.7		101.42	14.3108	188.298		151.223	10.245					25.2	44.9	56.5		13.3	43.5		85.7	14.3
				26.0461	82.7836	91.648		187.063	100.851									14.3	40.7		100	0
				5.76888	17.6	179.214		16.473	27.247									20	21.1		100	0
				34.5393	74.5847	88.3629		126.794	26.0461									21.4	66.7		75	25
				72.778	36.8	74.0335		67.5041	310.02									14.3	46.7		100	0
				21.7624	27.1529	149.144		61.5532	146.162									5.6	23.1		40	60
				6.59697	25.044	246.322		215.828	85.1615									0	58.1		50	50
				278.464	73.7564	86.4592		128.519	48.8459									7.7	47.6		33.3	66.7
				67.5041	25.6	101.003		278.018	53.9748									0	27.8		100	0
				56.5685	4.52548	174.466		206.456	38.4333									4.8	50		80	13.3
				106.949	0	34.6133		85.2967	144.222									23.1	41.4		60	40
				144.568	8	124.451		41.0112	158.214									8.3	33.3		100	0
				129.531	76.6832	51.524		133.674	41.6308									20	64.3		100	0
				71.6436	154.704	18.659		171.499	78.4653									15.4	34.5		76.9	23.1
				20.0479	30.1887	49.6774		70.2908	188.352									20	64		33.3	66.7
				52.9694	131.239	78.4653		125.271	78.4653									12.5	83.3		50	50
				27.5274	151.528	43.0516		417.796	46.5927									6.3	40		45.5	54.5
				59.2216	55.9771	5.76888		30.4	112.342									14.3	50		62.5	37.5
				53.1865	23.7857	13.6704		55.2637	26.242									5.3	55		85.7	14.3
				8.61626	11.3137	43.2296		70.636	28.3069									7.1	55		28.6	71.4
				44.4846	37.455	61.5532		70.4182	25.2982									2.6	18.2		66.7	33.3
				103.42	21.7624	70.2908		257.128	124.471									13.2	23.1		66.7	33.3
				52.2394	168.19	89.3855		278.018	96.2264									10	5		0	100
				162.453	111.243	9.05097		102.412	171.327									5	20		66.7	33.3
				52.4107	88.2759	67.2761		220.342	84.9357										20		100	0
				43.4658	37.2151	43.6715		159.559	69.0785										28
				95.9066	45.5087	12.4964		222.831	54.4235										28.6
				59.5234	58.2409	33.752		203.904	55.541										10
				131.755	49.6258	27.247		43.9345	84.8151										11.4
				55.541	43.0813	20.49		85.7606	119.925										23.5
				8	56.8169	146.267		423.042	75.8947										8.3
				16.0798	109.457	110.77		118.368	102.961
				45.2831	19.2666	83.7673		74.2234	166.477
				90.1838	29.3721	38.6988		152.437	80
				81.9912	49.8317	56.3645		290.236	78.6608
				68.7255	84.7245	20.8		133.875	116.811
				200.051	61.7608	89.7285		66.8371	98.7474
				122.376	66.3759	55.8856		440.686	148.214
				118.054	36.5207	76.0126		284.247	96.3328
				35.0907	139.08	181.507		352.85	136.009
				40.3822	57.6888	135.349		123.044	219.153
				8	51.2999	347.447		90.8766	39.3548
				42.5131	74.3785	76.0126		102.861	75.4718
				5.05964	50.2155	78.7909		193.976	94.522
				29.7617	61.5532	51.648		44.8286	64.3988
				13.1939	54.6114	21.5258		116.482	154.415
				6.4	58.7006	52.3129		43.0516	60.1225
				9.32952	64.7951	160.392		72.3547	93.0204
				136	62.2357	59.2864		70.5634	6.59697
				152.613	43.2296	110.504		141.616	183.408
				112.468	40.7922	27.2		34.4651	8
				63.1139	3.57771	78.5468		8.15843	16.7045
				80.4627	57.9986	60.2289		38.0316	129.531
				23.7857	34.6133	33.9411		198.967	130.555
				36.4856	58.2409	97.4031		64.4981	16
				17.2325	38.9625	48.9767		24.3705	13.6704
				3.2	38.6988	69.8524		118.929	16.3169
				16.3169	56.3645	108.953		3.2	40
				34.9445	6.59697	75.6751			21.7624
				2.26274	36.4856	36.2039			4.8
				24.4229	9.6	5.05964			42.3622
				4.8	8.15843	66.8371			55.4718
				89.2852	187.664	1.6			181.817
				38.9297	57.8218	48.8459
				18.2428	83.5225	51.1249
				192.666	53.1865	78.0728
				103.754	45.3114	1.6
				41.5384	18.2428	155.406
				89.6143	25.2982	56.2736
				85.1615	85.4616	2.26274
				72.7252	37.9305	121.315
				82.5978	49.3931	44.4558
				58.1529	65.9115	27.5274
				38.9625	45.817	164.24
				22.2854	63.7194	101.823
				38.4666	248.747	47.3827
				21.0447	13.7637	35.0907
				116.811	35.9555	113.058
				11.5378	28.4872	75.4718
				54.494	33.409	99.2516
				42.2412	90.1838	17.8885
				11.3137	158.529	50.2155
				47.3827	113.374	171.11
				20.0479	93.6786	35.7771
				9.6	4.8	32.3975
				10.7331	17.2325	61.7608
				89.8283	40.0959	43.9345
				27.3408	9.73242	51.5984
				8	20.0479	81.7411
				56.7493	60.1438	19.7909
				53.4745	40.032	42.5131
				189.477	3.57771	145.749
				21.3467	148.119	147.903
				65.7754	160.511	109.55
				232.199	15.7582	41.0112
				22.6274	49.9856	137.944
				36.5207	32.6337	217.04
				62.1328	4.8	21.4663
				19.3329	29.5025	167.756
				22.6274	4.52548	69.0229
				10.7331	54.6816	105.903
				57.9765	24.4229	19.2666
				14.4886	22.9085	29.4156
				16.0798	40.1278	113.881
				105.951	103.815	95.8532
				128.449	130.535	50.0879
				6.59697	13.7637	139.209
				14.4	102.712	101.357
				17.2325	57.711	58.2409
				3.57771	30.1887	136.685
				2.26274	35.7771	95.0486
				13.5765	75.8103	25.65
				236.286	11.6482	50.0112
				77.9251	36.2039	89.4427
				52.3129	19.7909	44.0218
				65.13	10.7331	2.26274
				63.7194	75.2681	67.8823
				45.2548	35.9555	1.6
				75.353	29.5025	16.473
				4.52548	26.6293	34.3535
				26.4847	10.1193	59.5449
				12.1852	61.2405	50.8488
				42.5131	71.5542	57.8218
				71.5005	3.57771	164.24
				10.245	30.568	42.5131
				63.6993	14.7513	303.076
				27.9886	101.622	82.8608
				11.3137	15.0944	41.9981
				31.0664	150.808	50.2155
				8.61626	71.9111	57.6222
				66.2987	58.3945	24.0533
				6.78823	64.4981	84.4976
				54.494		107.57
				20.0479		167.931
				39.3548		45.845
				272.569		43.7008
						165.969
						48.3719
						4.52548
						52.0922
						105.552
						14.7513
						125.628
						108.847
						20.8614
						102.325
						67.9011
						129.61
						66.2408
						104
						88.3629
						93.1854

## Sheet: Fig 6
		Fig 6D
		% of vessel co-opting cells
		naive	10Gy		naive	10mg/kg
		31.3837	55.5556		11.6438	14.6384
		33.1273	39.8983		6.35341	22.7835
		29.5794	46.4174		7.58155	22.9075
		29.1909	37.3296		18.0363	30.0116
		26.8833	24.826		15.2812	35.2559
		44.3448	47.7564		9.10955	10.0067
		33.2875	40.522
			57.3074
		infiltrating cells
		CTL	IR		CTL	TMZ
		0.00765434	0.00744635		0.00387532	0.00414773
		0.00376118	0.00189664		0.00763849	0.00709305
		0.00941512	0.00220777		0.00833074	0.00388424
		0.00564662	0.00228894		0.00496698	0.000523954
		0.00581484	0.00379022		0.00222035	0.00252501
		0.00401568	0.00402607		0.00725711	0.00348241
		0.00370875	0.00354899			0.00470089
			0.001882
			0.00225646
		MVD
		CTL	IR		CTL	TMZ
		0.00334946	0.00452403		0.00388891	0.00248013
		0.00503505	0.00465399		0.0014236	0.00387445
		0.00327038	0.00593034		0.00202978	0.00446206
		0.00482986	0.00370146		0.00459423	0.00284233
		0.00430315	0.00439038		0.00416758	0.00452007
		0.00510413	0.00614248		0.00256775	0.0038029
		0.00581564	0.00501523
			0.00451892

## Sheet: Fig 7
		Fig 7A						Fig 7C			Fig 7D			Fig 7E			Fig 7F						Fig 7H							Fig 7I			Fig 7J								Fig 7L
		Time	CT					CT	CM		CT	CM		NesHI cells (%)	Fold change (bEnd-CM)			naïve		5Gy			Naive	5Gy IR	DMSO	TMZ	CT-CM	BV-CM		CT	CM			CT			CM					Time	VC-Resist
		0	0.021978	0.0134553	0.00180565	0.0025099		898.56	2284.56		1.44704	4.0517		55	1.15			CT	CM	CT	CM		26.1	43.6	30.6	41.2	29.3	44.4		17.4	19.5		D1	19.5	20.2	18.8	9.78	10.6	10.5		MGG4	0	0
		12	0.0408303	0.0177062	0.00340257	0.00334547		447.102	2736.98		1.01293	3.49285		12.7	2		Day 3	45.1	68.4	61.9	76.7		18	59	41.5	69.5	36.6	47		18.4	20.6		D2	17.2	18.2	17.2	13.1	11.9	12.1			6	0.0530644
		24	0.0520199	0.0134739	0.00411148	0.00438046		971.658	15076.3		0.904398	1.40684		2.25	1.88			56	75.8	66	78.5		62	82	56	90	57	76		17	19.4											72	0.161832
		36	0.0604846	0.0134497	0.00491216	0.00711912		1675.78	10407.4		1.63375	2.41173		44.7	1.5															17.7	19.6										GL261	0	0
		48	0.03	0.0147369	0.00599612	0.010325		486.472	1651.68		1.29862	1.87579																														6	0.0110297
		60	0.0886317	0.019554	0.00893794	0.0100245		1603.14	3946.59		2.81368	1.3328																														72	0.0538963
		72	0.0992755	0.0239585	0.0113598	0.0129844		619.165	6557.88		0	0
		84	0.125351	0.0316133	0.0158258	0.0208597		1190.04	1755.36		0.973967	0
		96	0.146177	0.0386205	0.0176354	0.0271962		485.242	4374.88		1.3328	3.61759
								1861.01	3955.83		1.3328	1.5827																														Time	MES1	MES2	AC	NPC1	NPC2	OPC
		Time	CT					3969.37	5814.09		3.89587	1.8088																													MGG4	0	0	0	0	0	0	0
		0	0.0260393	0.0015145	0.00124455	0.00855709		1059.09	5061.55		0	0																														6	0.0106093	-0.00695681	0.0268692	0.000570644	-0.00116949	0.000668792
		12	0.0741043	0.00726849	0.00371624	0.0113641		1401.26	2435.76		1.10101	0																														72	0.0459626	0.0565545	0.00625067	-0.0195626	0.040062	-0.0505025
		24	0.100338	0.014379	0.00824182	0.0167909		2085.44	6751.24		0	1.44704																													GL261	0	0	0	0	0	0	0
		36	0.132742	0.0261434	0.0144653	0.0293574		1982.6	13100.4		1.01293	0																														6	-0.00975233	-0.0209497	0.0157323	0.0470995	0.282959	0.0337715
		48	0.18478	0.042152	0.0239289	0.0474582		1230.8	4126.07		0.993065	1.98613																														72	-0.0496954	-0.00746236	-0.00450598	0.0472537	-0.00320562	0.0782826
		60	0.229698	0.0670996	0.0354343	0.0512074		302.359	5871.75		0	0
		72	0.274786	0.0936042	0.0490862	0.0684709		2170.42	8033.47		0	1.36882
		84	0.296513	0.117478	0.0660811	0.0795109		944.041	6073.2		0	0
		96	0.314453	0.138968	0.0781154	0.0923201		1852.3	5530.57		6.07756	7.23519
								3124.62	3191.74		0	5.06463
								929.253	5288.03		2.02585	7.99678
								1849.71	2606.07		0	3.89587
								1020.2	2618.59		3.37642	7.99678
		Time	CT					3567.91	4123.4		0	3.75158
		0	0.0083196	0.0173966	0.0136592	0.0261747		1507.24	3708.58		1.94793	14.181
		24	0.0111328	0.056705	0.0356048	0.0574006		1463.68	4517.91		2.20201	6.13895
		48	0.0251125	0.0809179	0.0525927	0.0764591		1984.26	2740.51		2.02585	13.328
		72	0.0498428	0.124719	0.0505187	0.0682		3606.74	2595.24		2.11026	4.82346
		96	0.104774	0.163874	0.0448012	0.0535333		10464.9	3489.45		0	20.2585
								4798.23	11228.6		0	10.5513
		Time	CM					532.008	5028.88		1.63375	8.44105
		0	0.0143299	0.0319923	0.0101518	0.0335915		1664.24	13450.8		0	9.49618
		24	0.04222	0.0748746	0.0315292	0.137905		460.157	2994.95		0	12.6616
		48	0.102343	0.127415	0.0614862	0.198616		397.893	7367.31		1.8088	9.37895
		72	0.156312	0.199252	0.0873858	0.203373		1177.87	7536.25		1.94793	7.23519
		96	0.173716	0.2497	0.099717	0.187082		1103.59	7302.61		0	1.07758
								693.609	1674.51		1.17782	0
								602.875	1771.49		0	2.81368
								698.775	4286.29		0	2.53232
								1283.37	2829.13		1.10101	1.01293
								575.936	6522.46		2.41173	1.44704
								195.046	13934.3		0	0
								2336.79	15119.8		1.68821	3.49285
								954.349	5962.76		0	1.63375
								960.124	5273.39		3.2675	0
											0	1.40684
											1.20586	0
											1.26616	1.53474
											0	1.53474
											1.40684	2.20201
											0	1.53474
											0	0
											1.26616	0
											0	0
											2.73764	1.20586
											0	1.53474
											1.23528	1.3328
											0	0
											1.40684	0
											0	0
											0	0
											1.10101	1.40684
											0	0
											2.89407	0
											1.20586	0
											0	1.8088
											0	2.20201
											0	3.37642
											1.23528	1.68821
											0.973967	2.20201
											1.63375	0
											0	2.20201
											1.87579	1.94793
											0	1.63375
											0	0
[truncated: 4 more columns]

## Sheet: Fig 8
	Fig 8A			Fig 8B									Fig 8C			Fig 8D			Fig 8E			Fig 8F			Fig 8G					Fig 8H						Fig 8K											Fig 8L
		z-score		Naive	5Gy IR	CT-CM	BV-CM	NesLO	NesHI	NesLO	NesHI		NesLO	NesHI		NesLO	NesHI		CT	CM		CT	CM		CT		CM			Time	siYAP1		siCTRL			NesLO sorted	no NSC12			1um NSC12			10 um NSC12				NesLO sorted	no NSC12
	VC-resist	5.207		0.761576	0.534446	1.07973	0.706355	0.991664	0.722636	0.833034	0.200196		1.201	3.931		0.546	6.411		14.19	4.016		0.961176	2.76002		siCtrl	siYAP1	siCtrl	siYAP1			MEAN	SEM	MEAN	SEM		CT	18.6	20.3	19.5	16.5	18.5	17.1	15.4	15.8	14.9		CT	21.7	28.2
	MGG4 TMZ	4.28		1.26991	0.453806	1.151	0.872136	0.791427	0.628498	1.37637	0.619097		2.942	2.477		1.14	1.706		8.713	2.229		0.86278	4.85014		35.7	28.2	44.2	38.1		0	0.00251412	0.000224204	0.00281964	0.000666365		bendCM	32.7	36.6	39	25.7	28.1	29.6	14.6	20.6	20.1		IR	43	56.1
	in vivo IR	2.557		0.968511	0.525286	0.769265	0.53353	1.21691	0.872988	0.790593	0.790593		5.442	5.825		0.327	1.208		4.27	3.002		2.77619	3.8673		34.3	27.5	44.2	36		3	0.00325898	0.000225374	0.00397778	0.000608319
	in vivo TMZ	1											0.047	4.016		0.277	4.127		6.271	2.19		0.576254	5.47672		40.4	30.9	46.5	37.2		6	0.00517635	0.000767332	0.00745742	0.00230901
	NesHI MGG4	3.489											1.564	5.548		1.193	0.187		8.885	5.121										9	0.00621614	0.000714485	0.00965111	0.00248227
	NesHI MGG18	2.635											3.373	7.419		1.596	1.185		4.894	2.428										12	0.00766548	0.00117832	0.0116386	0.0030476		NesHI sorted	no NSC12			1um NSC12			10 um NSC12				NesHI sorted	no NSC12
	NesHI GL261	1.776											2.962	5.603		0.52	0.378		2.678	3.364										15	0.00895696	0.0014505	0.0143063	0.00288407		CT	80.9	83	80.1	78.7	82.7	78.4	77.1	78.7	75.3		CT		82
	MGG4 BV	4.073											2.033	3.268		0.583	0.377		1.276	3.364										18	0.0101465	0.00147296	0.0169839	0.00311593		bendCM	83.8	87.2	86.4	83.2	84.4	82.9	77.6	80.5	75.9		IR	88.5	89.2
	GSC2 EC	1.23											5.516	2.985		0.731	2.118		3.549	6.428										21	0.0110533	0.00200977	0.0201838	0.00332695
													4.83	3.716		0.727	0.49		4.9	2.063										24	0.0131829	0.00224758	0.0257373	0.00302603
													1.659	2.884		0.252	1.009		4.149	1.068										27	0.0153392	0.00287947	0.0326245	0.00603418
													4.287	2.951		0.702	1.002		4.014	1.632										30	0.0183474	0.00398013	0.0394034	0.00717885
													4.282	2.983		0.507	2.877		2.4	4.205										33	0.0219446	0.00461605	0.0492109	0.00890894
													2.586	4.139		0.536	0.634		3.249	3.526										36	0.0255239	0.00534448	0.0566124	0.00917508
													2.089	6.455		0.29	0.268		2.192	0.444										39	0.028813	0.00602531	0.0648117	0.0100263
													2.934	2.62		0.419	0.154		0	3.039										42	0.0329712	0.00636727	0.0731232	0.0100599
													2.217	10.587		0.429	1.074		7.574	2.504										45	0.037511	0.00661487	0.0820865	0.0117803
													4.702	4.846		1.17	0.875		4.714	3.246										48	0.0420834	0.00806918	0.0893495	0.0117755
													1.293	4.524		1.335	1.348		11.357	6.103										51	0.0468934	0.00826725	0.0953381	0.0109911
													5.829	4.175		0.643	2.609		12.447	3.475										54	0.0506951	0.00763387	0.103945	0.0129599
													4.251	5.409		0.661	0.983		1.216	6.32										57	0.0549886	0.00798264	0.108723	0.00967569
													9.31	2.546		0.391	1.701		3.536	1.418										60	0.0581146	0.00837058	0.114432	0.00827151
													3.727	9.28		0.705	2.092		0.67	1.349										63	0.0615097	0.00779638	0.120506	0.00609375
													2.836	16.24		0.481	1.028		0.771	2.556										66	0.0647085	0.00848904	0.125617	0.00717854
													2.176	4.857		1.693	1.853		3.248	3.336										69	0.0669691	0.00771357	0.12859	0.00469694
													5.109	2.457		0.593	3.35		0.462	2.458										72	0.0704785	0.0076823	0.133739	0.0037358
													6.064	8.602		0.211	0.398		0.985	2.241										75	0.0718486	0.00724134	0.138281	0.00217593
													3.235	3.062		1.34	0.248		3.925	4.552										78	0.0738632	0.00652573	0.14115	0.00362297
													4.399	5.73		0.543	2.934		15.484	2.151										81	0.0765668	0.00700592	0.142784	0.000417103
													8.15	3.73		0.426	0.486		3.138	22.191										84	0.0774687	0.0066955	0.143314	0.000456675
													7.156	2.279		0.193	0.547		0.851	1.18										87	0.0780448	0.0064829	0.145153	0.000106013
													3.21	5.406		0.765	1.258		1.375	1.719										90	0.079823	0.00572973	0.149115	0.00172295
													1.694	2.841		1.739	0.972		1.032	3.731										93	0.0805391	0.00517817	0.149841	0.00254662
													6.982	6.707		0.35	0.994		1.28	1.701
													2.228	8.054		0.483	0.486		0.607	2.705
													5.631	4.381		0.443	0.565		1.873	2.964
													2.785	8.754		0.334	0.618		4.305	3.342
													3.361	7.816		0.32	0.104		6.629	2.07
													2.537	6.865		0.515	1.564		1.645	1.878
													3.076	7.522		0.328	0.639		0.57	0.445
													4.036	4.528		1.022	0.451		1.817	2.869
													6.626	8.497		1.016	0.667		12.123	6.766
													1.787	9.523		1.215	0.355		2.024	3.453
													16.409	10.174		1.51	1.713		3.833	2.825
													4.242	1.984		0.304	0.199		10.157	3.875
													4.484	13.301		1.006	0.568		6.596	3.556
													3.736	10.143		2.724	0.606		0.351	2.467
													2.027	5.154		0.327	0.995		2.415	3.561
													3.89	3.024		1.057	0.295		2.775	1.904
													2.11	4.493		1.681	0.512		2.067	4.887
													1.915	4.506		4.365	1.587		1.757	1.272
													3.114	9.02		1.092	0.871		2.671	1.587
													1.532	7.348		0.234	0.408		3.046	2.661
													2.793	4.593		0.932	1.334		0.436	2.679
													2.395	4.617		2.458	3.356		1.907	2.953
													8.235	4.967		0.784	0.153		1.88	1.922
													4.088	8.41		0.041	0.527		3.035	1.789
													3.252	4.702		0.547	4.132		1.918	2.569
													1.983	5.054		0.989	1.436		0.881	4.302
													9.738	6.425		1.06	0.699		0.511	1.872
													4.547	17.432		0.741	0.521		1.231	0.763
													3.771	5.983		0.203	0.19		4.519	2.488
													3.008	3.117		0.426	0.397		7.213	3.65
													5.655	7.093		1.86	1.661		1.512	3.27
													3.815	2.353		1.075	0.678		7.842	3.083
													2.842	2.194		0.418	2.076		0.349	2.544
													11.421	2.755		1.943	0.479		3.015	3.521
													1.137	21.626		0.676	0.653		0.464	2.75
													3.355	18.711		0.894	4.261		1.404	3.396
													3.235	2.741		0.318	3.083		1.337	3.687
													3.411	3.306		0.3	1.986		1.651	4.773
													3.426	5.748		1.299	0.796		2.51	4.955
													7.387	14.503		0.378	1.737		2.981	1.605
													3.594	13.868		0.53	1.432		0.49	4.606
													8.24	15.832		0.423	0.984		0.375	10.412
													2.12	8.089		0.376	0.648		6.814	4.477
													11.963	15.852		0.857	0.303		4.821	5.355
													7.045	14.126		0.847	0.352		0.436	3.587
													5.079	8.14		0.663	2.948		0.468	4.041
													5.133	3.003		0.691	2.562		0.327	2.721
													3.578	17.038		1.537	0.303		0.745	3.43
													3.901	8.918		0.132	0.374		1.696	3.267
													2.977	7.52		0.727	0.072		1.384	1.534
													2.221	5.791		0.261	0.557		5.2	8.833
													4.594	8.996		0.4	0.213		1.997	4.636
													4.459	3.375		0.244	0.566		3.822	1.987
													1.538	2.898		0.5	1.997		0.785	22.121
													4.268	10.825		0.243	4.078		3.507	3.935
													2.76	5.802		0.538	1.228		3.694	1.814
													2.447	2.579		0.531	0.808		3.235	4.137
													1.888	9.308		0.812	1.537		0.88	4.414
													3.552	6.425		0.331	1.756		2.943	3.031
													3.718	5.579		0.843	1.332		5.218	1.55
													3.996	9.952		0.39	0.08		1.611	2.204
													3.372	7.522		0.289	2.148		2.608	2.34
													2.015	9.628		0.577	0.675		0.805	1.393
													1.695	5.077		0.59	0.161		0.988	0.682
													5.34	4.338		0.248	0.636		1.099	2.399
													2.003	3.54		0.358	0.525		3.223	1.905
													3.954	3.961		1.081	0.515		5.664	3.949
													1.897	7.071		0.441	0.601		1.134	3.657
													2.881	3.937		0.443	0.706		0.495	2.838
													5.384	9.678		0.639	1.562		3.028	4.539
													3.42	3.304		0.486	1.818		1.677	4.706
													4.604	5.169		0.357	0.206		2.053	9.03
													3.403	6.993		0.899	0.561		0.904	2.406
													1.665	5.525		0.228	4.28		2.543	2.423
													2.787	3.038		0.29	0.803		0.878	2.816
													4.585	5.688		0.135	5.042		0.802	3.164
													8.126	5.605		0.777	0.761		3.231	7.553
													2.423	3.572		1.615	2.238		3.842	3.264
													2.752	8.253		0.474	1.712		2.001	1.857
													3.231	4.271		0.638	0.278		5.686	4.615
													2.711	3.159		0.719	0.154		1.83	2.803
													5.489	8.11		1.102	0.437		2.459	6.167
													6.239	5.669		1.565	1.297		0.489	5.83
													1.825	2.803		2.144	2.105		0.206	6.633
													3.749	4.333		2.384	2.139		2.989	4.31
													2.064	25.377		0.684	0.603		0.506	5.081
													7.042	6.575		1.665	0.685		1.905	2.147
													3.583	4.82		0.634	0.105		3.544	4.013
													4.906	2.557		0.233	0.457		5.832	2.86
													4.912	3.324		0.771	0.793		0.477	1.207
													4.056	5.088		1.337	1.241		0.354	2.986
													2.371	6.468		1.158	0.239		0.991	3.703
													1.947	4.124		0.316	3.041		4.531	1.341
													5.94	6.308		0.199	1.007		5.432	3.142
													2.621	3.479		0.26	0.319		1.732	5.552
													2.973	3.413		0.959	0.384		2.714	3.696
													2.067	1.662		0.12	0.377		0.581	2.489
													3.798	6.308		2.118	0.487		1.575	5.821
													5.344	7.88		0.621	2.736		1.305	3.507
													9.729	5.337		1.231	1.593		3.465	1.875
													2.008	4.73		0.247	1.452		5.834	1.9
													2.533	6.426		0.34	1.882		2.249	1.852
													1.314	3.145		0.357	1.936		2.453	4.037
													0.433	7.228		0.569	3.51		2.225	3.28
													3.607	2.332		0.288	1.581		0.258	2.634
													2.17	4.832		0.258	1.182		0.407	4.21
													2.239	6.307		0.421	14.724		2.475	3.347
													1.08	6.439		0.262	1.33		1.074	2.172
													1.821	3.072		0.983	1.464		0.579	3.545
													3.5	3.513		0.268	0.496		2.749	0.882
													1.659	3.489		0.295	1.493		0.953	2.027
													6.01	3.382		1.244	1.852		2.151	0.943
													3.438	17.108		0.417	1.055		0.895	0.42
													2.064	2.901		0.796	2.535		0.664	1.608
													2.781	3.582		0.503	0.415		0.917	1.663
													3.12	7.505		1.401	3.017		2.738	8.598
													5.55	6.951		0.493	1.501		2.56	2.572
													7.139	10.278		0.265	2.364		0.557	4.616
													2.27	3.859		1.666	1.03		2.366	3.534
													1.729	4.007		0.59	0.396		1.676	2.032
													6.453	2.901		0.435	2.593		1.933	1.864
													1.85	4.643		0.245	0.258		0.551	2.196
													1.345	3.654		0.779	0.529		2.847	1.156
													3.775	3.851		0.291	0.162		2.12	1.849
													2.706	4.565		0.967	2.27		3.69	2.752
													4.132	3.53		0.526	0.585		5.815	3.496
													5.46	3.577		0.631			0.739	1.375
													2.985	8.418		1.322			7.628	1.596
													2.908	6.274		1.1			5.287	2.983
													1.61	4.651		1.696			3.056	3.866
													4.652	9.603		0.932			0.513	0.72
													3.959	3.026		0.365			2.994	1.695
													1.821	6.021		0.431			3.129	2.906
													2.046	5.433		0.5			3.691	3.804
													1.238	2.735		0.566			3.506	4.381
													2.392	13.904		0.166			0.898	1.467
													7.121	8.876		0.504			2.062	5.135
													2.904	3.279		1.645			1.504	2.806
													2.003	2.555		0.464			0.457	2.19
													1.796	4.456		0.674			1.668	2.498
													2.131	10.472		0.7			2.544	14.809
													2.243	3.999		3.994			4.027	4.441
													1.07	3.623		0.559			0.265	2.638
													3.997	2.331		0.503			0.698	1.652
													2.072	7.01		1.002			1.54	0.282
													1.39	4.855		1.379			4.114	2.198
													2.303	3.612		0.32			0.714	2.635
													1.242	3.573		1.702			4.714	2.77
													0.605	3.137		0.61			2.51	1.01
													3.353	3.229		1.033			2.023	2.135
													4.799	3.523		2.675			2.537	3.267
													5.875	5.424		3.502			2.768	5.194
													1.949	4.461		1.914			2.358	2.045
													2.832	8.031		1.573			1.514	0.611
													0.618	6.023					3.093	3.696
													3.372	2.176		0.461	1.707		1.376	0.503
													6.058	4.337		1.465	1.091		1.689	0.59
													1.125	7.058		0.592	0.569		2.57	1.546
													2.197	1.919		1.152	1.697		2.135	1.074
													3.23	0.38		0.428	1.774		2.188	1.958
													2.491	6.438		1.047	1.082		3.295	3.178
													2.693	1.763		0.929	0.504		1.987	4.574
													1.409	5.623		0.539	0.626		0.888	1.993
													2.148	0.551		0.887	0.326		3.584	3.292
													2.313	7.192		0.651	0.631		1.139	0.371
													2.719	3.302		0.592	0.436		2.493	1.349
													4.051	3.813		0.626	0.159		2.541	3.431
													2.368	8.21		1.016	0.748		2.524	1.958
													2.893	8.214		1.314	1.645		0.308	5.607
													2.733	2.425		1.412	0.39		1.681	1.984
													1.844	4.176		0.959	0.488		2.054	0.74
													5.064	8.853		2.151	0.371		2.092	2.999
													2.145	2.826		0.411	1.228		2.317	1.098
													1.952	3.213		1.591	0.89		3.005	1.031
													6.643	2.428		1.38	0.546		0.331	1.765
													4.216	3.77		0.784	3.35		3.769	2.334
													1.312	3.506		0.93	3.017		1.635	2.364
													2.849	1.667		0.612	0.325		1.235	3.131
													1.399	6.749		0.491	0.681		2.131	2.935
													2.265	4.171		0.346	0.641		0.615	2.286
													1.306	4.242		0.363	1		2.254	2.336
													3.777	4.519		0.785	0.641		3.393	2.24
													6.2	6.657		1.463	1.455		2.243	2.068
													2.536	2.753		0.397	0.758		3.407	1.142
													4.918	2.669		1.359	1.356		3.626	1.975
													1.701	7.325		0.806	0.835		1.456	2.486
													6.739	57.269		1.147	0.628		2.619	2.475
													3.115	2.276		0.781	0.307		1.896	3.189
													1.602	8.439		0.488	0.512		2.649	4.583
													3.65	6.348		0.5	0.782		2.271	3.437
													2.394	3.88		1.982	1.188		0.877	2.775
													0.948	2.6		0.226	0.543		1.288	3.319
													2.011	5.282		0.614	1.146		0.693	4.489
													1.163	2.199		0.944	0.615		1.072	3.231
													4.151	3.161		0.24	1.028		2.725	1.733
													7.002	5.933		0.573	0.664		3.755	3.356
													5.351	4.856		0.508	1.08		1.971	3.892
													2.028	2.395		1.164	0.75		4.008	3.489
													2.992	3.387		0.518	0.514		2.139	2.503
													2.789	1.76		0.404	0.659		2.162	5.605
													0.708	4.18		0.362	0.393		1.678	6.232
													2.532	4.306		0.452	0.384		1.728	2.383
													2.52	6.994		0.395	0.411		1.952	1.331
													8.592	23.329		1.571	0.496		0.567	1.926
													2.341	5.031		0.483	0.269		1.982	2.245
													2.278	2.701		2.259	0.632		1.992	3.902
													7.965	5.573		1.466	0.383		2.399	4.065
													2.613	5.077		1.048	0.876		0.774	1.11
													2.336	1.22		0.502	0.523		1.727	2.103
													4.209	3.492		1.272	0.992		3.056	2.289
													3.597	1.884		1.473	0.713		2.924	3.17
													2.64	3.296		1.321	0.539		2.555	1.1
													1.776	0.589		0.757	1.145		1.324	4.691
													2.155	4.811		0.405	1.317		2.35	4.321
													2.012	4.716		0.749	0.36		0.376	2.669
													3.387	6.905		1.515	0.507		2.486	2.201
													1.287	7.283		1.577	1.095		2.085	2.519
													2.502	2.634		0.984	1.956		0.535	2.645
													1.084	4.516		0.919	0.918		1.743	1.898
													2.245	6.999		0.543	0.521		2.651	5.393
													1.954	4.532		1.594	1.005		1.559	2.443
													3.238	2.159		0.633	1.687		1.669	4.539
													2.144	3.41		0.607	1.235		1.873	4.883
													2.749	5.851		0.408	0.361		1.772	2.941
													5.237	2.16		1.076	0.52		1.328	1.741
													2.521	2.678		0.585	0.324		2.811	3.397
													1.244	3.092		1.122	0.933		2.259	4.877
													1.551	3.892		0.49	0.839		2.319	3.148
													2.744	1.946		1.445	1.64		1.83	5.3
													2.019	2.697		0.455	0.478		2.524	2.862
													1.942	4.762		1.647	0.514		2.651	1.736
													2.561	3.875		0.627	1.655		1.644	2.016
													1.651	3.132		0.639	0.832		3.495	7.88
													4.499	1.554		1.599	0.376		1.584	2.913
													5.104	2.926		0.669	1.238		0.694	4.605
													4.428	3.452		0.627	0.711		1.888	2.826
													3.455	11.505		0.352	1.955		2.809	4.095
													1.786	5.134		0.424	0.68		2.068	3.034
													1.543	7.054		1.967	0.447		0.429	4.485
													4.911	2.401		2.259	0.71		2.228	2.032
													2.291	1.944		0.69	0.765		1.422	4.822
													7.934	5.104		0.769	0.853		2.415	2.045
													1.785	1.976		0.489	1.13		2.275	4.404
													1.328	2.244		0.392	0.546		2.304	2.581
													1.957	8.685		1.505	0.62		1.628	3.308
													1.197	2.675		1.406	0.507		1.317	2.823
													2.985	3.502		1.157	1.233		2.223	3.157
													1.952	12.255		0.989	0.639		2.536	2.956
													3.043	3.316		1.408	0.521		2.769	5.412
													1.547	1.855		0.929	0.334		1.361	3.327
													2.133	7.799		1.529	0.673		4.17	2.759
													2.906	3.465		0.606	0.536		1.924	3.058
													2.791	4.969		1.044	0.644		3.052	5.146
													3.454	3.622		0.703	0.466		2.472	2.272
													1.624	10.25		0.777	0.398		0.709	4.099
													5.216	2.53		0.722	0.578		0.294	3.684
													2.592	3.841		1.13	0.83		6.815	0.551
													1.735	5.974		0.687	0.639		2.378	1.751
													2.675	3.738		0.62	0.389		1.334	2.2
													3.037	2.5		2.098	0.505		2.288	2.457
													5.42	4.406		0.734	0.72		1.474	3.137
													13.859	3.471		0.412	2.339		0.92	0.068
													2.394	5.656		0.921	1.191		4.047	2.811
													2.735	3.367		0.515	0.349		2.898	4.409
													2.825	5.638		0.437	0.897		1.883	2.771
													3.677	3.6		1.023	0.769		3.431	0.724
													2.121	2.135		1.142	0.429		1.697	3.394
													2.899	5.76		0.912	0.563		1.034	3.677
													2.106	5.102		0.866	0.681		2.1	1.856
													1.359	5.441		0.679	0.474		2.313	1.921
													2.512	2.741		1.202	0.577		0.585	2.004
													1.278	8.007		0.556	0.347		1.282	0.535
													1.832	3.064		0.765	0.996		0.564	2.076
													2.96	3.256		1.179	0.424		2.561	1.035
													3.734	3.091		0.445	0.793		1.461	6.414
													2.085	2.16		1.525	0.372		2.969	2.932
													2.355	6.289		0.864	0.343		1.969	3.713
													2.888	2.099		0.691	0.28		0.177	2.711
													3.031	10.461		2.962	0.479		0.008	2.483
													1.239	6.925		0.794	0.55		1.71	0.002
													1.237	5.122		1.697	0.82		1.938	0.267
													1.064	1.921		0.908	1.058		2.401	2.232
													3.663			0.473	0.782		3.247	1.597
													0.83			0.769	0.675		2.013	3.043
													4.077			0.958	0.541		2.117	7.689
													3.515			0.677	0.895		1.715	5.041
													1.978			1.65	0.356		3.75	3.186
													1.873			1.614	0.312		2.169	2.073
													1.264			1.722	1.127		0.846	4.348
													1.458			0.328	1.023		2.027	1.773
													3.836			1.184	2.036		2.293	2.815
													2.934			0.397	0.448		6.387	3.039
													1.869			1.513	1.055		2.338	1.911
																0.734	0.648		3.816	1.787
																0.69	1.294		3.382	2.389
																0.814	0.632		2.409	3.497
																1.445	0.749		4.09	5.615
																1.299	0.462		2.566	2.251
																0.738	0.549		2.157	2.208
																1.164	0.298		4.611	1.71
																0.786	0.372		0.31	4.84
																1.632	0.257		2.402	4.02
																0.425	1.114		2.025	3.08
																0.592	0.602		0.828	3.383
																0.507	0.175		1.925	2.614
																1.591	0.352		1.692	8.022
																1.897	0.465		2.408	3.156
																1.293	0.74		2.353	3.263
																1.353	0.608		2.57	3.887
																1.212	0.224		1.2	3.578
																0.789	1.113		0.822	3.15
																	1.329		0.673	3.898
																			0.988	6.817
																			2.011	2.493
																			4.269	5.373
																			1.657	2.24
																			2.182	2.109
																			1.07	2.882
																			2.141	1.761
																			3.197	2.784
																			5.229	1.766
																			1.518	4.205
																			0.677	1.833
																			2.533	2.019
																			0.606	2.729
																			0.867	2.247
																			1.356	3.518
																			1.659	5.062
																			0.406
																			0.679
																			1.829
																			1.988
																			2.204
																			1.761
																			1.253
																			4.052
																			1.257
																			5.056
																			2.568
																			1.973
																			0.521
																			2.929
																			1.147
																			0.882
[truncated: 14 more columns]

## Sheet: Fig S1
		Fig S1A								Fig S1C						Fig S1E
			day3			day5					3d	5d	3d	5d		NesLO	NesHI
		0	0	0	0	0	0	0		MES	0.335171	0.303521	0.308791	0.327568		76	96
		2	3.2	9.1	2.6	13.2	10.9	7.2		NPC	0.197354	0.219718	0.178046	0.15143		51	90
		5	17.3	20.8	16.8	29.2	25.3	23.8		OPC	0.407938	0.38662	0.398037	0.343805
		8	33.6	38.2	28.9	52.2	50.2	47.9		AC	0.0595369	0.0901408	0.115127	0.177197
		10	38.1	43.2	36.2	57.4	56	59.9
		12	40.4	45.5	39.4	60.5	59.4	63.7

## Sheet: Fig S2
	Fig S2B			Fig S2C				Fig S2E
	dTomato (reporter)	CY5 (SNAIL)			NesLO	NesHI		0 Gy	2 Gy	5 Gy	8 Gy	10 Gy	12 Gy
	7836.13	898.56		Nestin	1	2.18		56.4	59.3	56.1	62	68.2	69.3
	14916.5	447.102			1	2.1539		60.9	59.3	60.2	66.5	73.7	77.4
	13748	971.658						60.3	59.9	57.6	63.8	71.2	74.3
	7678.27	1675.78						52.9	55.7	55.8	61	66.6	67.5
	10303.6	486.472
	9424.77	1603.14
	13401	619.165
	15515.4	1190.04
	17543	485.242
	21914.4	1861.01
	16175.5	3969.37
	2964.45	1059.09
	5867.66	1401.26
	12153.1	2085.44
	9227.75	1982.6
	13666.6	1230.8
	10317.9	302.359
	10430.2	2170.42
	11396.4	944.041
	10730.8	1852.3
	19887.7	3124.62
	4887.62	929.253
	14706.5	1849.71
	13780	1020.2
	24160.7	3567.91
	25629.9	1507.24
	16083.9	1463.68
	19753.5	1984.26
	24680.1	3606.74
	17944.9	10464.9
	14314.1	4798.23
	11333.8	532.008
	17896.9	1664.24
	5392.77	460.157
	6122.02	397.893
	10094.7	1177.87
	12505.3	1103.59
	11476.9	693.609
	9837.26	602.875
	5456.31	698.775
	7810.3	1283.37
	7807.59	575.936
	9189.56	195.046
	5572.5	2336.79
	8622.03	954.349
	7829.46	960.124

[truncated: 9 more sheets: Fig S3, Fig S4, Fig S5, Fig S9, Fig S10, Fig S11, Fig S12, Fig S13, Fig S15]
